# Supplementary material for: Regional opening strategies with commuter testing and containment of new SARS-CoV-2 variants in Germany
Source: BMC Infect Dis. 2022 Apr 4;22:333. doi: 10.1186/s12879-022-07302-9 (PMC8978163; doi:10.1186/s12879-022-07302-9)
Supplement: Supplementary file 1 — Additional file 1. The baseline intra-county contact patterns and the raw, non-normalized mobility data, not yet differentiated for age-groups, used for initialization of inter-county mobility. [file 12879_2022_7302_MOESM1_ESM.zip]

Archive with 6 entries (6 files):
- baseline_home.txt
- baseline_other.txt
- baseline_school.txt
- baseline_work.txt
- mobility_other_raw.txt
- mobility_work_raw.txt
