# Supplementary material for: Regional opening strategies with commuter testing and containment of new SARS-CoV-2 variants in Germany
Source: BMC Infect Dis. 2022 Apr 4;22:333. doi: 10.1186/s12879-022-07302-9 (PMC8978163; doi:10.1186/s12879-022-07302-9)
Supplement: Supplementary file 1 — Additional file 1. The baseline intra-county contact patterns and the raw, non-normalized mobility data, not yet differentiated for age-groups, used for initialization of inter-county mobility. [file 12879_2022_7302_MOESM1_ESM.zip › baseline_school.txt]

2.9964 0.2501 0.9132 0.2509 0.0000 0.0000
0.2210 1.9155 0.2574 0.2863 0.0070 0.0000
0.0324 0.3598 1.2613 0.1854 0.0041 0.0000
0.1043 0.4794 1.1886 0.1836 0.0052 0.0022
0.0000 0.1150 0.0000 0.0000 0.0168 0.0000
0.0000 0.0000 0.0000 0.0000 0.0000 0.0000
