# Supplementary material for: Regional opening strategies with commuter testing and containment of new SARS-CoV-2 variants in Germany
Source: BMC Infect Dis. 2022 Apr 4;22:333. doi: 10.1186/s12879-022-07302-9 (PMC8978163; doi:10.1186/s12879-022-07302-9)
Supplement: Supplementary file 1 — Additional file 1. The baseline intra-county contact patterns and the raw, non-normalized mobility data, not yet differentiated for age-groups, used for initialization of inter-county mobility. [file 12879_2022_7302_MOESM1_ESM.zip › mobility_other_raw.txt]

0.000000000000000000e+00 1.126799999999999926e+02 0.000000000000000000e+00 5.007999999999999829e+01 1.251999999999999957e+01 0.000000000000000000e+00 1.251999999999999886e+02 1.251999999999999957e+01 2.503999999999999915e+01 2.503999999999999915e+01 1.502400000000000091e+02 5.133199999999999363e+02 1.251999999999999957e+01 1.251999999999999957e+01 1.251999999999999957e+01 6.260000000000000000e+02 0.000000000000000000e+00 1.251999999999999957e+01 1.251999999999999957e+01 0.000000000000000000e+00 0.000000000000000000e+00 1.251999999999999957e+01 0.000000000000000000e+00 0.000000000000000000e+00 0.000000000000000000e+00 0.000000000000000000e+00 5.007999999999999829e+01 1.251999999999999957e+01 0.000000000000000000e+00 0.000000000000000000e+00 0.000000000000000000e+00 0.000000000000000000e+00 0.000000000000000000e+00 0.000000000000000000e+00 1.251999999999999957e+01 0.000000000000000000e+00 0.000000000000000000e+00 1.251999999999999957e+01 0.000000000000000000e+00 0.000000000000000000e+00 3.756000000000000227e+01 0.000000000000000000e+00 0.000000000000000000e+00 0.000000000000000000e+00 0.000000000000000000e+00 0.000000000000000000e+00 1.251999999999999957e+01 2.503999999999999915e+01 0.000000000000000000e+00 0.000000000000000000e+00 0.000000000000000000e+00 0.000000000000000000e+00 1.251999999999999957e+01 0.000000000000000000e+00 0.000000000000000000e+00 0.000000000000000000e+00 1.251999999999999957e+01 0.000000000000000000e+00 0.000000000000000000e+00 0.000000000000000000e+00 0.000000000000000000e+00 0.000000000000000000e+00 0.000000000000000000e+00 0.000000000000000000e+00 0.000000000000000000e+00 1.251999999999999957e+01 0.000000000000000000e+00 0.000000000000000000e+00 0.000000000000000000e+00 1.251999999999999957e+01 0.000000000000000000e+00 0.000000000000000000e+00 0.000000000000000000e+00 0.000000000000000000e+00 0.000000000000000000e+00 0.000000000000000000e+00 0.000000000000000000e+00 0.000000000000000000e+00 1.251999999999999957e+01 6.259999999999999432e+01 0.000000000000000000e+00 0.000000000000000000e+00 0.000000000000000000e+00 0.000000000000000000e+00 0.000000000000000000e+00 0.000000000000000000e+00 0.000000000000000000e+00 0.000000000000000000e+00 0.000000000000000000e+00 0.000000000000000000e+00 2.503999999999999915e+01 0.000000000000000000e+00 0.000000000000000000e+00 0.000000000000000000e+00 1.251999999999999957e+01 0.000000000000000000e+00 0.000000000000000000e+00 0.000000000000000000e+00 0.000000000000000000e+00 0.000000000000000000e+00 0.000000000000000000e+00 0.000000000000000000e+00 0.000000000000000000e+00 0.000000000000000000e+00 1.251999999999999957e+01 2.503999999999999915e+01 0.000000000000000000e+00 0.000000000000000000e+00 0.000000000000000000e+00 0.000000000000000000e+00 0.000000000000000000e+00 0.000000000000000000e+00 0.000000000000000000e+00 0.000000000000000000e+00 0.000000000000000000e+00 0.000000000000000000e+00 1.251999999999999957e+01 2.503999999999999915e+01 0.000000000000000000e+00 0.000000000000000000e+00 0.000000000000000000e+00 0.000000000000000000e+00 0.000000000000000000e+00 0.000000000000000000e+00 0.000000000000000000e+00 0.000000000000000000e+00 0.000000000000000000e+00 0.000000000000000000e+00 0.000000000000000000e+00 0.000000000000000000e+00 0.000000000000000000e+00 1.251999999999999957e+01 0.000000000000000000e+00 0.000000000000000000e+00 0.000000000000000000e+00 0.000000000000000000e+00 0.000000000000000000e+00 0.000000000000000000e+00 0.000000000000000000e+00 0.000000000000000000e+00 0.000000000000000000e+00 1.001599999999999966e+02 0.000000000000000000e+00 0.000000000000000000e+00 0.000000000000000000e+00 0.000000000000000000e+00 0.000000000000000000e+00 0.000000000000000000e+00 0.000000000000000000e+00 0.000000000000000000e+00 0.000000000000000000e+00 0.000000000000000000e+00 0.000000000000000000e+00 0.000000000000000000e+00 0.000000000000000000e+00 0.000000000000000000e+00 0.000000000000000000e+00 0.000000000000000000e+00 0.000000000000000000e+00 0.000000000000000000e+00 0.000000000000000000e+00 0.000000000000000000e+00 0.000000000000000000e+00 0.000000000000000000e+00 0.000000000000000000e+00 0.000000000000000000e+00 0.000000000000000000e+00 0.000000000000000000e+00 0.000000000000000000e+00 0.000000000000000000e+00 0.000000000000000000e+00 0.000000000000000000e+00 0.000000000000000000e+00 0.000000000000000000e+00 0.000000000000000000e+00 0.000000000000000000e+00 0.000000000000000000e+00 0.000000000000000000e+00 2.503999999999999915e+01 1.251999999999999957e+01 0.000000000000000000e+00 0.000000000000000000e+00 0.000000000000000000e+00 0.000000000000000000e+00 0.000000000000000000e+00 0.000000000000000000e+00 0.000000000000000000e+00 0.000000000000000000e+00 0.000000000000000000e+00 0.000000000000000000e+00 1.251999999999999957e+01 0.000000000000000000e+00 0.000000000000000000e+00 0.000000000000000000e+00 0.000000000000000000e+00 0.000000000000000000e+00 0.000000000000000000e+00 0.000000000000000000e+00 0.000000000000000000e+00 0.000000000000000000e+00 0.000000000000000000e+00 0.000000000000000000e+00 0.000000000000000000e+00 0.000000000000000000e+00 0.000000000000000000e+00 0.000000000000000000e+00 0.000000000000000000e+00 0.000000000000000000e+00 0.000000000000000000e+00 0.000000000000000000e+00 0.000000000000000000e+00 0.000000000000000000e+00 0.000000000000000000e+00 1.251999999999999957e+01 0.000000000000000000e+00 0.000000000000000000e+00 0.000000000000000000e+00 0.000000000000000000e+00 0.000000000000000000e+00 0.000000000000000000e+00 0.000000000000000000e+00 0.000000000000000000e+00 0.000000000000000000e+00 0.000000000000000000e+00 0.000000000000000000e+00 0.000000000000000000e+00 0.000000000000000000e+00 0.000000000000000000e+00 0.000000000000000000e+00 0.000000000000000000e+00 0.000000000000000000e+00 0.000000000000000000e+00 0.000000000000000000e+00 0.000000000000000000e+00 0.000000000000000000e+00 0.000000000000000000e+00 0.000000000000000000e+00 0.000000000000000000e+00 0.000000000000000000e+00 0.000000000000000000e+00 0.000000000000000000e+00 0.000000000000000000e+00 0.000000000000000000e+00 0.000000000000000000e+00 0.000000000000000000e+00 0.000000000000000000e+00 0.000000000000000000e+00 0.000000000000000000e+00 0.000000000000000000e+00 0.000000000000000000e+00 0.000000000000000000e+00 0.000000000000000000e+00 0.000000000000000000e+00 0.000000000000000000e+00 0.000000000000000000e+00 0.000000000000000000e+00 0.000000000000000000e+00 0.000000000000000000e+00 1.251999999999999957e+01 0.000000000000000000e+00 0.000000000000000000e+00 0.000000000000000000e+00 0.000000000000000000e+00 0.000000000000000000e+00 0.000000000000000000e+00 0.000000000000000000e+00 0.000000000000000000e+00 0.000000000000000000e+00 0.000000000000000000e+00 0.000000000000000000e+00 0.000000000000000000e+00 0.000000000000000000e+00 0.000000000000000000e+00 0.000000000000000000e+00 0.000000000000000000e+00 0.000000000000000000e+00 0.000000000000000000e+00 0.000000000000000000e+00 0.000000000000000000e+00 0.000000000000000000e+00 0.000000000000000000e+00 0.000000000000000000e+00 0.000000000000000000e+00 0.000000000000000000e+00 0.000000000000000000e+00 0.000000000000000000e+00 0.000000000000000000e+00 0.000000000000000000e+00 0.000000000000000000e+00 0.000000000000000000e+00 0.000000000000000000e+00 0.000000000000000000e+00 0.000000000000000000e+00 0.000000000000000000e+00 0.000000000000000000e+00 0.000000000000000000e+00 0.000000000000000000e+00 0.000000000000000000e+00 0.000000000000000000e+00 0.000000000000000000e+00 0.000000000000000000e+00 0.000000000000000000e+00 0.000000000000000000e+00 0.000000000000000000e+00 0.000000000000000000e+00 0.000000000000000000e+00 0.000000000000000000e+00 0.000000000000000000e+00 0.000000000000000000e+00 0.000000000000000000e+00 0.000000000000000000e+00 0.000000000000000000e+00 0.000000000000000000e+00 0.000000000000000000e+00 0.000000000000000000e+00 0.000000000000000000e+00 0.000000000000000000e+00 0.000000000000000000e+00 0.000000000000000000e+00 0.000000000000000000e+00 0.000000000000000000e+00 0.000000000000000000e+00 0.000000000000000000e+00 1.251999999999999957e+01 1.251999999999999886e+02 0.000000000000000000e+00 0.000000000000000000e+00 0.000000000000000000e+00 0.000000000000000000e+00 0.000000000000000000e+00 0.000000000000000000e+00 0.000000000000000000e+00 0.000000000000000000e+00 0.000000000000000000e+00 0.000000000000000000e+00 0.000000000000000000e+00 0.000000000000000000e+00 1.251999999999999957e+01 0.000000000000000000e+00 2.503999999999999915e+01 0.000000000000000000e+00 0.000000000000000000e+00 0.000000000000000000e+00 0.000000000000000000e+00 1.251999999999999957e+01 1.251999999999999957e+01 0.000000000000000000e+00 0.000000000000000000e+00 2.503999999999999915e+01 0.000000000000000000e+00 0.000000000000000000e+00 1.251999999999999957e+01 0.000000000000000000e+00 0.000000000000000000e+00 0.000000000000000000e+00 0.000000000000000000e+00 1.251999999999999957e+01 0.000000000000000000e+00 0.000000000000000000e+00 0.000000000000000000e+00 0.000000000000000000e+00 1.251999999999999957e+01 0.000000000000000000e+00 0.000000000000000000e+00 0.000000000000000000e+00 0.000000000000000000e+00 0.000000000000000000e+00 0.000000000000000000e+00 0.000000000000000000e+00 0.000000000000000000e+00 0.000000000000000000e+00 0.000000000000000000e+00 0.000000000000000000e+00 0.000000000000000000e+00 0.000000000000000000e+00 0.000000000000000000e+00 0.000000000000000000e+00 0.000000000000000000e+00 2.503999999999999915e+01 0.000000000000000000e+00 0.000000000000000000e+00 0.000000000000000000e+00 1.251999999999999957e+01 0.000000000000000000e+00 1.251999999999999957e+01 0.000000000000000000e+00 0.000000000000000000e+00 0.000000000000000000e+00 0.000000000000000000e+00 0.000000000000000000e+00 0.000000000000000000e+00 0.000000000000000000e+00 0.000000000000000000e+00 1.251999999999999957e+01 0.000000000000000000e+00 0.000000000000000000e+00 0.000000000000000000e+00 0.000000000000000000e+00 0.000000000000000000e+00 0.000000000000000000e+00 0.000000000000000000e+00
1.377199999999999989e+02 0.000000000000000000e+00 3.881200000000000045e+02 1.001599999999999966e+02 3.756000000000000227e+01 0.000000000000000000e+00 1.627599999999999909e+02 2.128400000000000034e+02 2.503999999999999915e+01 7.511999999999999318e+02 1.126799999999999955e+03 2.003199999999999932e+02 1.126799999999999926e+02 2.503999999999999915e+01 1.251999999999999957e+01 2.378799999999999727e+03 0.000000000000000000e+00 0.000000000000000000e+00 3.756000000000000227e+01 2.503999999999999915e+01 0.000000000000000000e+00 0.000000000000000000e+00 0.000000000000000000e+00 0.000000000000000000e+00 0.000000000000000000e+00 3.756000000000000227e+01 1.627599999999999909e+02 0.000000000000000000e+00 0.000000000000000000e+00 2.503999999999999915e+01 0.000000000000000000e+00 0.000000000000000000e+00 0.000000000000000000e+00 2.503999999999999915e+01 1.251999999999999957e+01 3.756000000000000227e+01 0.000000000000000000e+00 2.503999999999999915e+01 0.000000000000000000e+00 1.251999999999999957e+01 0.000000000000000000e+00 3.756000000000000227e+01 0.000000000000000000e+00 0.000000000000000000e+00 0.000000000000000000e+00 0.000000000000000000e+00 5.007999999999999829e+01 0.000000000000000000e+00 1.251999999999999957e+01 0.000000000000000000e+00 0.000000000000000000e+00 0.000000000000000000e+00 2.503999999999999915e+01 1.251999999999999957e+01 0.000000000000000000e+00 0.000000000000000000e+00 0.000000000000000000e+00 0.000000000000000000e+00 1.251999999999999957e+01 1.251999999999999957e+01 3.756000000000000227e+01 2.253599999999999852e+02 0.000000000000000000e+00 5.007999999999999829e+01 1.001599999999999966e+02 3.756000000000000227e+01 1.251999999999999957e+01 1.251999999999999957e+01 1.251999999999999957e+01 2.503999999999999915e+01 0.000000000000000000e+00 0.000000000000000000e+00 0.000000000000000000e+00 0.000000000000000000e+00 1.251999999999999957e+01 0.000000000000000000e+00 0.000000000000000000e+00 0.000000000000000000e+00 1.251999999999999957e+01 1.126799999999999926e+02 1.251999999999999957e+01 0.000000000000000000e+00 0.000000000000000000e+00 0.000000000000000000e+00 1.251999999999999957e+01 0.000000000000000000e+00 0.000000000000000000e+00 0.000000000000000000e+00 1.251999999999999957e+01 1.251999999999999957e+01 0.000000000000000000e+00 5.007999999999999829e+01 1.251999999999999957e+01 0.000000000000000000e+00 2.503999999999999915e+01 2.503999999999999915e+01 0.000000000000000000e+00 3.756000000000000227e+01 1.251999999999999957e+01 0.000000000000000000e+00 1.251999999999999957e+01 0.000000000000000000e+00 1.251999999999999957e+01 0.000000000000000000e+00 5.007999999999999829e+01 3.756000000000000227e+01 1.251999999999999957e+01 0.000000000000000000e+00 0.000000000000000000e+00 2.503999999999999915e+01 0.000000000000000000e+00 0.000000000000000000e+00 0.000000000000000000e+00 0.000000000000000000e+00 0.000000000000000000e+00 1.251999999999999957e+01 0.000000000000000000e+00 7.512000000000000455e+01 0.000000000000000000e+00 0.000000000000000000e+00 0.000000000000000000e+00 1.251999999999999957e+01 0.000000000000000000e+00 1.251999999999999957e+01 1.251999999999999957e+01 0.000000000000000000e+00 0.000000000000000000e+00 0.000000000000000000e+00 0.000000000000000000e+00 0.000000000000000000e+00 1.251999999999999957e+01 0.000000000000000000e+00 1.251999999999999957e+01 0.000000000000000000e+00 0.000000000000000000e+00 0.000000000000000000e+00 0.000000000000000000e+00 1.251999999999999957e+01 0.000000000000000000e+00 0.000000000000000000e+00 0.000000000000000000e+00 1.377199999999999989e+02 1.251999999999999957e+01 1.251999999999999957e+01 0.000000000000000000e+00 0.000000000000000000e+00 0.000000000000000000e+00 0.000000000000000000e+00 0.000000000000000000e+00 0.000000000000000000e+00 2.503999999999999915e+01 0.000000000000000000e+00 0.000000000000000000e+00 1.251999999999999957e+01 0.000000000000000000e+00 0.000000000000000000e+00 0.000000000000000000e+00 0.000000000000000000e+00 0.000000000000000000e+00 1.251999999999999957e+01 0.000000000000000000e+00 0.000000000000000000e+00 1.251999999999999957e+01 0.000000000000000000e+00 0.000000000000000000e+00 0.000000000000000000e+00 0.000000000000000000e+00 0.000000000000000000e+00 0.000000000000000000e+00 1.251999999999999957e+01 0.000000000000000000e+00 1.251999999999999957e+01 1.251999999999999957e+01 0.000000000000000000e+00 0.000000000000000000e+00 0.000000000000000000e+00 1.251999999999999957e+01 0.000000000000000000e+00 5.007999999999999829e+01 0.000000000000000000e+00 0.000000000000000000e+00 0.000000000000000000e+00 2.503999999999999915e+01 0.000000000000000000e+00 0.000000000000000000e+00 1.251999999999999957e+01 0.000000000000000000e+00 0.000000000000000000e+00 1.251999999999999957e+01 0.000000000000000000e+00 0.000000000000000000e+00 0.000000000000000000e+00 0.000000000000000000e+00 0.000000000000000000e+00 0.000000000000000000e+00 1.251999999999999957e+01 0.000000000000000000e+00 0.000000000000000000e+00 0.000000000000000000e+00 0.000000000000000000e+00 0.000000000000000000e+00 0.000000000000000000e+00 0.000000000000000000e+00 3.756000000000000227e+01 0.000000000000000000e+00 0.000000000000000000e+00 0.000000000000000000e+00 0.000000000000000000e+00 0.000000000000000000e+00 0.000000000000000000e+00 0.000000000000000000e+00 0.000000000000000000e+00 0.000000000000000000e+00 1.251999999999999957e+01 0.000000000000000000e+00 0.000000000000000000e+00 0.000000000000000000e+00 0.000000000000000000e+00 0.000000000000000000e+00 0.000000000000000000e+00 0.000000000000000000e+00 0.000000000000000000e+00 5.007999999999999829e+01 7.512000000000000455e+01 0.000000000000000000e+00 0.000000000000000000e+00 0.000000000000000000e+00 0.000000000000000000e+00 1.251999999999999957e+01 0.000000000000000000e+00 1.251999999999999957e+01 2.503999999999999915e+01 0.000000000000000000e+00 0.000000000000000000e+00 1.251999999999999957e+01 0.000000000000000000e+00 0.000000000000000000e+00 0.000000000000000000e+00 1.251999999999999957e+01 0.000000000000000000e+00 1.251999999999999957e+01 0.000000000000000000e+00 0.000000000000000000e+00 0.000000000000000000e+00 0.000000000000000000e+00 0.000000000000000000e+00 0.000000000000000000e+00 0.000000000000000000e+00 0.000000000000000000e+00 0.000000000000000000e+00 0.000000000000000000e+00 0.000000000000000000e+00 0.000000000000000000e+00 0.000000000000000000e+00 0.000000000000000000e+00 0.000000000000000000e+00 0.000000000000000000e+00 0.000000000000000000e+00 1.251999999999999957e+01 0.000000000000000000e+00 0.000000000000000000e+00 0.000000000000000000e+00 0.000000000000000000e+00 0.000000000000000000e+00 0.000000000000000000e+00 0.000000000000000000e+00 0.000000000000000000e+00 1.251999999999999957e+01 0.000000000000000000e+00 0.000000000000000000e+00 0.000000000000000000e+00 0.000000000000000000e+00 0.000000000000000000e+00 0.000000000000000000e+00 0.000000000000000000e+00 0.000000000000000000e+00 0.000000000000000000e+00 0.000000000000000000e+00 0.000000000000000000e+00 0.000000000000000000e+00 0.000000000000000000e+00 0.000000000000000000e+00 1.251999999999999957e+01 1.251999999999999957e+01 0.000000000000000000e+00 1.251999999999999957e+01 0.000000000000000000e+00 0.000000000000000000e+00 0.000000000000000000e+00 0.000000000000000000e+00 0.000000000000000000e+00 0.000000000000000000e+00 1.251999999999999957e+01 0.000000000000000000e+00 3.756000000000000227e+01 0.000000000000000000e+00 0.000000000000000000e+00 0.000000000000000000e+00 0.000000000000000000e+00 0.000000000000000000e+00 0.000000000000000000e+00 0.000000000000000000e+00 0.000000000000000000e+00 0.000000000000000000e+00 1.251999999999999957e+01 0.000000000000000000e+00 0.000000000000000000e+00 0.000000000000000000e+00 0.000000000000000000e+00 0.000000000000000000e+00 0.000000000000000000e+00 1.251999999999999957e+01 0.000000000000000000e+00 0.000000000000000000e+00 0.000000000000000000e+00 0.000000000000000000e+00 0.000000000000000000e+00 1.251999999999999957e+01 1.251999999999999957e+01 1.251999999999999957e+01 0.000000000000000000e+00 0.000000000000000000e+00 0.000000000000000000e+00 0.000000000000000000e+00 6.635599999999999454e+02 1.251999999999999957e+01 0.000000000000000000e+00 3.756000000000000227e+01 1.251999999999999957e+01 1.251999999999999957e+01 1.251999999999999957e+01 0.000000000000000000e+00 0.000000000000000000e+00 0.000000000000000000e+00 3.756000000000000227e+01 0.000000000000000000e+00 0.000000000000000000e+00 0.000000000000000000e+00 2.503999999999999915e+01 0.000000000000000000e+00 2.503999999999999915e+01 1.251999999999999957e+01 0.000000000000000000e+00 2.503999999999999915e+01 0.000000000000000000e+00 0.000000000000000000e+00 5.007999999999999829e+01 1.251999999999999957e+01 3.756000000000000227e+01 0.000000000000000000e+00 1.251999999999999957e+01 1.251999999999999957e+01 5.007999999999999829e+01 1.251999999999999957e+01 1.251999999999999957e+01 1.251999999999999957e+01 1.251999999999999957e+01 0.000000000000000000e+00 0.000000000000000000e+00 0.000000000000000000e+00 1.251999999999999957e+01 7.512000000000000455e+01 0.000000000000000000e+00 0.000000000000000000e+00 0.000000000000000000e+00 1.251999999999999957e+01 1.251999999999999957e+01 0.000000000000000000e+00 0.000000000000000000e+00 0.000000000000000000e+00 0.000000000000000000e+00 1.251999999999999957e+01 0.000000000000000000e+00 0.000000000000000000e+00 0.000000000000000000e+00 0.000000000000000000e+00 0.000000000000000000e+00 1.251999999999999957e+01 2.503999999999999915e+01 0.000000000000000000e+00 2.503999999999999915e+01 0.000000000000000000e+00 0.000000000000000000e+00 0.000000000000000000e+00 1.251999999999999957e+01 0.000000000000000000e+00 0.000000000000000000e+00 0.000000000000000000e+00 0.000000000000000000e+00 0.000000000000000000e+00 0.000000000000000000e+00 0.000000000000000000e+00 0.000000000000000000e+00 0.000000000000000000e+00 0.000000000000000000e+00 0.000000000000000000e+00 0.000000000000000000e+00 0.000000000000000000e+00 0.000000000000000000e+00 0.000000000000000000e+00 0.000000000000000000e+00
3.756000000000000227e+01 3.004800000000000182e+02 0.000000000000000000e+00 5.007999999999999829e+01 0.000000000000000000e+00 2.003199999999999932e+02 7.512000000000000455e+01 1.214440000000000055e+03 2.503999999999999915e+01 1.502400000000000091e+02 1.752800000000000011e+02 0.000000000000000000e+00 1.251999999999999886e+02 6.259999999999999432e+01 3.130000000000000000e+02 2.892119999999999891e+03 1.251999999999999957e+01 1.251999999999999957e+01 0.000000000000000000e+00 0.000000000000000000e+00 0.000000000000000000e+00 1.251999999999999957e+01 0.000000000000000000e+00 0.000000000000000000e+00 0.000000000000000000e+00 0.000000000000000000e+00 2.128400000000000034e+02 1.251999999999999957e+01 0.000000000000000000e+00 2.503999999999999915e+01 0.000000000000000000e+00 0.000000000000000000e+00 1.251999999999999957e+01 0.000000000000000000e+00 1.251999999999999957e+01 8.764000000000000057e+01 0.000000000000000000e+00 1.001599999999999966e+02 1.251999999999999957e+01 5.007999999999999829e+01 5.007999999999999829e+01 3.756000000000000227e+01 0.000000000000000000e+00 0.000000000000000000e+00 1.251999999999999957e+01 0.000000000000000000e+00 2.503999999999999915e+01 1.251999999999999957e+01 1.251999999999999957e+01 1.251999999999999957e+01 0.000000000000000000e+00 0.000000000000000000e+00 1.251999999999999957e+01 0.000000000000000000e+00 1.251999999999999957e+01 0.000000000000000000e+00 1.251999999999999957e+01 1.251999999999999957e+01 1.251999999999999957e+01 0.000000000000000000e+00 0.000000000000000000e+00 2.503999999999999773e+02 1.251999999999999957e+01 6.259999999999999432e+01 0.000000000000000000e+00 2.503999999999999915e+01 1.251999999999999957e+01 0.000000000000000000e+00 0.000000000000000000e+00 0.000000000000000000e+00 0.000000000000000000e+00 0.000000000000000000e+00 1.251999999999999957e+01 0.000000000000000000e+00 0.000000000000000000e+00 1.251999999999999957e+01 1.251999999999999957e+01 0.000000000000000000e+00 0.000000000000000000e+00 1.251999999999999886e+02 0.000000000000000000e+00 1.251999999999999957e+01 0.000000000000000000e+00 1.251999999999999957e+01 0.000000000000000000e+00 0.000000000000000000e+00 0.000000000000000000e+00 1.251999999999999957e+01 0.000000000000000000e+00 0.000000000000000000e+00 0.000000000000000000e+00 0.000000000000000000e+00 2.503999999999999915e+01 0.000000000000000000e+00 1.251999999999999957e+01 0.000000000000000000e+00 0.000000000000000000e+00 5.007999999999999829e+01 1.251999999999999957e+01 0.000000000000000000e+00 0.000000000000000000e+00 1.251999999999999957e+01 0.000000000000000000e+00 0.000000000000000000e+00 1.251999999999999957e+01 2.503999999999999915e+01 0.000000000000000000e+00 1.251999999999999957e+01 1.251999999999999957e+01 1.251999999999999957e+01 0.000000000000000000e+00 1.251999999999999957e+01 0.000000000000000000e+00 0.000000000000000000e+00 0.000000000000000000e+00 1.251999999999999957e+01 1.251999999999999957e+01 2.003199999999999932e+02 0.000000000000000000e+00 1.251999999999999957e+01 1.251999999999999957e+01 0.000000000000000000e+00 0.000000000000000000e+00 1.251999999999999957e+01 0.000000000000000000e+00 0.000000000000000000e+00 0.000000000000000000e+00 0.000000000000000000e+00 0.000000000000000000e+00 0.000000000000000000e+00 3.756000000000000227e+01 0.000000000000000000e+00 0.000000000000000000e+00 0.000000000000000000e+00 0.000000000000000000e+00 1.251999999999999957e+01 1.251999999999999957e+01 0.000000000000000000e+00 0.000000000000000000e+00 0.000000000000000000e+00 0.000000000000000000e+00 7.512000000000000455e+01 0.000000000000000000e+00 1.251999999999999957e+01 0.000000000000000000e+00 0.000000000000000000e+00 1.251999999999999957e+01 0.000000000000000000e+00 1.251999999999999957e+01 0.000000000000000000e+00 0.000000000000000000e+00 0.000000000000000000e+00 0.000000000000000000e+00 0.000000000000000000e+00 0.000000000000000000e+00 0.000000000000000000e+00 0.000000000000000000e+00 0.000000000000000000e+00 0.000000000000000000e+00 0.000000000000000000e+00 0.000000000000000000e+00 2.503999999999999915e+01 1.251999999999999957e+01 0.000000000000000000e+00 0.000000000000000000e+00 0.000000000000000000e+00 0.000000000000000000e+00 0.000000000000000000e+00 0.000000000000000000e+00 0.000000000000000000e+00 0.000000000000000000e+00 0.000000000000000000e+00 0.000000000000000000e+00 0.000000000000000000e+00 0.000000000000000000e+00 0.000000000000000000e+00 0.000000000000000000e+00 0.000000000000000000e+00 1.251999999999999957e+01 0.000000000000000000e+00 0.000000000000000000e+00 0.000000000000000000e+00 0.000000000000000000e+00 0.000000000000000000e+00 0.000000000000000000e+00 0.000000000000000000e+00 0.000000000000000000e+00 3.756000000000000227e+01 0.000000000000000000e+00 0.000000000000000000e+00 1.251999999999999957e+01 0.000000000000000000e+00 1.251999999999999957e+01 0.000000000000000000e+00 0.000000000000000000e+00 2.503999999999999915e+01 3.756000000000000227e+01 0.000000000000000000e+00 0.000000000000000000e+00 0.000000000000000000e+00 0.000000000000000000e+00 0.000000000000000000e+00 0.000000000000000000e+00 0.000000000000000000e+00 0.000000000000000000e+00 0.000000000000000000e+00 0.000000000000000000e+00 0.000000000000000000e+00 0.000000000000000000e+00 0.000000000000000000e+00 0.000000000000000000e+00 0.000000000000000000e+00 0.000000000000000000e+00 0.000000000000000000e+00 0.000000000000000000e+00 0.000000000000000000e+00 0.000000000000000000e+00 0.000000000000000000e+00 0.000000000000000000e+00 0.000000000000000000e+00 0.000000000000000000e+00 0.000000000000000000e+00 0.000000000000000000e+00 8.764000000000000057e+01 0.000000000000000000e+00 0.000000000000000000e+00 0.000000000000000000e+00 0.000000000000000000e+00 0.000000000000000000e+00 0.000000000000000000e+00 0.000000000000000000e+00 1.251999999999999957e+01 0.000000000000000000e+00 0.000000000000000000e+00 0.000000000000000000e+00 0.000000000000000000e+00 0.000000000000000000e+00 0.000000000000000000e+00 0.000000000000000000e+00 0.000000000000000000e+00 1.251999999999999957e+01 0.000000000000000000e+00 1.251999999999999957e+01 0.000000000000000000e+00 0.000000000000000000e+00 0.000000000000000000e+00 0.000000000000000000e+00 0.000000000000000000e+00 0.000000000000000000e+00 0.000000000000000000e+00 0.000000000000000000e+00 0.000000000000000000e+00 0.000000000000000000e+00 0.000000000000000000e+00 0.000000000000000000e+00 0.000000000000000000e+00 0.000000000000000000e+00 0.000000000000000000e+00 1.251999999999999957e+01 0.000000000000000000e+00 0.000000000000000000e+00 0.000000000000000000e+00 0.000000000000000000e+00 0.000000000000000000e+00 0.000000000000000000e+00 0.000000000000000000e+00 0.000000000000000000e+00 1.251999999999999957e+01 1.251999999999999957e+01 0.000000000000000000e+00 0.000000000000000000e+00 0.000000000000000000e+00 0.000000000000000000e+00 0.000000000000000000e+00 0.000000000000000000e+00 0.000000000000000000e+00 0.000000000000000000e+00 0.000000000000000000e+00 0.000000000000000000e+00 0.000000000000000000e+00 0.000000000000000000e+00 0.000000000000000000e+00 1.251999999999999957e+01 1.251999999999999957e+01 0.000000000000000000e+00 1.251999999999999957e+01 0.000000000000000000e+00 0.000000000000000000e+00 0.000000000000000000e+00 0.000000000000000000e+00 0.000000000000000000e+00 0.000000000000000000e+00 1.251999999999999957e+01 0.000000000000000000e+00 2.503999999999999915e+01 1.251999999999999957e+01 0.000000000000000000e+00 0.000000000000000000e+00 0.000000000000000000e+00 1.251999999999999957e+01 0.000000000000000000e+00 0.000000000000000000e+00 0.000000000000000000e+00 1.251999999999999957e+01 1.251999999999999957e+01 0.000000000000000000e+00 0.000000000000000000e+00 0.000000000000000000e+00 0.000000000000000000e+00 0.000000000000000000e+00 0.000000000000000000e+00 0.000000000000000000e+00 0.000000000000000000e+00 0.000000000000000000e+00 0.000000000000000000e+00 0.000000000000000000e+00 0.000000000000000000e+00 2.503999999999999915e+01 0.000000000000000000e+00 1.251999999999999957e+01 0.000000000000000000e+00 0.000000000000000000e+00 0.000000000000000000e+00 0.000000000000000000e+00 4.757599999999999909e+02 0.000000000000000000e+00 0.000000000000000000e+00 0.000000000000000000e+00 5.007999999999999829e+01 0.000000000000000000e+00 0.000000000000000000e+00 0.000000000000000000e+00 0.000000000000000000e+00 0.000000000000000000e+00 1.251999999999999957e+01 1.251999999999999957e+01 0.000000000000000000e+00 0.000000000000000000e+00 0.000000000000000000e+00 0.000000000000000000e+00 1.251999999999999957e+01 0.000000000000000000e+00 1.251999999999999957e+01 2.879599999999999795e+02 8.764000000000000057e+01 1.251999999999999957e+01 8.764000000000000057e+01 3.756000000000000227e+01 5.633999999999999773e+02 3.756000000000000227e+01 8.764000000000000057e+01 2.503999999999999915e+01 0.000000000000000000e+00 0.000000000000000000e+00 0.000000000000000000e+00 0.000000000000000000e+00 2.503999999999999915e+01 0.000000000000000000e+00 0.000000000000000000e+00 1.251999999999999957e+01 0.000000000000000000e+00 2.503999999999999915e+01 0.000000000000000000e+00 0.000000000000000000e+00 0.000000000000000000e+00 1.251999999999999957e+01 2.503999999999999915e+01 0.000000000000000000e+00 0.000000000000000000e+00 0.000000000000000000e+00 0.000000000000000000e+00 0.000000000000000000e+00 0.000000000000000000e+00 0.000000000000000000e+00 0.000000000000000000e+00 1.251999999999999957e+01 0.000000000000000000e+00 1.251999999999999957e+01 0.000000000000000000e+00 0.000000000000000000e+00 0.000000000000000000e+00 0.000000000000000000e+00 0.000000000000000000e+00 0.000000000000000000e+00 0.000000000000000000e+00 0.000000000000000000e+00 0.000000000000000000e+00 2.503999999999999915e+01 0.000000000000000000e+00 0.000000000000000000e+00 0.000000000000000000e+00 0.000000000000000000e+00 0.000000000000000000e+00 0.000000000000000000e+00 0.000000000000000000e+00 0.000000000000000000e+00 0.000000000000000000e+00 0.000000000000000000e+00 0.000000000000000000e+00 0.000000000000000000e+00 0.000000000000000000e+00
2.503999999999999915e+01 1.126799999999999926e+02 3.756000000000000227e+01 0.000000000000000000e+00 1.251999999999999957e+01 0.000000000000000000e+00 3.756000000000000227e+01 1.251999999999999957e+01 1.251999999999999957e+01 1.251999999999999957e+01 8.764000000000000057e+01 0.000000000000000000e+00 5.007999999999999829e+01 1.251999999999999957e+01 0.000000000000000000e+00 3.380399999999999636e+02 0.000000000000000000e+00 0.000000000000000000e+00 0.000000000000000000e+00 0.000000000000000000e+00 0.000000000000000000e+00 0.000000000000000000e+00 0.000000000000000000e+00 0.000000000000000000e+00 0.000000000000000000e+00 1.251999999999999957e+01 5.007999999999999829e+01 1.251999999999999957e+01 0.000000000000000000e+00 0.000000000000000000e+00 0.000000000000000000e+00 0.000000000000000000e+00 0.000000000000000000e+00 0.000000000000000000e+00 0.000000000000000000e+00 0.000000000000000000e+00 0.000000000000000000e+00 0.000000000000000000e+00 0.000000000000000000e+00 0.000000000000000000e+00 0.000000000000000000e+00 0.000000000000000000e+00 1.251999999999999957e+01 0.000000000000000000e+00 0.000000000000000000e+00 0.000000000000000000e+00 2.503999999999999915e+01 0.000000000000000000e+00 0.000000000000000000e+00 0.000000000000000000e+00 0.000000000000000000e+00 0.000000000000000000e+00 0.000000000000000000e+00 0.000000000000000000e+00 0.000000000000000000e+00 0.000000000000000000e+00 0.000000000000000000e+00 0.000000000000000000e+00 1.251999999999999957e+01 0.000000000000000000e+00 0.000000000000000000e+00 2.503999999999999915e+01 0.000000000000000000e+00 0.000000000000000000e+00 1.251999999999999957e+01 1.251999999999999957e+01 0.000000000000000000e+00 0.000000000000000000e+00 0.000000000000000000e+00 0.000000000000000000e+00 0.000000000000000000e+00 0.000000000000000000e+00 0.000000000000000000e+00 0.000000000000000000e+00 0.000000000000000000e+00 0.000000000000000000e+00 0.000000000000000000e+00 0.000000000000000000e+00 0.000000000000000000e+00 0.000000000000000000e+00 1.251999999999999957e+01 0.000000000000000000e+00 0.000000000000000000e+00 0.000000000000000000e+00 0.000000000000000000e+00 0.000000000000000000e+00 0.000000000000000000e+00 0.000000000000000000e+00 0.000000000000000000e+00 0.000000000000000000e+00 0.000000000000000000e+00 0.000000000000000000e+00 0.000000000000000000e+00 0.000000000000000000e+00 0.000000000000000000e+00 0.000000000000000000e+00 0.000000000000000000e+00 0.000000000000000000e+00 0.000000000000000000e+00 0.000000000000000000e+00 0.000000000000000000e+00 0.000000000000000000e+00 0.000000000000000000e+00 0.000000000000000000e+00 0.000000000000000000e+00 1.251999999999999957e+01 0.000000000000000000e+00 0.000000000000000000e+00 0.000000000000000000e+00 0.000000000000000000e+00 0.000000000000000000e+00 0.000000000000000000e+00 0.000000000000000000e+00 0.000000000000000000e+00 0.000000000000000000e+00 0.000000000000000000e+00 0.000000000000000000e+00 0.000000000000000000e+00 0.000000000000000000e+00 0.000000000000000000e+00 0.000000000000000000e+00 0.000000000000000000e+00 0.000000000000000000e+00 0.000000000000000000e+00 0.000000000000000000e+00 0.000000000000000000e+00 0.000000000000000000e+00 0.000000000000000000e+00 0.000000000000000000e+00 0.000000000000000000e+00 0.000000000000000000e+00 0.000000000000000000e+00 0.000000000000000000e+00 0.000000000000000000e+00 0.000000000000000000e+00 0.000000000000000000e+00 0.000000000000000000e+00 0.000000000000000000e+00 0.000000000000000000e+00 0.000000000000000000e+00 0.000000000000000000e+00 2.503999999999999915e+01 0.000000000000000000e+00 0.000000000000000000e+00 0.000000000000000000e+00 0.000000000000000000e+00 0.000000000000000000e+00 0.000000000000000000e+00 0.000000000000000000e+00 0.000000000000000000e+00 0.000000000000000000e+00 0.000000000000000000e+00 0.000000000000000000e+00 0.000000000000000000e+00 0.000000000000000000e+00 0.000000000000000000e+00 0.000000000000000000e+00 0.000000000000000000e+00 0.000000000000000000e+00 0.000000000000000000e+00 0.000000000000000000e+00 0.000000000000000000e+00 0.000000000000000000e+00 0.000000000000000000e+00 0.000000000000000000e+00 0.000000000000000000e+00 0.000000000000000000e+00 0.000000000000000000e+00 0.000000000000000000e+00 0.000000000000000000e+00 0.000000000000000000e+00 0.000000000000000000e+00 0.000000000000000000e+00 0.000000000000000000e+00 0.000000000000000000e+00 0.000000000000000000e+00 0.000000000000000000e+00 0.000000000000000000e+00 2.503999999999999915e+01 0.000000000000000000e+00 0.000000000000000000e+00 0.000000000000000000e+00 0.000000000000000000e+00 0.000000000000000000e+00 0.000000000000000000e+00 0.000000000000000000e+00 0.000000000000000000e+00 0.000000000000000000e+00 0.000000000000000000e+00 0.000000000000000000e+00 0.000000000000000000e+00 0.000000000000000000e+00 0.000000000000000000e+00 1.251999999999999957e+01 0.000000000000000000e+00 0.000000000000000000e+00 0.000000000000000000e+00 0.000000000000000000e+00 0.000000000000000000e+00 0.000000000000000000e+00 0.000000000000000000e+00 0.000000000000000000e+00 0.000000000000000000e+00 0.000000000000000000e+00 0.000000000000000000e+00 0.000000000000000000e+00 0.000000000000000000e+00 0.000000000000000000e+00 0.000000000000000000e+00 0.000000000000000000e+00 0.000000000000000000e+00 0.000000000000000000e+00 0.000000000000000000e+00 0.000000000000000000e+00 0.000000000000000000e+00 0.000000000000000000e+00 0.000000000000000000e+00 0.000000000000000000e+00 0.000000000000000000e+00 0.000000000000000000e+00 0.000000000000000000e+00 0.000000000000000000e+00 0.000000000000000000e+00 1.251999999999999957e+01 0.000000000000000000e+00 0.000000000000000000e+00 0.000000000000000000e+00 0.000000000000000000e+00 0.000000000000000000e+00 0.000000000000000000e+00 0.000000000000000000e+00 1.251999999999999957e+01 0.000000000000000000e+00 0.000000000000000000e+00 0.000000000000000000e+00 0.000000000000000000e+00 0.000000000000000000e+00 0.000000000000000000e+00 0.000000000000000000e+00 0.000000000000000000e+00 0.000000000000000000e+00 0.000000000000000000e+00 0.000000000000000000e+00 0.000000000000000000e+00 0.000000000000000000e+00 0.000000000000000000e+00 0.000000000000000000e+00 0.000000000000000000e+00 0.000000000000000000e+00 0.000000000000000000e+00 0.000000000000000000e+00 0.000000000000000000e+00 0.000000000000000000e+00 0.000000000000000000e+00 0.000000000000000000e+00 0.000000000000000000e+00 0.000000000000000000e+00 0.000000000000000000e+00 0.000000000000000000e+00 0.000000000000000000e+00 0.000000000000000000e+00 0.000000000000000000e+00 0.000000000000000000e+00 0.000000000000000000e+00 0.000000000000000000e+00 0.000000000000000000e+00 0.000000000000000000e+00 0.000000000000000000e+00 0.000000000000000000e+00 0.000000000000000000e+00 0.000000000000000000e+00 0.000000000000000000e+00 0.000000000000000000e+00 0.000000000000000000e+00 0.000000000000000000e+00 0.000000000000000000e+00 0.000000000000000000e+00 0.000000000000000000e+00 0.000000000000000000e+00 0.000000000000000000e+00 0.000000000000000000e+00 0.000000000000000000e+00 1.251999999999999957e+01 1.251999999999999957e+01 0.000000000000000000e+00 0.000000000000000000e+00 0.000000000000000000e+00 0.000000000000000000e+00 0.000000000000000000e+00 0.000000000000000000e+00 0.000000000000000000e+00 0.000000000000000000e+00 0.000000000000000000e+00 0.000000000000000000e+00 0.000000000000000000e+00 0.000000000000000000e+00 0.000000000000000000e+00 0.000000000000000000e+00 0.000000000000000000e+00 0.000000000000000000e+00 0.000000000000000000e+00 0.000000000000000000e+00 0.000000000000000000e+00 0.000000000000000000e+00 0.000000000000000000e+00 0.000000000000000000e+00 0.000000000000000000e+00 0.000000000000000000e+00 0.000000000000000000e+00 0.000000000000000000e+00 0.000000000000000000e+00 0.000000000000000000e+00 0.000000000000000000e+00 0.000000000000000000e+00 0.000000000000000000e+00 0.000000000000000000e+00 0.000000000000000000e+00 0.000000000000000000e+00 0.000000000000000000e+00 0.000000000000000000e+00 0.000000000000000000e+00 0.000000000000000000e+00 0.000000000000000000e+00 0.000000000000000000e+00 3.756000000000000227e+01 0.000000000000000000e+00 0.000000000000000000e+00 0.000000000000000000e+00 1.251999999999999957e+01 0.000000000000000000e+00 0.000000000000000000e+00 0.000000000000000000e+00 0.000000000000000000e+00 0.000000000000000000e+00 0.000000000000000000e+00 0.000000000000000000e+00 0.000000000000000000e+00 0.000000000000000000e+00 0.000000000000000000e+00 0.000000000000000000e+00 0.000000000000000000e+00 0.000000000000000000e+00 0.000000000000000000e+00 0.000000000000000000e+00 0.000000000000000000e+00 0.000000000000000000e+00 0.000000000000000000e+00 1.251999999999999957e+01 2.503999999999999915e+01 0.000000000000000000e+00 0.000000000000000000e+00 0.000000000000000000e+00 0.000000000000000000e+00 0.000000000000000000e+00 0.000000000000000000e+00 0.000000000000000000e+00 0.000000000000000000e+00 0.000000000000000000e+00 0.000000000000000000e+00 0.000000000000000000e+00 0.000000000000000000e+00 0.000000000000000000e+00 0.000000000000000000e+00 0.000000000000000000e+00 0.000000000000000000e+00 0.000000000000000000e+00 0.000000000000000000e+00 0.000000000000000000e+00 0.000000000000000000e+00 0.000000000000000000e+00 0.000000000000000000e+00 0.000000000000000000e+00 0.000000000000000000e+00 0.000000000000000000e+00 0.000000000000000000e+00 0.000000000000000000e+00 0.000000000000000000e+00 0.000000000000000000e+00 0.000000000000000000e+00 0.000000000000000000e+00 0.000000000000000000e+00 1.251999999999999957e+01 0.000000000000000000e+00 0.000000000000000000e+00 0.000000000000000000e+00 0.000000000000000000e+00 0.000000000000000000e+00 0.000000000000000000e+00 0.000000000000000000e+00 0.000000000000000000e+00 0.000000000000000000e+00 0.000000000000000000e+00 0.000000000000000000e+00 0.000000000000000000e+00 0.000000000000000000e+00 0.000000000000000000e+00 0.000000000000000000e+00 0.000000000000000000e+00 0.000000000000000000e+00 0.000000000000000000e+00 0.000000000000000000e+00
0.000000000000000000e+00 5.007999999999999829e+01 2.503999999999999915e+01 0.000000000000000000e+00 0.000000000000000000e+00 0.000000000000000000e+00 3.004800000000000182e+02 3.756000000000000227e+01 2.503999999999999915e+01 3.756000000000000227e+01 2.754399999999999977e+02 3.756000000000000227e+01 1.001599999999999966e+02 1.251999999999999886e+02 1.251999999999999957e+01 5.884399999999999409e+02 0.000000000000000000e+00 2.503999999999999915e+01 0.000000000000000000e+00 2.503999999999999915e+01 0.000000000000000000e+00 0.000000000000000000e+00 0.000000000000000000e+00 0.000000000000000000e+00 0.000000000000000000e+00 0.000000000000000000e+00 0.000000000000000000e+00 0.000000000000000000e+00 0.000000000000000000e+00 0.000000000000000000e+00 0.000000000000000000e+00 0.000000000000000000e+00 0.000000000000000000e+00 0.000000000000000000e+00 5.007999999999999829e+01 1.251999999999999957e+01 0.000000000000000000e+00 1.251999999999999957e+01 0.000000000000000000e+00 0.000000000000000000e+00 0.000000000000000000e+00 1.251999999999999957e+01 0.000000000000000000e+00 3.756000000000000227e+01 0.000000000000000000e+00 0.000000000000000000e+00 0.000000000000000000e+00 0.000000000000000000e+00 0.000000000000000000e+00 0.000000000000000000e+00 0.000000000000000000e+00 0.000000000000000000e+00 2.503999999999999915e+01 0.000000000000000000e+00 0.000000000000000000e+00 0.000000000000000000e+00 0.000000000000000000e+00 0.000000000000000000e+00 0.000000000000000000e+00 1.251999999999999957e+01 0.000000000000000000e+00 2.503999999999999915e+01 0.000000000000000000e+00 0.000000000000000000e+00 0.000000000000000000e+00 0.000000000000000000e+00 1.251999999999999957e+01 0.000000000000000000e+00 0.000000000000000000e+00 0.000000000000000000e+00 0.000000000000000000e+00 0.000000000000000000e+00 0.000000000000000000e+00 0.000000000000000000e+00 0.000000000000000000e+00 6.259999999999999432e+01 0.000000000000000000e+00 0.000000000000000000e+00 0.000000000000000000e+00 6.259999999999999432e+01 0.000000000000000000e+00 0.000000000000000000e+00 0.000000000000000000e+00 0.000000000000000000e+00 0.000000000000000000e+00 0.000000000000000000e+00 0.000000000000000000e+00 0.000000000000000000e+00 0.000000000000000000e+00 0.000000000000000000e+00 0.000000000000000000e+00 0.000000000000000000e+00 1.251999999999999957e+01 1.251999999999999957e+01 0.000000000000000000e+00 0.000000000000000000e+00 0.000000000000000000e+00 1.752800000000000011e+02 0.000000000000000000e+00 0.000000000000000000e+00 0.000000000000000000e+00 1.251999999999999957e+01 0.000000000000000000e+00 0.000000000000000000e+00 0.000000000000000000e+00 0.000000000000000000e+00 0.000000000000000000e+00 0.000000000000000000e+00 0.000000000000000000e+00 1.251999999999999957e+01 0.000000000000000000e+00 0.000000000000000000e+00 0.000000000000000000e+00 0.000000000000000000e+00 0.000000000000000000e+00 0.000000000000000000e+00 0.000000000000000000e+00 1.251999999999999957e+01 0.000000000000000000e+00 0.000000000000000000e+00 0.000000000000000000e+00 0.000000000000000000e+00 0.000000000000000000e+00 1.251999999999999957e+01 0.000000000000000000e+00 0.000000000000000000e+00 0.000000000000000000e+00 0.000000000000000000e+00 0.000000000000000000e+00 0.000000000000000000e+00 0.000000000000000000e+00 0.000000000000000000e+00 0.000000000000000000e+00 0.000000000000000000e+00 0.000000000000000000e+00 0.000000000000000000e+00 0.000000000000000000e+00 0.000000000000000000e+00 0.000000000000000000e+00 0.000000000000000000e+00 0.000000000000000000e+00 3.756000000000000227e+01 0.000000000000000000e+00 0.000000000000000000e+00 2.503999999999999915e+01 0.000000000000000000e+00 0.000000000000000000e+00 0.000000000000000000e+00 0.000000000000000000e+00 0.000000000000000000e+00 0.000000000000000000e+00 0.000000000000000000e+00 0.000000000000000000e+00 0.000000000000000000e+00 0.000000000000000000e+00 0.000000000000000000e+00 0.000000000000000000e+00 0.000000000000000000e+00 0.000000000000000000e+00 0.000000000000000000e+00 0.000000000000000000e+00 0.000000000000000000e+00 0.000000000000000000e+00 0.000000000000000000e+00 0.000000000000000000e+00 0.000000000000000000e+00 0.000000000000000000e+00 0.000000000000000000e+00 0.000000000000000000e+00 0.000000000000000000e+00 0.000000000000000000e+00 0.000000000000000000e+00 0.000000000000000000e+00 0.000000000000000000e+00 0.000000000000000000e+00 0.000000000000000000e+00 1.251999999999999957e+01 0.000000000000000000e+00 0.000000000000000000e+00 0.000000000000000000e+00 0.000000000000000000e+00 0.000000000000000000e+00 0.000000000000000000e+00 0.000000000000000000e+00 0.000000000000000000e+00 1.251999999999999957e+01 0.000000000000000000e+00 0.000000000000000000e+00 0.000000000000000000e+00 0.000000000000000000e+00 0.000000000000000000e+00 0.000000000000000000e+00 0.000000000000000000e+00 0.000000000000000000e+00 0.000000000000000000e+00 0.000000000000000000e+00 0.000000000000000000e+00 0.000000000000000000e+00 0.000000000000000000e+00 0.000000000000000000e+00 0.000000000000000000e+00 0.000000000000000000e+00 0.000000000000000000e+00 0.000000000000000000e+00 0.000000000000000000e+00 0.000000000000000000e+00 0.000000000000000000e+00 0.000000000000000000e+00 0.000000000000000000e+00 0.000000000000000000e+00 0.000000000000000000e+00 0.000000000000000000e+00 0.000000000000000000e+00 0.000000000000000000e+00 0.000000000000000000e+00 0.000000000000000000e+00 0.000000000000000000e+00 0.000000000000000000e+00 0.000000000000000000e+00 0.000000000000000000e+00 1.251999999999999957e+01 0.000000000000000000e+00 0.000000000000000000e+00 2.503999999999999915e+01 0.000000000000000000e+00 0.000000000000000000e+00 0.000000000000000000e+00 0.000000000000000000e+00 0.000000000000000000e+00 0.000000000000000000e+00 0.000000000000000000e+00 0.000000000000000000e+00 0.000000000000000000e+00 0.000000000000000000e+00 0.000000000000000000e+00 0.000000000000000000e+00 0.000000000000000000e+00 0.000000000000000000e+00 0.000000000000000000e+00 0.000000000000000000e+00 0.000000000000000000e+00 1.251999999999999957e+01 0.000000000000000000e+00 0.000000000000000000e+00 0.000000000000000000e+00 0.000000000000000000e+00 0.000000000000000000e+00 0.000000000000000000e+00 0.000000000000000000e+00 0.000000000000000000e+00 0.000000000000000000e+00 0.000000000000000000e+00 0.000000000000000000e+00 0.000000000000000000e+00 0.000000000000000000e+00 0.000000000000000000e+00 0.000000000000000000e+00 0.000000000000000000e+00 0.000000000000000000e+00 0.000000000000000000e+00 0.000000000000000000e+00 0.000000000000000000e+00 0.000000000000000000e+00 0.000000000000000000e+00 0.000000000000000000e+00 0.000000000000000000e+00 0.000000000000000000e+00 0.000000000000000000e+00 0.000000000000000000e+00 0.000000000000000000e+00 0.000000000000000000e+00 0.000000000000000000e+00 0.000000000000000000e+00 0.000000000000000000e+00 0.000000000000000000e+00 0.000000000000000000e+00 0.000000000000000000e+00 0.000000000000000000e+00 0.000000000000000000e+00 0.000000000000000000e+00 0.000000000000000000e+00 0.000000000000000000e+00 0.000000000000000000e+00 0.000000000000000000e+00 0.000000000000000000e+00 0.000000000000000000e+00 0.000000000000000000e+00 0.000000000000000000e+00 0.000000000000000000e+00 0.000000000000000000e+00 0.000000000000000000e+00 0.000000000000000000e+00 0.000000000000000000e+00 0.000000000000000000e+00 0.000000000000000000e+00 0.000000000000000000e+00 0.000000000000000000e+00 0.000000000000000000e+00 0.000000000000000000e+00 0.000000000000000000e+00 0.000000000000000000e+00 0.000000000000000000e+00 0.000000000000000000e+00 0.000000000000000000e+00 0.000000000000000000e+00 0.000000000000000000e+00 0.000000000000000000e+00 0.000000000000000000e+00 0.000000000000000000e+00 0.000000000000000000e+00 0.000000000000000000e+00 0.000000000000000000e+00 0.000000000000000000e+00 0.000000000000000000e+00 0.000000000000000000e+00 0.000000000000000000e+00 0.000000000000000000e+00 0.000000000000000000e+00 0.000000000000000000e+00 0.000000000000000000e+00 0.000000000000000000e+00 0.000000000000000000e+00 0.000000000000000000e+00 0.000000000000000000e+00 7.512000000000000455e+01 0.000000000000000000e+00 0.000000000000000000e+00 0.000000000000000000e+00 0.000000000000000000e+00 1.251999999999999957e+01 0.000000000000000000e+00 0.000000000000000000e+00 0.000000000000000000e+00 0.000000000000000000e+00 0.000000000000000000e+00 0.000000000000000000e+00 0.000000000000000000e+00 1.251999999999999957e+01 0.000000000000000000e+00 0.000000000000000000e+00 0.000000000000000000e+00 0.000000000000000000e+00 0.000000000000000000e+00 1.251999999999999957e+01 0.000000000000000000e+00 0.000000000000000000e+00 0.000000000000000000e+00 0.000000000000000000e+00 0.000000000000000000e+00 0.000000000000000000e+00 0.000000000000000000e+00 0.000000000000000000e+00 0.000000000000000000e+00 0.000000000000000000e+00 0.000000000000000000e+00 0.000000000000000000e+00 0.000000000000000000e+00 0.000000000000000000e+00 0.000000000000000000e+00 0.000000000000000000e+00 0.000000000000000000e+00 2.503999999999999915e+01 1.251999999999999957e+01 0.000000000000000000e+00 0.000000000000000000e+00 1.251999999999999957e+01 0.000000000000000000e+00 0.000000000000000000e+00 0.000000000000000000e+00 0.000000000000000000e+00 0.000000000000000000e+00 0.000000000000000000e+00 0.000000000000000000e+00 0.000000000000000000e+00 0.000000000000000000e+00 0.000000000000000000e+00 0.000000000000000000e+00 0.000000000000000000e+00 0.000000000000000000e+00 0.000000000000000000e+00 0.000000000000000000e+00 0.000000000000000000e+00 0.000000000000000000e+00 0.000000000000000000e+00 0.000000000000000000e+00 0.000000000000000000e+00 0.000000000000000000e+00 0.000000000000000000e+00 0.000000000000000000e+00 0.000000000000000000e+00 0.000000000000000000e+00 0.000000000000000000e+00 0.000000000000000000e+00 0.000000000000000000e+00 0.000000000000000000e+00 0.000000000000000000e+00 0.000000000000000000e+00 0.000000000000000000e+00 0.000000000000000000e+00 0.000000000000000000e+00 0.000000000000000000e+00
0.000000000000000000e+00 2.503999999999999915e+01 2.253599999999999852e+02 0.000000000000000000e+00 1.251999999999999957e+01 0.000000000000000000e+00 1.251999999999999957e+01 2.003199999999999932e+02 1.251999999999999957e+01 3.756000000000000227e+01 1.126799999999999926e+02 2.503999999999999915e+01 3.756000000000000227e+01 5.007999999999999829e+01 3.756000000000000227e+01 1.427279999999999973e+03 1.251999999999999957e+01 0.000000000000000000e+00 0.000000000000000000e+00 0.000000000000000000e+00 0.000000000000000000e+00 0.000000000000000000e+00 2.503999999999999915e+01 0.000000000000000000e+00 0.000000000000000000e+00 0.000000000000000000e+00 2.503999999999999915e+01 0.000000000000000000e+00 0.000000000000000000e+00 1.251999999999999957e+01 0.000000000000000000e+00 0.000000000000000000e+00 0.000000000000000000e+00 0.000000000000000000e+00 1.251999999999999957e+01 7.512000000000000455e+01 2.503999999999999915e+01 1.126799999999999926e+02 0.000000000000000000e+00 1.251999999999999957e+01 0.000000000000000000e+00 1.251999999999999957e+01 0.000000000000000000e+00 0.000000000000000000e+00 0.000000000000000000e+00 0.000000000000000000e+00 0.000000000000000000e+00 0.000000000000000000e+00 0.000000000000000000e+00 0.000000000000000000e+00 0.000000000000000000e+00 0.000000000000000000e+00 1.251999999999999957e+01 0.000000000000000000e+00 0.000000000000000000e+00 0.000000000000000000e+00 0.000000000000000000e+00 0.000000000000000000e+00 0.000000000000000000e+00 0.000000000000000000e+00 0.000000000000000000e+00 2.503999999999999915e+01 0.000000000000000000e+00 1.251999999999999957e+01 0.000000000000000000e+00 0.000000000000000000e+00 0.000000000000000000e+00 1.251999999999999957e+01 0.000000000000000000e+00 0.000000000000000000e+00 0.000000000000000000e+00 0.000000000000000000e+00 0.000000000000000000e+00 0.000000000000000000e+00 0.000000000000000000e+00 0.000000000000000000e+00 0.000000000000000000e+00 0.000000000000000000e+00 0.000000000000000000e+00 5.007999999999999829e+01 0.000000000000000000e+00 0.000000000000000000e+00 0.000000000000000000e+00 0.000000000000000000e+00 0.000000000000000000e+00 0.000000000000000000e+00 0.000000000000000000e+00 0.000000000000000000e+00 0.000000000000000000e+00 0.000000000000000000e+00 0.000000000000000000e+00 0.000000000000000000e+00 0.000000000000000000e+00 0.000000000000000000e+00 0.000000000000000000e+00 0.000000000000000000e+00 0.000000000000000000e+00 0.000000000000000000e+00 0.000000000000000000e+00 0.000000000000000000e+00 0.000000000000000000e+00 1.251999999999999957e+01 0.000000000000000000e+00 0.000000000000000000e+00 0.000000000000000000e+00 0.000000000000000000e+00 0.000000000000000000e+00 0.000000000000000000e+00 0.000000000000000000e+00 0.000000000000000000e+00 0.000000000000000000e+00 0.000000000000000000e+00 0.000000000000000000e+00 0.000000000000000000e+00 0.000000000000000000e+00 0.000000000000000000e+00 0.000000000000000000e+00 8.764000000000000057e+01 0.000000000000000000e+00 0.000000000000000000e+00 0.000000000000000000e+00 0.000000000000000000e+00 0.000000000000000000e+00 0.000000000000000000e+00 0.000000000000000000e+00 0.000000000000000000e+00 0.000000000000000000e+00 0.000000000000000000e+00 0.000000000000000000e+00 0.000000000000000000e+00 0.000000000000000000e+00 0.000000000000000000e+00 0.000000000000000000e+00 0.000000000000000000e+00 0.000000000000000000e+00 0.000000000000000000e+00 0.000000000000000000e+00 0.000000000000000000e+00 0.000000000000000000e+00 0.000000000000000000e+00 0.000000000000000000e+00 3.756000000000000227e+01 0.000000000000000000e+00 0.000000000000000000e+00 0.000000000000000000e+00 0.000000000000000000e+00 0.000000000000000000e+00 0.000000000000000000e+00 0.000000000000000000e+00 0.000000000000000000e+00 1.251999999999999957e+01 0.000000000000000000e+00 0.000000000000000000e+00 0.000000000000000000e+00 0.000000000000000000e+00 0.000000000000000000e+00 0.000000000000000000e+00 0.000000000000000000e+00 0.000000000000000000e+00 0.000000000000000000e+00 0.000000000000000000e+00 0.000000000000000000e+00 0.000000000000000000e+00 0.000000000000000000e+00 0.000000000000000000e+00 0.000000000000000000e+00 0.000000000000000000e+00 0.000000000000000000e+00 0.000000000000000000e+00 0.000000000000000000e+00 0.000000000000000000e+00 0.000000000000000000e+00 0.000000000000000000e+00 0.000000000000000000e+00 0.000000000000000000e+00 0.000000000000000000e+00 0.000000000000000000e+00 0.000000000000000000e+00 0.000000000000000000e+00 0.000000000000000000e+00 0.000000000000000000e+00 0.000000000000000000e+00 0.000000000000000000e+00 0.000000000000000000e+00 0.000000000000000000e+00 0.000000000000000000e+00 0.000000000000000000e+00 0.000000000000000000e+00 0.000000000000000000e+00 0.000000000000000000e+00 0.000000000000000000e+00 0.000000000000000000e+00 0.000000000000000000e+00 0.000000000000000000e+00 0.000000000000000000e+00 1.251999999999999957e+01 1.251999999999999957e+01 0.000000000000000000e+00 0.000000000000000000e+00 0.000000000000000000e+00 0.000000000000000000e+00 0.000000000000000000e+00 0.000000000000000000e+00 0.000000000000000000e+00 0.000000000000000000e+00 0.000000000000000000e+00 0.000000000000000000e+00 0.000000000000000000e+00 0.000000000000000000e+00 0.000000000000000000e+00 0.000000000000000000e+00 0.000000000000000000e+00 0.000000000000000000e+00 0.000000000000000000e+00 0.000000000000000000e+00 0.000000000000000000e+00 1.251999999999999957e+01 0.000000000000000000e+00 0.000000000000000000e+00 0.000000000000000000e+00 0.000000000000000000e+00 0.000000000000000000e+00 0.000000000000000000e+00 1.251999999999999957e+01 0.000000000000000000e+00 0.000000000000000000e+00 0.000000000000000000e+00 0.000000000000000000e+00 0.000000000000000000e+00 0.000000000000000000e+00 1.251999999999999957e+01 2.503999999999999915e+01 0.000000000000000000e+00 0.000000000000000000e+00 0.000000000000000000e+00 0.000000000000000000e+00 0.000000000000000000e+00 0.000000000000000000e+00 0.000000000000000000e+00 0.000000000000000000e+00 0.000000000000000000e+00 1.251999999999999957e+01 0.000000000000000000e+00 0.000000000000000000e+00 0.000000000000000000e+00 0.000000000000000000e+00 0.000000000000000000e+00 0.000000000000000000e+00 0.000000000000000000e+00 0.000000000000000000e+00 0.000000000000000000e+00 0.000000000000000000e+00 0.000000000000000000e+00 0.000000000000000000e+00 0.000000000000000000e+00 0.000000000000000000e+00 0.000000000000000000e+00 0.000000000000000000e+00 1.251999999999999957e+01 0.000000000000000000e+00 0.000000000000000000e+00 0.000000000000000000e+00 0.000000000000000000e+00 0.000000000000000000e+00 0.000000000000000000e+00 0.000000000000000000e+00 0.000000000000000000e+00 0.000000000000000000e+00 0.000000000000000000e+00 0.000000000000000000e+00 0.000000000000000000e+00 0.000000000000000000e+00 0.000000000000000000e+00 0.000000000000000000e+00 0.000000000000000000e+00 0.000000000000000000e+00 0.000000000000000000e+00 0.000000000000000000e+00 0.000000000000000000e+00 0.000000000000000000e+00 0.000000000000000000e+00 0.000000000000000000e+00 0.000000000000000000e+00 2.503999999999999915e+01 0.000000000000000000e+00 0.000000000000000000e+00 0.000000000000000000e+00 0.000000000000000000e+00 0.000000000000000000e+00 0.000000000000000000e+00 0.000000000000000000e+00 0.000000000000000000e+00 0.000000000000000000e+00 0.000000000000000000e+00 0.000000000000000000e+00 0.000000000000000000e+00 0.000000000000000000e+00 0.000000000000000000e+00 0.000000000000000000e+00 0.000000000000000000e+00 0.000000000000000000e+00 0.000000000000000000e+00 0.000000000000000000e+00 0.000000000000000000e+00 0.000000000000000000e+00 0.000000000000000000e+00 0.000000000000000000e+00 0.000000000000000000e+00 0.000000000000000000e+00 0.000000000000000000e+00 0.000000000000000000e+00 0.000000000000000000e+00 0.000000000000000000e+00 0.000000000000000000e+00 0.000000000000000000e+00 0.000000000000000000e+00 0.000000000000000000e+00 0.000000000000000000e+00 0.000000000000000000e+00 0.000000000000000000e+00 0.000000000000000000e+00 0.000000000000000000e+00 0.000000000000000000e+00 0.000000000000000000e+00 2.754399999999999977e+02 0.000000000000000000e+00 0.000000000000000000e+00 0.000000000000000000e+00 0.000000000000000000e+00 0.000000000000000000e+00 0.000000000000000000e+00 0.000000000000000000e+00 0.000000000000000000e+00 2.503999999999999915e+01 0.000000000000000000e+00 0.000000000000000000e+00 0.000000000000000000e+00 0.000000000000000000e+00 0.000000000000000000e+00 2.503999999999999915e+01 0.000000000000000000e+00 0.000000000000000000e+00 0.000000000000000000e+00 1.251999999999999957e+01 2.503999999999999915e+01 0.000000000000000000e+00 1.251999999999999957e+01 1.251999999999999957e+01 3.756000000000000227e+01 2.503999999999999915e+01 2.503999999999999773e+02 1.251999999999999957e+01 0.000000000000000000e+00 0.000000000000000000e+00 0.000000000000000000e+00 0.000000000000000000e+00 0.000000000000000000e+00 0.000000000000000000e+00 0.000000000000000000e+00 0.000000000000000000e+00 0.000000000000000000e+00 0.000000000000000000e+00 0.000000000000000000e+00 0.000000000000000000e+00 0.000000000000000000e+00 0.000000000000000000e+00 0.000000000000000000e+00 0.000000000000000000e+00 0.000000000000000000e+00 0.000000000000000000e+00 0.000000000000000000e+00 5.007999999999999829e+01 0.000000000000000000e+00 0.000000000000000000e+00 1.251999999999999957e+01 0.000000000000000000e+00 0.000000000000000000e+00 1.251999999999999957e+01 0.000000000000000000e+00 0.000000000000000000e+00 0.000000000000000000e+00 0.000000000000000000e+00 0.000000000000000000e+00 0.000000000000000000e+00 0.000000000000000000e+00 0.000000000000000000e+00 0.000000000000000000e+00 6.259999999999999432e+01 0.000000000000000000e+00 0.000000000000000000e+00 0.000000000000000000e+00 0.000000000000000000e+00 0.000000000000000000e+00 0.000000000000000000e+00 0.000000000000000000e+00 0.000000000000000000e+00 0.000000000000000000e+00 0.000000000000000000e+00 0.000000000000000000e+00 0.000000000000000000e+00 0.000000000000000000e+00
1.502400000000000091e+02 1.126799999999999926e+02 8.764000000000000057e+01 1.251999999999999957e+01 3.255199999999999818e+02 0.000000000000000000e+00 0.000000000000000000e+00 1.627599999999999909e+02 3.756000000000000227e+01 0.000000000000000000e+00 1.502400000000000091e+02 1.502400000000000091e+02 7.512000000000000455e+01 8.764000000000000057e+01 6.259999999999999432e+01 1.727759999999999991e+03 0.000000000000000000e+00 2.503999999999999915e+01 0.000000000000000000e+00 0.000000000000000000e+00 1.251999999999999957e+01 0.000000000000000000e+00 0.000000000000000000e+00 0.000000000000000000e+00 1.251999999999999957e+01 2.503999999999999915e+01 6.259999999999999432e+01 1.251999999999999957e+01 0.000000000000000000e+00 0.000000000000000000e+00 0.000000000000000000e+00 0.000000000000000000e+00 0.000000000000000000e+00 0.000000000000000000e+00 1.251999999999999957e+01 2.503999999999999915e+01 1.251999999999999957e+01 5.007999999999999829e+01 0.000000000000000000e+00 0.000000000000000000e+00 1.251999999999999957e+01 5.007999999999999829e+01 1.251999999999999957e+01 1.251999999999999957e+01 0.000000000000000000e+00 0.000000000000000000e+00 3.756000000000000227e+01 1.251999999999999957e+01 0.000000000000000000e+00 0.000000000000000000e+00 2.503999999999999915e+01 0.000000000000000000e+00 0.000000000000000000e+00 1.251999999999999957e+01 0.000000000000000000e+00 0.000000000000000000e+00 2.503999999999999915e+01 0.000000000000000000e+00 0.000000000000000000e+00 0.000000000000000000e+00 3.756000000000000227e+01 7.512000000000000455e+01 0.000000000000000000e+00 7.512000000000000455e+01 0.000000000000000000e+00 0.000000000000000000e+00 0.000000000000000000e+00 0.000000000000000000e+00 1.251999999999999957e+01 2.503999999999999915e+01 0.000000000000000000e+00 1.251999999999999957e+01 5.007999999999999829e+01 0.000000000000000000e+00 0.000000000000000000e+00 0.000000000000000000e+00 1.251999999999999957e+01 0.000000000000000000e+00 0.000000000000000000e+00 2.253599999999999852e+02 0.000000000000000000e+00 1.251999999999999957e+01 0.000000000000000000e+00 0.000000000000000000e+00 0.000000000000000000e+00 0.000000000000000000e+00 0.000000000000000000e+00 0.000000000000000000e+00 0.000000000000000000e+00 1.251999999999999957e+01 1.251999999999999957e+01 3.756000000000000227e+01 0.000000000000000000e+00 0.000000000000000000e+00 0.000000000000000000e+00 0.000000000000000000e+00 1.251999999999999957e+01 3.756000000000000227e+01 0.000000000000000000e+00 1.251999999999999957e+01 0.000000000000000000e+00 3.756000000000000227e+01 1.251999999999999957e+01 0.000000000000000000e+00 1.251999999999999957e+01 3.756000000000000227e+01 0.000000000000000000e+00 0.000000000000000000e+00 0.000000000000000000e+00 0.000000000000000000e+00 0.000000000000000000e+00 1.251999999999999957e+01 0.000000000000000000e+00 0.000000000000000000e+00 0.000000000000000000e+00 0.000000000000000000e+00 0.000000000000000000e+00 1.251999999999999886e+02 0.000000000000000000e+00 2.503999999999999915e+01 0.000000000000000000e+00 0.000000000000000000e+00 0.000000000000000000e+00 0.000000000000000000e+00 1.251999999999999957e+01 1.251999999999999957e+01 0.000000000000000000e+00 1.251999999999999957e+01 1.251999999999999957e+01 0.000000000000000000e+00 1.251999999999999957e+01 0.000000000000000000e+00 1.251999999999999957e+01 0.000000000000000000e+00 0.000000000000000000e+00 2.503999999999999915e+01 0.000000000000000000e+00 0.000000000000000000e+00 0.000000000000000000e+00 0.000000000000000000e+00 0.000000000000000000e+00 6.259999999999999432e+01 0.000000000000000000e+00 0.000000000000000000e+00 0.000000000000000000e+00 0.000000000000000000e+00 0.000000000000000000e+00 0.000000000000000000e+00 0.000000000000000000e+00 2.503999999999999915e+01 0.000000000000000000e+00 0.000000000000000000e+00 0.000000000000000000e+00 2.503999999999999915e+01 0.000000000000000000e+00 0.000000000000000000e+00 0.000000000000000000e+00 0.000000000000000000e+00 0.000000000000000000e+00 0.000000000000000000e+00 0.000000000000000000e+00 0.000000000000000000e+00 1.251999999999999957e+01 0.000000000000000000e+00 0.000000000000000000e+00 0.000000000000000000e+00 0.000000000000000000e+00 0.000000000000000000e+00 0.000000000000000000e+00 1.251999999999999957e+01 0.000000000000000000e+00 0.000000000000000000e+00 0.000000000000000000e+00 0.000000000000000000e+00 0.000000000000000000e+00 0.000000000000000000e+00 0.000000000000000000e+00 1.251999999999999957e+01 2.503999999999999915e+01 0.000000000000000000e+00 1.251999999999999957e+01 0.000000000000000000e+00 0.000000000000000000e+00 0.000000000000000000e+00 1.251999999999999957e+01 0.000000000000000000e+00 0.000000000000000000e+00 1.251999999999999957e+01 0.000000000000000000e+00 0.000000000000000000e+00 0.000000000000000000e+00 1.251999999999999957e+01 1.251999999999999957e+01 1.251999999999999957e+01 0.000000000000000000e+00 7.512000000000000455e+01 1.251999999999999957e+01 0.000000000000000000e+00 2.503999999999999915e+01 0.000000000000000000e+00 0.000000000000000000e+00 0.000000000000000000e+00 0.000000000000000000e+00 0.000000000000000000e+00 1.251999999999999957e+01 0.000000000000000000e+00 0.000000000000000000e+00 0.000000000000000000e+00 0.000000000000000000e+00 0.000000000000000000e+00 0.000000000000000000e+00 0.000000000000000000e+00 1.251999999999999957e+01 0.000000000000000000e+00 1.251999999999999957e+01 0.000000000000000000e+00 1.251999999999999957e+01 0.000000000000000000e+00 1.251999999999999957e+01 0.000000000000000000e+00 0.000000000000000000e+00 0.000000000000000000e+00 1.251999999999999957e+01 5.007999999999999829e+01 0.000000000000000000e+00 0.000000000000000000e+00 0.000000000000000000e+00 1.251999999999999957e+01 0.000000000000000000e+00 0.000000000000000000e+00 0.000000000000000000e+00 2.503999999999999915e+01 1.251999999999999957e+01 0.000000000000000000e+00 3.756000000000000227e+01 1.251999999999999957e+01 2.503999999999999915e+01 0.000000000000000000e+00 6.259999999999999432e+01 0.000000000000000000e+00 1.251999999999999957e+01 0.000000000000000000e+00 0.000000000000000000e+00 0.000000000000000000e+00 2.503999999999999915e+01 1.251999999999999957e+01 0.000000000000000000e+00 0.000000000000000000e+00 0.000000000000000000e+00 0.000000000000000000e+00 0.000000000000000000e+00 0.000000000000000000e+00 0.000000000000000000e+00 0.000000000000000000e+00 0.000000000000000000e+00 0.000000000000000000e+00 0.000000000000000000e+00 0.000000000000000000e+00 0.000000000000000000e+00 0.000000000000000000e+00 0.000000000000000000e+00 0.000000000000000000e+00 0.000000000000000000e+00 0.000000000000000000e+00 0.000000000000000000e+00 0.000000000000000000e+00 1.251999999999999957e+01 1.251999999999999957e+01 0.000000000000000000e+00 0.000000000000000000e+00 0.000000000000000000e+00 0.000000000000000000e+00 0.000000000000000000e+00 0.000000000000000000e+00 0.000000000000000000e+00 0.000000000000000000e+00 0.000000000000000000e+00 0.000000000000000000e+00 0.000000000000000000e+00 0.000000000000000000e+00 0.000000000000000000e+00 1.251999999999999957e+01 1.251999999999999957e+01 1.251999999999999957e+01 0.000000000000000000e+00 0.000000000000000000e+00 1.251999999999999957e+01 0.000000000000000000e+00 0.000000000000000000e+00 0.000000000000000000e+00 0.000000000000000000e+00 0.000000000000000000e+00 0.000000000000000000e+00 0.000000000000000000e+00 0.000000000000000000e+00 0.000000000000000000e+00 0.000000000000000000e+00 0.000000000000000000e+00 0.000000000000000000e+00 0.000000000000000000e+00 0.000000000000000000e+00 0.000000000000000000e+00 0.000000000000000000e+00 1.251999999999999957e+01 0.000000000000000000e+00 0.000000000000000000e+00 0.000000000000000000e+00 0.000000000000000000e+00 1.251999999999999957e+01 0.000000000000000000e+00 0.000000000000000000e+00 0.000000000000000000e+00 0.000000000000000000e+00 0.000000000000000000e+00 1.251999999999999957e+01 0.000000000000000000e+00 0.000000000000000000e+00 0.000000000000000000e+00 1.251999999999999957e+01 1.251999999999999957e+01 0.000000000000000000e+00 0.000000000000000000e+00 0.000000000000000000e+00 0.000000000000000000e+00 6.385199999999999818e+02 0.000000000000000000e+00 0.000000000000000000e+00 0.000000000000000000e+00 0.000000000000000000e+00 0.000000000000000000e+00 2.503999999999999915e+01 0.000000000000000000e+00 0.000000000000000000e+00 0.000000000000000000e+00 0.000000000000000000e+00 0.000000000000000000e+00 0.000000000000000000e+00 1.251999999999999957e+01 0.000000000000000000e+00 0.000000000000000000e+00 0.000000000000000000e+00 1.251999999999999957e+01 0.000000000000000000e+00 1.251999999999999957e+01 2.503999999999999915e+01 1.251999999999999957e+01 0.000000000000000000e+00 0.000000000000000000e+00 0.000000000000000000e+00 6.259999999999999432e+01 1.251999999999999957e+01 0.000000000000000000e+00 1.251999999999999957e+01 0.000000000000000000e+00 0.000000000000000000e+00 1.251999999999999957e+01 2.503999999999999915e+01 0.000000000000000000e+00 0.000000000000000000e+00 1.251999999999999957e+01 1.251999999999999957e+01 7.512000000000000455e+01 0.000000000000000000e+00 0.000000000000000000e+00 0.000000000000000000e+00 1.251999999999999957e+01 2.503999999999999915e+01 0.000000000000000000e+00 0.000000000000000000e+00 0.000000000000000000e+00 0.000000000000000000e+00 1.251999999999999957e+01 0.000000000000000000e+00 0.000000000000000000e+00 0.000000000000000000e+00 0.000000000000000000e+00 0.000000000000000000e+00 0.000000000000000000e+00 2.503999999999999915e+01 0.000000000000000000e+00 0.000000000000000000e+00 0.000000000000000000e+00 0.000000000000000000e+00 0.000000000000000000e+00 0.000000000000000000e+00 0.000000000000000000e+00 0.000000000000000000e+00 1.251999999999999957e+01 0.000000000000000000e+00 0.000000000000000000e+00 0.000000000000000000e+00 0.000000000000000000e+00 0.000000000000000000e+00 0.000000000000000000e+00 0.000000000000000000e+00 0.000000000000000000e+00 0.000000000000000000e+00 1.251999999999999957e+01 0.000000000000000000e+00 0.000000000000000000e+00 0.000000000000000000e+00
5.007999999999999829e+01 2.253599999999999852e+02 1.214440000000000055e+03 2.503999999999999915e+01 1.251999999999999957e+01 1.627599999999999909e+02 1.627599999999999909e+02 0.000000000000000000e+00 8.764000000000000057e+01 2.503999999999999773e+02 2.503999999999999773e+02 2.503999999999999915e+01 2.253599999999999852e+02 1.251999999999999957e+01 1.752800000000000011e+02 2.040759999999999991e+03 1.251999999999999957e+01 7.512000000000000455e+01 1.251999999999999957e+01 1.251999999999999957e+01 1.251999999999999957e+01 0.000000000000000000e+00 0.000000000000000000e+00 0.000000000000000000e+00 0.000000000000000000e+00 5.007999999999999829e+01 1.877999999999999829e+02 0.000000000000000000e+00 0.000000000000000000e+00 1.251999999999999957e+01 1.251999999999999957e+01 3.756000000000000227e+01 2.503999999999999915e+01 2.503999999999999915e+01 1.251999999999999957e+01 8.764000000000000057e+01 0.000000000000000000e+00 3.756000000000000227e+01 0.000000000000000000e+00 2.503999999999999915e+01 6.259999999999999432e+01 5.007999999999999829e+01 2.503999999999999915e+01 1.251999999999999957e+01 0.000000000000000000e+00 0.000000000000000000e+00 1.251999999999999957e+01 0.000000000000000000e+00 0.000000000000000000e+00 1.251999999999999957e+01 8.764000000000000057e+01 0.000000000000000000e+00 0.000000000000000000e+00 0.000000000000000000e+00 3.756000000000000227e+01 0.000000000000000000e+00 3.756000000000000227e+01 0.000000000000000000e+00 3.756000000000000227e+01 1.251999999999999957e+01 0.000000000000000000e+00 1.377199999999999989e+02 0.000000000000000000e+00 3.756000000000000227e+01 0.000000000000000000e+00 3.756000000000000227e+01 0.000000000000000000e+00 3.756000000000000227e+01 0.000000000000000000e+00 2.503999999999999915e+01 2.503999999999999915e+01 1.251999999999999957e+01 1.251999999999999957e+01 0.000000000000000000e+00 2.503999999999999915e+01 1.251999999999999957e+01 0.000000000000000000e+00 0.000000000000000000e+00 0.000000000000000000e+00 1.126799999999999926e+02 2.503999999999999915e+01 0.000000000000000000e+00 0.000000000000000000e+00 5.007999999999999829e+01 3.756000000000000227e+01 0.000000000000000000e+00 0.000000000000000000e+00 0.000000000000000000e+00 1.251999999999999957e+01 1.251999999999999957e+01 1.251999999999999957e+01 6.259999999999999432e+01 1.251999999999999957e+01 0.000000000000000000e+00 0.000000000000000000e+00 3.756000000000000227e+01 0.000000000000000000e+00 0.000000000000000000e+00 1.251999999999999957e+01 1.251999999999999957e+01 1.251999999999999957e+01 0.000000000000000000e+00 0.000000000000000000e+00 0.000000000000000000e+00 1.251999999999999957e+01 1.251999999999999957e+01 1.251999999999999957e+01 0.000000000000000000e+00 0.000000000000000000e+00 1.251999999999999957e+01 1.251999999999999957e+01 0.000000000000000000e+00 0.000000000000000000e+00 0.000000000000000000e+00 1.001599999999999966e+02 1.251999999999999957e+01 0.000000000000000000e+00 1.627599999999999909e+02 0.000000000000000000e+00 0.000000000000000000e+00 2.503999999999999915e+01 0.000000000000000000e+00 1.251999999999999957e+01 0.000000000000000000e+00 0.000000000000000000e+00 0.000000000000000000e+00 0.000000000000000000e+00 0.000000000000000000e+00 0.000000000000000000e+00 0.000000000000000000e+00 3.756000000000000227e+01 0.000000000000000000e+00 0.000000000000000000e+00 1.251999999999999957e+01 0.000000000000000000e+00 1.251999999999999957e+01 1.251999999999999957e+01 1.251999999999999957e+01 0.000000000000000000e+00 0.000000000000000000e+00 1.251999999999999957e+01 6.259999999999999432e+01 1.251999999999999957e+01 1.251999999999999957e+01 0.000000000000000000e+00 0.000000000000000000e+00 0.000000000000000000e+00 0.000000000000000000e+00 0.000000000000000000e+00 0.000000000000000000e+00 0.000000000000000000e+00 0.000000000000000000e+00 0.000000000000000000e+00 0.000000000000000000e+00 0.000000000000000000e+00 0.000000000000000000e+00 0.000000000000000000e+00 0.000000000000000000e+00 0.000000000000000000e+00 0.000000000000000000e+00 0.000000000000000000e+00 0.000000000000000000e+00 0.000000000000000000e+00 0.000000000000000000e+00 0.000000000000000000e+00 0.000000000000000000e+00 0.000000000000000000e+00 0.000000000000000000e+00 0.000000000000000000e+00 1.251999999999999957e+01 0.000000000000000000e+00 0.000000000000000000e+00 0.000000000000000000e+00 0.000000000000000000e+00 0.000000000000000000e+00 0.000000000000000000e+00 2.503999999999999915e+01 0.000000000000000000e+00 0.000000000000000000e+00 0.000000000000000000e+00 0.000000000000000000e+00 0.000000000000000000e+00 1.251999999999999957e+01 0.000000000000000000e+00 0.000000000000000000e+00 0.000000000000000000e+00 0.000000000000000000e+00 0.000000000000000000e+00 0.000000000000000000e+00 0.000000000000000000e+00 0.000000000000000000e+00 0.000000000000000000e+00 0.000000000000000000e+00 0.000000000000000000e+00 0.000000000000000000e+00 0.000000000000000000e+00 0.000000000000000000e+00 0.000000000000000000e+00 0.000000000000000000e+00 1.251999999999999957e+01 0.000000000000000000e+00 0.000000000000000000e+00 0.000000000000000000e+00 0.000000000000000000e+00 0.000000000000000000e+00 0.000000000000000000e+00 2.503999999999999915e+01 0.000000000000000000e+00 0.000000000000000000e+00 0.000000000000000000e+00 0.000000000000000000e+00 1.251999999999999957e+01 0.000000000000000000e+00 0.000000000000000000e+00 0.000000000000000000e+00 0.000000000000000000e+00 0.000000000000000000e+00 0.000000000000000000e+00 0.000000000000000000e+00 0.000000000000000000e+00 0.000000000000000000e+00 0.000000000000000000e+00 1.251999999999999957e+01 3.756000000000000227e+01 0.000000000000000000e+00 0.000000000000000000e+00 0.000000000000000000e+00 1.251999999999999957e+01 0.000000000000000000e+00 0.000000000000000000e+00 0.000000000000000000e+00 0.000000000000000000e+00 0.000000000000000000e+00 0.000000000000000000e+00 1.251999999999999957e+01 0.000000000000000000e+00 1.251999999999999957e+01 0.000000000000000000e+00 0.000000000000000000e+00 0.000000000000000000e+00 0.000000000000000000e+00 1.251999999999999957e+01 5.007999999999999829e+01 0.000000000000000000e+00 0.000000000000000000e+00 0.000000000000000000e+00 0.000000000000000000e+00 0.000000000000000000e+00 1.251999999999999957e+01 0.000000000000000000e+00 0.000000000000000000e+00 0.000000000000000000e+00 0.000000000000000000e+00 0.000000000000000000e+00 0.000000000000000000e+00 0.000000000000000000e+00 0.000000000000000000e+00 0.000000000000000000e+00 2.503999999999999915e+01 0.000000000000000000e+00 1.251999999999999957e+01 0.000000000000000000e+00 0.000000000000000000e+00 0.000000000000000000e+00 1.251999999999999957e+01 1.251999999999999957e+01 1.251999999999999957e+01 0.000000000000000000e+00 2.503999999999999915e+01 0.000000000000000000e+00 1.251999999999999957e+01 0.000000000000000000e+00 0.000000000000000000e+00 0.000000000000000000e+00 0.000000000000000000e+00 0.000000000000000000e+00 0.000000000000000000e+00 0.000000000000000000e+00 0.000000000000000000e+00 0.000000000000000000e+00 0.000000000000000000e+00 0.000000000000000000e+00 1.251999999999999957e+01 0.000000000000000000e+00 1.251999999999999957e+01 0.000000000000000000e+00 0.000000000000000000e+00 0.000000000000000000e+00 0.000000000000000000e+00 1.251999999999999957e+01 0.000000000000000000e+00 0.000000000000000000e+00 0.000000000000000000e+00 0.000000000000000000e+00 0.000000000000000000e+00 0.000000000000000000e+00 0.000000000000000000e+00 0.000000000000000000e+00 0.000000000000000000e+00 0.000000000000000000e+00 0.000000000000000000e+00 0.000000000000000000e+00 0.000000000000000000e+00 0.000000000000000000e+00 0.000000000000000000e+00 0.000000000000000000e+00 0.000000000000000000e+00 0.000000000000000000e+00 0.000000000000000000e+00 0.000000000000000000e+00 0.000000000000000000e+00 0.000000000000000000e+00 0.000000000000000000e+00 7.512000000000000455e+01 0.000000000000000000e+00 0.000000000000000000e+00 0.000000000000000000e+00 0.000000000000000000e+00 0.000000000000000000e+00 2.503999999999999915e+01 0.000000000000000000e+00 0.000000000000000000e+00 0.000000000000000000e+00 0.000000000000000000e+00 4.632400000000000091e+02 0.000000000000000000e+00 0.000000000000000000e+00 0.000000000000000000e+00 0.000000000000000000e+00 1.251999999999999957e+01 0.000000000000000000e+00 0.000000000000000000e+00 1.251999999999999957e+01 0.000000000000000000e+00 0.000000000000000000e+00 0.000000000000000000e+00 0.000000000000000000e+00 1.251999999999999957e+01 1.251999999999999957e+01 0.000000000000000000e+00 0.000000000000000000e+00 0.000000000000000000e+00 0.000000000000000000e+00 5.007999999999999829e+01 1.251999999999999957e+01 0.000000000000000000e+00 2.503999999999999915e+01 1.251999999999999957e+01 3.756000000000000227e+01 2.503999999999999915e+01 0.000000000000000000e+00 0.000000000000000000e+00 1.251999999999999957e+01 0.000000000000000000e+00 0.000000000000000000e+00 0.000000000000000000e+00 1.251999999999999957e+01 0.000000000000000000e+00 1.251999999999999957e+01 0.000000000000000000e+00 0.000000000000000000e+00 3.756000000000000227e+01 2.503999999999999915e+01 3.756000000000000227e+01 0.000000000000000000e+00 0.000000000000000000e+00 0.000000000000000000e+00 0.000000000000000000e+00 0.000000000000000000e+00 0.000000000000000000e+00 0.000000000000000000e+00 1.251999999999999957e+01 0.000000000000000000e+00 0.000000000000000000e+00 0.000000000000000000e+00 1.251999999999999957e+01 2.503999999999999915e+01 0.000000000000000000e+00 1.251999999999999957e+01 0.000000000000000000e+00 0.000000000000000000e+00 0.000000000000000000e+00 0.000000000000000000e+00 0.000000000000000000e+00 0.000000000000000000e+00 0.000000000000000000e+00 0.000000000000000000e+00 0.000000000000000000e+00 0.000000000000000000e+00 0.000000000000000000e+00 0.000000000000000000e+00 0.000000000000000000e+00 0.000000000000000000e+00 0.000000000000000000e+00 0.000000000000000000e+00 0.000000000000000000e+00 0.000000000000000000e+00 0.000000000000000000e+00 0.000000000000000000e+00 0.000000000000000000e+00 0.000000000000000000e+00
1.251999999999999957e+01 1.251999999999999957e+01 7.512000000000000455e+01 2.503999999999999915e+01 0.000000000000000000e+00 1.251999999999999957e+01 5.007999999999999829e+01 6.259999999999999432e+01 0.000000000000000000e+00 1.001599999999999966e+02 1.251999999999999886e+02 1.251999999999999957e+01 4.381999999999999886e+02 2.253599999999999852e+02 8.764000000000000057e+01 2.140920000000000073e+03 1.251999999999999957e+01 0.000000000000000000e+00 0.000000000000000000e+00 0.000000000000000000e+00 0.000000000000000000e+00 0.000000000000000000e+00 0.000000000000000000e+00 0.000000000000000000e+00 0.000000000000000000e+00 0.000000000000000000e+00 1.126799999999999926e+02 0.000000000000000000e+00 0.000000000000000000e+00 1.251999999999999957e+01 0.000000000000000000e+00 0.000000000000000000e+00 0.000000000000000000e+00 0.000000000000000000e+00 0.000000000000000000e+00 5.007999999999999829e+01 0.000000000000000000e+00 5.007999999999999829e+01 1.251999999999999957e+01 2.503999999999999915e+01 2.503999999999999915e+01 0.000000000000000000e+00 0.000000000000000000e+00 0.000000000000000000e+00 0.000000000000000000e+00 1.251999999999999957e+01 1.251999999999999957e+01 0.000000000000000000e+00 0.000000000000000000e+00 0.000000000000000000e+00 0.000000000000000000e+00 0.000000000000000000e+00 1.251999999999999957e+01 0.000000000000000000e+00 0.000000000000000000e+00 0.000000000000000000e+00 0.000000000000000000e+00 0.000000000000000000e+00 0.000000000000000000e+00 0.000000000000000000e+00 0.000000000000000000e+00 2.503999999999999915e+01 0.000000000000000000e+00 1.251999999999999957e+01 0.000000000000000000e+00 3.756000000000000227e+01 0.000000000000000000e+00 0.000000000000000000e+00 0.000000000000000000e+00 0.000000000000000000e+00 0.000000000000000000e+00 0.000000000000000000e+00 0.000000000000000000e+00 1.251999999999999957e+01 0.000000000000000000e+00 0.000000000000000000e+00 0.000000000000000000e+00 0.000000000000000000e+00 0.000000000000000000e+00 2.503999999999999915e+01 0.000000000000000000e+00 1.251999999999999957e+01 0.000000000000000000e+00 0.000000000000000000e+00 0.000000000000000000e+00 0.000000000000000000e+00 0.000000000000000000e+00 0.000000000000000000e+00 1.251999999999999957e+01 0.000000000000000000e+00 0.000000000000000000e+00 1.251999999999999957e+01 0.000000000000000000e+00 0.000000000000000000e+00 1.251999999999999957e+01 0.000000000000000000e+00 0.000000000000000000e+00 1.251999999999999957e+01 0.000000000000000000e+00 0.000000000000000000e+00 0.000000000000000000e+00 0.000000000000000000e+00 0.000000000000000000e+00 0.000000000000000000e+00 0.000000000000000000e+00 1.251999999999999957e+01 0.000000000000000000e+00 0.000000000000000000e+00 0.000000000000000000e+00 2.503999999999999915e+01 0.000000000000000000e+00 0.000000000000000000e+00 0.000000000000000000e+00 0.000000000000000000e+00 0.000000000000000000e+00 0.000000000000000000e+00 0.000000000000000000e+00 1.251999999999999957e+01 0.000000000000000000e+00 0.000000000000000000e+00 0.000000000000000000e+00 0.000000000000000000e+00 0.000000000000000000e+00 0.000000000000000000e+00 0.000000000000000000e+00 0.000000000000000000e+00 0.000000000000000000e+00 1.251999999999999957e+01 0.000000000000000000e+00 0.000000000000000000e+00 1.251999999999999957e+01 0.000000000000000000e+00 1.251999999999999957e+01 0.000000000000000000e+00 0.000000000000000000e+00 1.251999999999999957e+01 0.000000000000000000e+00 0.000000000000000000e+00 0.000000000000000000e+00 0.000000000000000000e+00 0.000000000000000000e+00 7.512000000000000455e+01 0.000000000000000000e+00 1.251999999999999957e+01 0.000000000000000000e+00 0.000000000000000000e+00 0.000000000000000000e+00 0.000000000000000000e+00 0.000000000000000000e+00 0.000000000000000000e+00 0.000000000000000000e+00 0.000000000000000000e+00 0.000000000000000000e+00 0.000000000000000000e+00 0.000000000000000000e+00 0.000000000000000000e+00 0.000000000000000000e+00 0.000000000000000000e+00 0.000000000000000000e+00 0.000000000000000000e+00 0.000000000000000000e+00 0.000000000000000000e+00 1.251999999999999957e+01 0.000000000000000000e+00 0.000000000000000000e+00 0.000000000000000000e+00 0.000000000000000000e+00 0.000000000000000000e+00 0.000000000000000000e+00 0.000000000000000000e+00 0.000000000000000000e+00 1.251999999999999957e+01 0.000000000000000000e+00 0.000000000000000000e+00 0.000000000000000000e+00 0.000000000000000000e+00 0.000000000000000000e+00 0.000000000000000000e+00 0.000000000000000000e+00 0.000000000000000000e+00 0.000000000000000000e+00 0.000000000000000000e+00 0.000000000000000000e+00 0.000000000000000000e+00 0.000000000000000000e+00 0.000000000000000000e+00 0.000000000000000000e+00 0.000000000000000000e+00 0.000000000000000000e+00 0.000000000000000000e+00 0.000000000000000000e+00 0.000000000000000000e+00 1.251999999999999957e+01 1.251999999999999957e+01 0.000000000000000000e+00 0.000000000000000000e+00 0.000000000000000000e+00 0.000000000000000000e+00 0.000000000000000000e+00 0.000000000000000000e+00 0.000000000000000000e+00 0.000000000000000000e+00 0.000000000000000000e+00 0.000000000000000000e+00 0.000000000000000000e+00 0.000000000000000000e+00 0.000000000000000000e+00 0.000000000000000000e+00 0.000000000000000000e+00 0.000000000000000000e+00 0.000000000000000000e+00 1.251999999999999957e+01 0.000000000000000000e+00 0.000000000000000000e+00 0.000000000000000000e+00 0.000000000000000000e+00 1.251999999999999957e+01 0.000000000000000000e+00 0.000000000000000000e+00 0.000000000000000000e+00 0.000000000000000000e+00 0.000000000000000000e+00 0.000000000000000000e+00 5.007999999999999829e+01 0.000000000000000000e+00 0.000000000000000000e+00 0.000000000000000000e+00 1.251999999999999957e+01 0.000000000000000000e+00 1.251999999999999957e+01 2.503999999999999915e+01 1.251999999999999957e+01 0.000000000000000000e+00 1.251999999999999957e+01 0.000000000000000000e+00 0.000000000000000000e+00 0.000000000000000000e+00 0.000000000000000000e+00 0.000000000000000000e+00 0.000000000000000000e+00 0.000000000000000000e+00 0.000000000000000000e+00 0.000000000000000000e+00 0.000000000000000000e+00 0.000000000000000000e+00 0.000000000000000000e+00 0.000000000000000000e+00 0.000000000000000000e+00 0.000000000000000000e+00 0.000000000000000000e+00 0.000000000000000000e+00 0.000000000000000000e+00 1.251999999999999957e+01 0.000000000000000000e+00 0.000000000000000000e+00 0.000000000000000000e+00 0.000000000000000000e+00 0.000000000000000000e+00 0.000000000000000000e+00 0.000000000000000000e+00 0.000000000000000000e+00 0.000000000000000000e+00 0.000000000000000000e+00 0.000000000000000000e+00 0.000000000000000000e+00 0.000000000000000000e+00 0.000000000000000000e+00 0.000000000000000000e+00 0.000000000000000000e+00 0.000000000000000000e+00 0.000000000000000000e+00 0.000000000000000000e+00 0.000000000000000000e+00 0.000000000000000000e+00 0.000000000000000000e+00 0.000000000000000000e+00 0.000000000000000000e+00 0.000000000000000000e+00 0.000000000000000000e+00 0.000000000000000000e+00 0.000000000000000000e+00 0.000000000000000000e+00 0.000000000000000000e+00 2.503999999999999915e+01 0.000000000000000000e+00 0.000000000000000000e+00 0.000000000000000000e+00 0.000000000000000000e+00 0.000000000000000000e+00 0.000000000000000000e+00 1.251999999999999957e+01 0.000000000000000000e+00 0.000000000000000000e+00 0.000000000000000000e+00 1.251999999999999957e+01 0.000000000000000000e+00 0.000000000000000000e+00 0.000000000000000000e+00 0.000000000000000000e+00 0.000000000000000000e+00 0.000000000000000000e+00 0.000000000000000000e+00 0.000000000000000000e+00 0.000000000000000000e+00 0.000000000000000000e+00 0.000000000000000000e+00 0.000000000000000000e+00 0.000000000000000000e+00 0.000000000000000000e+00 0.000000000000000000e+00 0.000000000000000000e+00 0.000000000000000000e+00 0.000000000000000000e+00 0.000000000000000000e+00 0.000000000000000000e+00 0.000000000000000000e+00 0.000000000000000000e+00 1.251999999999999957e+01 0.000000000000000000e+00 0.000000000000000000e+00 0.000000000000000000e+00 0.000000000000000000e+00 0.000000000000000000e+00 0.000000000000000000e+00 1.752800000000000011e+02 1.251999999999999957e+01 0.000000000000000000e+00 0.000000000000000000e+00 0.000000000000000000e+00 0.000000000000000000e+00 0.000000000000000000e+00 0.000000000000000000e+00 0.000000000000000000e+00 0.000000000000000000e+00 0.000000000000000000e+00 0.000000000000000000e+00 0.000000000000000000e+00 0.000000000000000000e+00 0.000000000000000000e+00 0.000000000000000000e+00 0.000000000000000000e+00 0.000000000000000000e+00 0.000000000000000000e+00 0.000000000000000000e+00 0.000000000000000000e+00 1.251999999999999957e+01 0.000000000000000000e+00 0.000000000000000000e+00 0.000000000000000000e+00 0.000000000000000000e+00 0.000000000000000000e+00 0.000000000000000000e+00 0.000000000000000000e+00 0.000000000000000000e+00 0.000000000000000000e+00 1.251999999999999957e+01 0.000000000000000000e+00 0.000000000000000000e+00 0.000000000000000000e+00 0.000000000000000000e+00 0.000000000000000000e+00 1.251999999999999957e+01 0.000000000000000000e+00 0.000000000000000000e+00 0.000000000000000000e+00 1.251999999999999957e+01 0.000000000000000000e+00 0.000000000000000000e+00 0.000000000000000000e+00 0.000000000000000000e+00 0.000000000000000000e+00 0.000000000000000000e+00 0.000000000000000000e+00 0.000000000000000000e+00 0.000000000000000000e+00 0.000000000000000000e+00 0.000000000000000000e+00 0.000000000000000000e+00 0.000000000000000000e+00 0.000000000000000000e+00 0.000000000000000000e+00 0.000000000000000000e+00 1.251999999999999957e+01 0.000000000000000000e+00 0.000000000000000000e+00 0.000000000000000000e+00 0.000000000000000000e+00 0.000000000000000000e+00 0.000000000000000000e+00 0.000000000000000000e+00 0.000000000000000000e+00 0.000000000000000000e+00 0.000000000000000000e+00 0.000000000000000000e+00 0.000000000000000000e+00 0.000000000000000000e+00 0.000000000000000000e+00 0.000000000000000000e+00 0.000000000000000000e+00 0.000000000000000000e+00 0.000000000000000000e+00
6.259999999999999432e+01 7.011200000000000045e+02 1.251999999999999886e+02 1.251999999999999957e+01 2.503999999999999915e+01 0.000000000000000000e+00 3.756000000000000227e+01 3.004800000000000182e+02 8.764000000000000057e+01 0.000000000000000000e+00 3.255199999999999818e+02 6.259999999999999432e+01 1.377199999999999989e+02 1.251999999999999957e+01 6.259999999999999432e+01 3.004800000000000182e+02 0.000000000000000000e+00 0.000000000000000000e+00 0.000000000000000000e+00 0.000000000000000000e+00 0.000000000000000000e+00 0.000000000000000000e+00 0.000000000000000000e+00 0.000000000000000000e+00 0.000000000000000000e+00 0.000000000000000000e+00 5.007999999999999829e+01 0.000000000000000000e+00 0.000000000000000000e+00 0.000000000000000000e+00 0.000000000000000000e+00 0.000000000000000000e+00 0.000000000000000000e+00 0.000000000000000000e+00 0.000000000000000000e+00 1.251999999999999957e+01 0.000000000000000000e+00 2.503999999999999915e+01 0.000000000000000000e+00 0.000000000000000000e+00 1.251999999999999957e+01 0.000000000000000000e+00 0.000000000000000000e+00 0.000000000000000000e+00 0.000000000000000000e+00 0.000000000000000000e+00 0.000000000000000000e+00 1.251999999999999957e+01 0.000000000000000000e+00 0.000000000000000000e+00 1.251999999999999957e+01 0.000000000000000000e+00 0.000000000000000000e+00 0.000000000000000000e+00 0.000000000000000000e+00 0.000000000000000000e+00 0.000000000000000000e+00 0.000000000000000000e+00 0.000000000000000000e+00 0.000000000000000000e+00 0.000000000000000000e+00 2.503999999999999915e+01 0.000000000000000000e+00 0.000000000000000000e+00 1.251999999999999957e+01 0.000000000000000000e+00 0.000000000000000000e+00 0.000000000000000000e+00 0.000000000000000000e+00 0.000000000000000000e+00 0.000000000000000000e+00 0.000000000000000000e+00 0.000000000000000000e+00 0.000000000000000000e+00 0.000000000000000000e+00 0.000000000000000000e+00 0.000000000000000000e+00 0.000000000000000000e+00 0.000000000000000000e+00 1.251999999999999957e+01 1.251999999999999957e+01 0.000000000000000000e+00 0.000000000000000000e+00 0.000000000000000000e+00 0.000000000000000000e+00 0.000000000000000000e+00 0.000000000000000000e+00 0.000000000000000000e+00 0.000000000000000000e+00 0.000000000000000000e+00 0.000000000000000000e+00 0.000000000000000000e+00 0.000000000000000000e+00 0.000000000000000000e+00 0.000000000000000000e+00 0.000000000000000000e+00 1.251999999999999957e+01 0.000000000000000000e+00 0.000000000000000000e+00 0.000000000000000000e+00 0.000000000000000000e+00 0.000000000000000000e+00 0.000000000000000000e+00 0.000000000000000000e+00 0.000000000000000000e+00 1.251999999999999957e+01 0.000000000000000000e+00 0.000000000000000000e+00 0.000000000000000000e+00 0.000000000000000000e+00 0.000000000000000000e+00 0.000000000000000000e+00 0.000000000000000000e+00 0.000000000000000000e+00 0.000000000000000000e+00 0.000000000000000000e+00 0.000000000000000000e+00 2.503999999999999915e+01 0.000000000000000000e+00 0.000000000000000000e+00 0.000000000000000000e+00 0.000000000000000000e+00 0.000000000000000000e+00 0.000000000000000000e+00 0.000000000000000000e+00 0.000000000000000000e+00 0.000000000000000000e+00 0.000000000000000000e+00 0.000000000000000000e+00 0.000000000000000000e+00 0.000000000000000000e+00 0.000000000000000000e+00 0.000000000000000000e+00 0.000000000000000000e+00 0.000000000000000000e+00 0.000000000000000000e+00 0.000000000000000000e+00 0.000000000000000000e+00 0.000000000000000000e+00 0.000000000000000000e+00 0.000000000000000000e+00 6.259999999999999432e+01 0.000000000000000000e+00 0.000000000000000000e+00 0.000000000000000000e+00 0.000000000000000000e+00 0.000000000000000000e+00 0.000000000000000000e+00 0.000000000000000000e+00 0.000000000000000000e+00 0.000000000000000000e+00 0.000000000000000000e+00 0.000000000000000000e+00 0.000000000000000000e+00 0.000000000000000000e+00 0.000000000000000000e+00 0.000000000000000000e+00 1.251999999999999957e+01 0.000000000000000000e+00 0.000000000000000000e+00 0.000000000000000000e+00 0.000000000000000000e+00 0.000000000000000000e+00 0.000000000000000000e+00 0.000000000000000000e+00 0.000000000000000000e+00 0.000000000000000000e+00 0.000000000000000000e+00 0.000000000000000000e+00 0.000000000000000000e+00 0.000000000000000000e+00 0.000000000000000000e+00 0.000000000000000000e+00 0.000000000000000000e+00 0.000000000000000000e+00 0.000000000000000000e+00 0.000000000000000000e+00 0.000000000000000000e+00 0.000000000000000000e+00 0.000000000000000000e+00 0.000000000000000000e+00 0.000000000000000000e+00 0.000000000000000000e+00 1.251999999999999957e+01 0.000000000000000000e+00 0.000000000000000000e+00 0.000000000000000000e+00 0.000000000000000000e+00 0.000000000000000000e+00 0.000000000000000000e+00 0.000000000000000000e+00 0.000000000000000000e+00 1.251999999999999957e+01 0.000000000000000000e+00 0.000000000000000000e+00 1.251999999999999957e+01 0.000000000000000000e+00 0.000000000000000000e+00 0.000000000000000000e+00 0.000000000000000000e+00 0.000000000000000000e+00 0.000000000000000000e+00 0.000000000000000000e+00 0.000000000000000000e+00 0.000000000000000000e+00 0.000000000000000000e+00 0.000000000000000000e+00 0.000000000000000000e+00 0.000000000000000000e+00 0.000000000000000000e+00 0.000000000000000000e+00 0.000000000000000000e+00 0.000000000000000000e+00 0.000000000000000000e+00 0.000000000000000000e+00 0.000000000000000000e+00 0.000000000000000000e+00 0.000000000000000000e+00 0.000000000000000000e+00 0.000000000000000000e+00 0.000000000000000000e+00 0.000000000000000000e+00 0.000000000000000000e+00 5.007999999999999829e+01 0.000000000000000000e+00 0.000000000000000000e+00 1.251999999999999957e+01 0.000000000000000000e+00 0.000000000000000000e+00 0.000000000000000000e+00 0.000000000000000000e+00 0.000000000000000000e+00 1.251999999999999957e+01 0.000000000000000000e+00 0.000000000000000000e+00 0.000000000000000000e+00 0.000000000000000000e+00 0.000000000000000000e+00 0.000000000000000000e+00 0.000000000000000000e+00 0.000000000000000000e+00 0.000000000000000000e+00 0.000000000000000000e+00 0.000000000000000000e+00 0.000000000000000000e+00 0.000000000000000000e+00 0.000000000000000000e+00 0.000000000000000000e+00 0.000000000000000000e+00 0.000000000000000000e+00 0.000000000000000000e+00 0.000000000000000000e+00 0.000000000000000000e+00 1.251999999999999957e+01 0.000000000000000000e+00 0.000000000000000000e+00 0.000000000000000000e+00 0.000000000000000000e+00 0.000000000000000000e+00 0.000000000000000000e+00 0.000000000000000000e+00 0.000000000000000000e+00 0.000000000000000000e+00 0.000000000000000000e+00 0.000000000000000000e+00 0.000000000000000000e+00 0.000000000000000000e+00 0.000000000000000000e+00 0.000000000000000000e+00 0.000000000000000000e+00 0.000000000000000000e+00 0.000000000000000000e+00 0.000000000000000000e+00 0.000000000000000000e+00 0.000000000000000000e+00 0.000000000000000000e+00 0.000000000000000000e+00 0.000000000000000000e+00 0.000000000000000000e+00 0.000000000000000000e+00 0.000000000000000000e+00 0.000000000000000000e+00 0.000000000000000000e+00 0.000000000000000000e+00 0.000000000000000000e+00 0.000000000000000000e+00 0.000000000000000000e+00 0.000000000000000000e+00 0.000000000000000000e+00 0.000000000000000000e+00 0.000000000000000000e+00 0.000000000000000000e+00 0.000000000000000000e+00 0.000000000000000000e+00 0.000000000000000000e+00 0.000000000000000000e+00 0.000000000000000000e+00 0.000000000000000000e+00 0.000000000000000000e+00 0.000000000000000000e+00 0.000000000000000000e+00 0.000000000000000000e+00 0.000000000000000000e+00 0.000000000000000000e+00 0.000000000000000000e+00 0.000000000000000000e+00 0.000000000000000000e+00 0.000000000000000000e+00 0.000000000000000000e+00 0.000000000000000000e+00 0.000000000000000000e+00 0.000000000000000000e+00 0.000000000000000000e+00 0.000000000000000000e+00 0.000000000000000000e+00 0.000000000000000000e+00 0.000000000000000000e+00 0.000000000000000000e+00 1.251999999999999957e+01 0.000000000000000000e+00 0.000000000000000000e+00 0.000000000000000000e+00 0.000000000000000000e+00 0.000000000000000000e+00 3.004800000000000182e+02 0.000000000000000000e+00 0.000000000000000000e+00 0.000000000000000000e+00 0.000000000000000000e+00 1.251999999999999957e+01 0.000000000000000000e+00 0.000000000000000000e+00 0.000000000000000000e+00 0.000000000000000000e+00 1.251999999999999957e+01 0.000000000000000000e+00 0.000000000000000000e+00 0.000000000000000000e+00 0.000000000000000000e+00 0.000000000000000000e+00 0.000000000000000000e+00 0.000000000000000000e+00 0.000000000000000000e+00 1.251999999999999957e+01 0.000000000000000000e+00 0.000000000000000000e+00 1.251999999999999957e+01 1.251999999999999957e+01 2.503999999999999915e+01 0.000000000000000000e+00 1.251999999999999957e+01 0.000000000000000000e+00 0.000000000000000000e+00 0.000000000000000000e+00 0.000000000000000000e+00 0.000000000000000000e+00 0.000000000000000000e+00 0.000000000000000000e+00 0.000000000000000000e+00 0.000000000000000000e+00 0.000000000000000000e+00 1.251999999999999957e+01 0.000000000000000000e+00 0.000000000000000000e+00 0.000000000000000000e+00 0.000000000000000000e+00 0.000000000000000000e+00 0.000000000000000000e+00 0.000000000000000000e+00 0.000000000000000000e+00 0.000000000000000000e+00 0.000000000000000000e+00 0.000000000000000000e+00 0.000000000000000000e+00 0.000000000000000000e+00 0.000000000000000000e+00 0.000000000000000000e+00 0.000000000000000000e+00 0.000000000000000000e+00 0.000000000000000000e+00 0.000000000000000000e+00 0.000000000000000000e+00 0.000000000000000000e+00 0.000000000000000000e+00 0.000000000000000000e+00 0.000000000000000000e+00 0.000000000000000000e+00 0.000000000000000000e+00 0.000000000000000000e+00 1.251999999999999957e+01 0.000000000000000000e+00 0.000000000000000000e+00 0.000000000000000000e+00 0.000000000000000000e+00 0.000000000000000000e+00 0.000000000000000000e+00 0.000000000000000000e+00 0.000000000000000000e+00 0.000000000000000000e+00 0.000000000000000000e+00 0.000000000000000000e+00
2.128400000000000034e+02 1.151839999999999918e+03 1.251999999999999886e+02 7.512000000000000455e+01 2.503999999999999773e+02 1.001599999999999966e+02 1.001599999999999966e+02 3.505600000000000023e+02 1.377199999999999989e+02 2.378799999999999955e+02 0.000000000000000000e+00 3.255199999999999818e+02 2.128400000000000034e+02 1.251999999999999886e+02 1.251999999999999886e+02 1.414759999999999991e+03 0.000000000000000000e+00 1.251999999999999957e+01 1.251999999999999957e+01 1.251999999999999957e+01 1.251999999999999957e+01 1.251999999999999957e+01 0.000000000000000000e+00 0.000000000000000000e+00 0.000000000000000000e+00 0.000000000000000000e+00 1.001599999999999966e+02 0.000000000000000000e+00 0.000000000000000000e+00 1.251999999999999957e+01 0.000000000000000000e+00 0.000000000000000000e+00 0.000000000000000000e+00 0.000000000000000000e+00 1.251999999999999957e+01 5.007999999999999829e+01 1.251999999999999957e+01 6.259999999999999432e+01 1.251999999999999957e+01 0.000000000000000000e+00 2.503999999999999915e+01 1.251999999999999957e+01 0.000000000000000000e+00 0.000000000000000000e+00 0.000000000000000000e+00 0.000000000000000000e+00 0.000000000000000000e+00 0.000000000000000000e+00 0.000000000000000000e+00 0.000000000000000000e+00 0.000000000000000000e+00 0.000000000000000000e+00 1.251999999999999957e+01 0.000000000000000000e+00 0.000000000000000000e+00 0.000000000000000000e+00 0.000000000000000000e+00 0.000000000000000000e+00 0.000000000000000000e+00 1.251999999999999957e+01 1.251999999999999957e+01 3.756000000000000227e+01 0.000000000000000000e+00 7.512000000000000455e+01 0.000000000000000000e+00 0.000000000000000000e+00 1.251999999999999957e+01 2.503999999999999915e+01 0.000000000000000000e+00 2.503999999999999915e+01 0.000000000000000000e+00 0.000000000000000000e+00 1.251999999999999957e+01 0.000000000000000000e+00 1.251999999999999957e+01 0.000000000000000000e+00 0.000000000000000000e+00 0.000000000000000000e+00 0.000000000000000000e+00 8.764000000000000057e+01 0.000000000000000000e+00 0.000000000000000000e+00 0.000000000000000000e+00 0.000000000000000000e+00 1.251999999999999957e+01 0.000000000000000000e+00 0.000000000000000000e+00 0.000000000000000000e+00 1.251999999999999957e+01 1.251999999999999957e+01 1.251999999999999957e+01 2.503999999999999915e+01 0.000000000000000000e+00 1.251999999999999957e+01 0.000000000000000000e+00 1.251999999999999957e+01 0.000000000000000000e+00 1.251999999999999957e+01 0.000000000000000000e+00 0.000000000000000000e+00 1.251999999999999957e+01 2.503999999999999915e+01 0.000000000000000000e+00 0.000000000000000000e+00 0.000000000000000000e+00 3.756000000000000227e+01 0.000000000000000000e+00 0.000000000000000000e+00 0.000000000000000000e+00 0.000000000000000000e+00 0.000000000000000000e+00 1.251999999999999957e+01 0.000000000000000000e+00 0.000000000000000000e+00 0.000000000000000000e+00 1.251999999999999957e+01 0.000000000000000000e+00 0.000000000000000000e+00 0.000000000000000000e+00 1.251999999999999957e+01 0.000000000000000000e+00 0.000000000000000000e+00 0.000000000000000000e+00 0.000000000000000000e+00 1.251999999999999957e+01 0.000000000000000000e+00 0.000000000000000000e+00 0.000000000000000000e+00 0.000000000000000000e+00 0.000000000000000000e+00 2.503999999999999915e+01 1.251999999999999957e+01 0.000000000000000000e+00 1.251999999999999957e+01 0.000000000000000000e+00 0.000000000000000000e+00 1.251999999999999957e+01 0.000000000000000000e+00 1.251999999999999957e+01 0.000000000000000000e+00 0.000000000000000000e+00 1.877999999999999829e+02 0.000000000000000000e+00 0.000000000000000000e+00 0.000000000000000000e+00 0.000000000000000000e+00 0.000000000000000000e+00 0.000000000000000000e+00 0.000000000000000000e+00 0.000000000000000000e+00 1.251999999999999957e+01 0.000000000000000000e+00 0.000000000000000000e+00 0.000000000000000000e+00 0.000000000000000000e+00 0.000000000000000000e+00 0.000000000000000000e+00 0.000000000000000000e+00 0.000000000000000000e+00 0.000000000000000000e+00 0.000000000000000000e+00 1.251999999999999957e+01 0.000000000000000000e+00 0.000000000000000000e+00 0.000000000000000000e+00 0.000000000000000000e+00 0.000000000000000000e+00 0.000000000000000000e+00 0.000000000000000000e+00 1.251999999999999957e+01 0.000000000000000000e+00 0.000000000000000000e+00 2.503999999999999915e+01 0.000000000000000000e+00 0.000000000000000000e+00 0.000000000000000000e+00 0.000000000000000000e+00 0.000000000000000000e+00 0.000000000000000000e+00 0.000000000000000000e+00 0.000000000000000000e+00 0.000000000000000000e+00 0.000000000000000000e+00 0.000000000000000000e+00 0.000000000000000000e+00 0.000000000000000000e+00 0.000000000000000000e+00 0.000000000000000000e+00 0.000000000000000000e+00 0.000000000000000000e+00 0.000000000000000000e+00 0.000000000000000000e+00 0.000000000000000000e+00 0.000000000000000000e+00 1.251999999999999957e+01 0.000000000000000000e+00 1.251999999999999957e+01 0.000000000000000000e+00 1.251999999999999957e+01 0.000000000000000000e+00 0.000000000000000000e+00 0.000000000000000000e+00 0.000000000000000000e+00 1.251999999999999957e+01 0.000000000000000000e+00 0.000000000000000000e+00 0.000000000000000000e+00 0.000000000000000000e+00 1.251999999999999957e+01 0.000000000000000000e+00 1.251999999999999957e+01 0.000000000000000000e+00 0.000000000000000000e+00 2.503999999999999915e+01 0.000000000000000000e+00 0.000000000000000000e+00 0.000000000000000000e+00 0.000000000000000000e+00 1.251999999999999957e+01 1.251999999999999957e+01 0.000000000000000000e+00 0.000000000000000000e+00 2.503999999999999915e+01 5.007999999999999829e+01 0.000000000000000000e+00 0.000000000000000000e+00 0.000000000000000000e+00 0.000000000000000000e+00 0.000000000000000000e+00 0.000000000000000000e+00 0.000000000000000000e+00 0.000000000000000000e+00 1.251999999999999957e+01 0.000000000000000000e+00 0.000000000000000000e+00 0.000000000000000000e+00 1.251999999999999957e+01 0.000000000000000000e+00 0.000000000000000000e+00 0.000000000000000000e+00 0.000000000000000000e+00 0.000000000000000000e+00 0.000000000000000000e+00 0.000000000000000000e+00 0.000000000000000000e+00 0.000000000000000000e+00 0.000000000000000000e+00 0.000000000000000000e+00 1.126799999999999926e+02 0.000000000000000000e+00 0.000000000000000000e+00 0.000000000000000000e+00 0.000000000000000000e+00 1.251999999999999957e+01 0.000000000000000000e+00 1.251999999999999957e+01 0.000000000000000000e+00 0.000000000000000000e+00 0.000000000000000000e+00 0.000000000000000000e+00 0.000000000000000000e+00 0.000000000000000000e+00 0.000000000000000000e+00 0.000000000000000000e+00 1.251999999999999957e+01 0.000000000000000000e+00 0.000000000000000000e+00 0.000000000000000000e+00 0.000000000000000000e+00 0.000000000000000000e+00 0.000000000000000000e+00 0.000000000000000000e+00 0.000000000000000000e+00 0.000000000000000000e+00 0.000000000000000000e+00 0.000000000000000000e+00 0.000000000000000000e+00 0.000000000000000000e+00 0.000000000000000000e+00 0.000000000000000000e+00 0.000000000000000000e+00 0.000000000000000000e+00 0.000000000000000000e+00 3.756000000000000227e+01 0.000000000000000000e+00 1.251999999999999957e+01 0.000000000000000000e+00 0.000000000000000000e+00 0.000000000000000000e+00 0.000000000000000000e+00 0.000000000000000000e+00 0.000000000000000000e+00 0.000000000000000000e+00 2.503999999999999915e+01 0.000000000000000000e+00 0.000000000000000000e+00 0.000000000000000000e+00 0.000000000000000000e+00 1.251999999999999957e+01 0.000000000000000000e+00 0.000000000000000000e+00 0.000000000000000000e+00 0.000000000000000000e+00 0.000000000000000000e+00 0.000000000000000000e+00 1.251999999999999957e+01 0.000000000000000000e+00 0.000000000000000000e+00 0.000000000000000000e+00 0.000000000000000000e+00 0.000000000000000000e+00 0.000000000000000000e+00 0.000000000000000000e+00 0.000000000000000000e+00 0.000000000000000000e+00 0.000000000000000000e+00 1.251999999999999957e+01 1.251999999999999957e+01 0.000000000000000000e+00 0.000000000000000000e+00 0.000000000000000000e+00 0.000000000000000000e+00 0.000000000000000000e+00 0.000000000000000000e+00 3.380399999999999636e+02 0.000000000000000000e+00 0.000000000000000000e+00 0.000000000000000000e+00 1.251999999999999957e+01 0.000000000000000000e+00 1.251999999999999957e+01 0.000000000000000000e+00 1.251999999999999957e+01 0.000000000000000000e+00 2.503999999999999915e+01 0.000000000000000000e+00 0.000000000000000000e+00 1.251999999999999886e+02 0.000000000000000000e+00 0.000000000000000000e+00 1.251999999999999957e+01 0.000000000000000000e+00 0.000000000000000000e+00 2.503999999999999915e+01 2.503999999999999915e+01 0.000000000000000000e+00 0.000000000000000000e+00 0.000000000000000000e+00 3.756000000000000227e+01 1.251999999999999957e+01 1.251999999999999957e+01 1.251999999999999957e+01 0.000000000000000000e+00 0.000000000000000000e+00 0.000000000000000000e+00 1.251999999999999957e+01 2.503999999999999915e+01 0.000000000000000000e+00 0.000000000000000000e+00 1.251999999999999957e+01 0.000000000000000000e+00 3.756000000000000227e+01 0.000000000000000000e+00 0.000000000000000000e+00 0.000000000000000000e+00 0.000000000000000000e+00 1.251999999999999957e+01 0.000000000000000000e+00 0.000000000000000000e+00 0.000000000000000000e+00 0.000000000000000000e+00 0.000000000000000000e+00 0.000000000000000000e+00 0.000000000000000000e+00 0.000000000000000000e+00 0.000000000000000000e+00 0.000000000000000000e+00 0.000000000000000000e+00 1.251999999999999957e+01 1.251999999999999957e+01 0.000000000000000000e+00 0.000000000000000000e+00 0.000000000000000000e+00 0.000000000000000000e+00 0.000000000000000000e+00 0.000000000000000000e+00 1.251999999999999957e+01 0.000000000000000000e+00 0.000000000000000000e+00 0.000000000000000000e+00 0.000000000000000000e+00 0.000000000000000000e+00 0.000000000000000000e+00 0.000000000000000000e+00 0.000000000000000000e+00 0.000000000000000000e+00 0.000000000000000000e+00 0.000000000000000000e+00 0.000000000000000000e+00 0.000000000000000000e+00 0.000000000000000000e+00
5.258400000000000318e+02 2.629200000000000159e+02 1.251999999999999957e+01 0.000000000000000000e+00 5.007999999999999829e+01 0.000000000000000000e+00 1.377199999999999989e+02 2.503999999999999915e+01 2.503999999999999915e+01 6.259999999999999432e+01 3.505600000000000023e+02 0.000000000000000000e+00 1.251999999999999957e+01 1.251999999999999957e+01 0.000000000000000000e+00 5.383600000000000136e+02 1.251999999999999957e+01 1.251999999999999957e+01 0.000000000000000000e+00 0.000000000000000000e+00 0.000000000000000000e+00 0.000000000000000000e+00 0.000000000000000000e+00 0.000000000000000000e+00 0.000000000000000000e+00 0.000000000000000000e+00 1.251999999999999957e+01 0.000000000000000000e+00 0.000000000000000000e+00 1.251999999999999957e+01 0.000000000000000000e+00 0.000000000000000000e+00 0.000000000000000000e+00 0.000000000000000000e+00 0.000000000000000000e+00 1.251999999999999957e+01 1.251999999999999957e+01 1.251999999999999957e+01 0.000000000000000000e+00 0.000000000000000000e+00 3.756000000000000227e+01 0.000000000000000000e+00 0.000000000000000000e+00 0.000000000000000000e+00 0.000000000000000000e+00 0.000000000000000000e+00 0.000000000000000000e+00 0.000000000000000000e+00 0.000000000000000000e+00 0.000000000000000000e+00 0.000000000000000000e+00 0.000000000000000000e+00 0.000000000000000000e+00 0.000000000000000000e+00 0.000000000000000000e+00 0.000000000000000000e+00 1.251999999999999957e+01 0.000000000000000000e+00 0.000000000000000000e+00 1.251999999999999957e+01 0.000000000000000000e+00 3.756000000000000227e+01 0.000000000000000000e+00 1.251999999999999957e+01 0.000000000000000000e+00 0.000000000000000000e+00 0.000000000000000000e+00 0.000000000000000000e+00 0.000000000000000000e+00 0.000000000000000000e+00 0.000000000000000000e+00 0.000000000000000000e+00 0.000000000000000000e+00 1.251999999999999957e+01 0.000000000000000000e+00 0.000000000000000000e+00 0.000000000000000000e+00 1.251999999999999957e+01 0.000000000000000000e+00 1.251999999999999957e+01 0.000000000000000000e+00 0.000000000000000000e+00 0.000000000000000000e+00 0.000000000000000000e+00 0.000000000000000000e+00 0.000000000000000000e+00 0.000000000000000000e+00 0.000000000000000000e+00 0.000000000000000000e+00 0.000000000000000000e+00 3.756000000000000227e+01 0.000000000000000000e+00 0.000000000000000000e+00 0.000000000000000000e+00 1.251999999999999957e+01 1.251999999999999957e+01 0.000000000000000000e+00 0.000000000000000000e+00 0.000000000000000000e+00 0.000000000000000000e+00 0.000000000000000000e+00 0.000000000000000000e+00 0.000000000000000000e+00 0.000000000000000000e+00 0.000000000000000000e+00 1.251999999999999957e+01 0.000000000000000000e+00 0.000000000000000000e+00 0.000000000000000000e+00 0.000000000000000000e+00 0.000000000000000000e+00 0.000000000000000000e+00 0.000000000000000000e+00 0.000000000000000000e+00 0.000000000000000000e+00 1.251999999999999957e+01 0.000000000000000000e+00 0.000000000000000000e+00 0.000000000000000000e+00 0.000000000000000000e+00 0.000000000000000000e+00 0.000000000000000000e+00 0.000000000000000000e+00 0.000000000000000000e+00 0.000000000000000000e+00 0.000000000000000000e+00 0.000000000000000000e+00 0.000000000000000000e+00 0.000000000000000000e+00 0.000000000000000000e+00 0.000000000000000000e+00 0.000000000000000000e+00 0.000000000000000000e+00 0.000000000000000000e+00 0.000000000000000000e+00 0.000000000000000000e+00 0.000000000000000000e+00 0.000000000000000000e+00 1.251999999999999957e+01 0.000000000000000000e+00 0.000000000000000000e+00 1.251999999999999957e+01 0.000000000000000000e+00 0.000000000000000000e+00 0.000000000000000000e+00 0.000000000000000000e+00 0.000000000000000000e+00 0.000000000000000000e+00 0.000000000000000000e+00 0.000000000000000000e+00 0.000000000000000000e+00 0.000000000000000000e+00 0.000000000000000000e+00 0.000000000000000000e+00 0.000000000000000000e+00 0.000000000000000000e+00 0.000000000000000000e+00 0.000000000000000000e+00 0.000000000000000000e+00 0.000000000000000000e+00 0.000000000000000000e+00 0.000000000000000000e+00 0.000000000000000000e+00 0.000000000000000000e+00 0.000000000000000000e+00 0.000000000000000000e+00 0.000000000000000000e+00 0.000000000000000000e+00 0.000000000000000000e+00 0.000000000000000000e+00 0.000000000000000000e+00 0.000000000000000000e+00 0.000000000000000000e+00 0.000000000000000000e+00 0.000000000000000000e+00 0.000000000000000000e+00 0.000000000000000000e+00 0.000000000000000000e+00 0.000000000000000000e+00 0.000000000000000000e+00 0.000000000000000000e+00 0.000000000000000000e+00 0.000000000000000000e+00 1.251999999999999957e+01 0.000000000000000000e+00 0.000000000000000000e+00 0.000000000000000000e+00 0.000000000000000000e+00 0.000000000000000000e+00 0.000000000000000000e+00 0.000000000000000000e+00 0.000000000000000000e+00 0.000000000000000000e+00 0.000000000000000000e+00 0.000000000000000000e+00 0.000000000000000000e+00 1.251999999999999957e+01 0.000000000000000000e+00 0.000000000000000000e+00 0.000000000000000000e+00 0.000000000000000000e+00 0.000000000000000000e+00 0.000000000000000000e+00 0.000000000000000000e+00 0.000000000000000000e+00 0.000000000000000000e+00 0.000000000000000000e+00 0.000000000000000000e+00 0.000000000000000000e+00 0.000000000000000000e+00 0.000000000000000000e+00 2.503999999999999915e+01 0.000000000000000000e+00 0.000000000000000000e+00 0.000000000000000000e+00 0.000000000000000000e+00 0.000000000000000000e+00 0.000000000000000000e+00 0.000000000000000000e+00 0.000000000000000000e+00 0.000000000000000000e+00 0.000000000000000000e+00 0.000000000000000000e+00 1.251999999999999957e+01 0.000000000000000000e+00 0.000000000000000000e+00 1.251999999999999957e+01 0.000000000000000000e+00 0.000000000000000000e+00 0.000000000000000000e+00 0.000000000000000000e+00 0.000000000000000000e+00 0.000000000000000000e+00 0.000000000000000000e+00 0.000000000000000000e+00 0.000000000000000000e+00 1.251999999999999957e+01 0.000000000000000000e+00 0.000000000000000000e+00 0.000000000000000000e+00 0.000000000000000000e+00 0.000000000000000000e+00 1.251999999999999957e+01 0.000000000000000000e+00 0.000000000000000000e+00 0.000000000000000000e+00 0.000000000000000000e+00 0.000000000000000000e+00 0.000000000000000000e+00 0.000000000000000000e+00 0.000000000000000000e+00 0.000000000000000000e+00 0.000000000000000000e+00 0.000000000000000000e+00 0.000000000000000000e+00 0.000000000000000000e+00 0.000000000000000000e+00 0.000000000000000000e+00 0.000000000000000000e+00 0.000000000000000000e+00 0.000000000000000000e+00 0.000000000000000000e+00 0.000000000000000000e+00 0.000000000000000000e+00 0.000000000000000000e+00 0.000000000000000000e+00 0.000000000000000000e+00 0.000000000000000000e+00 0.000000000000000000e+00 0.000000000000000000e+00 0.000000000000000000e+00 0.000000000000000000e+00 0.000000000000000000e+00 0.000000000000000000e+00 0.000000000000000000e+00 0.000000000000000000e+00 0.000000000000000000e+00 0.000000000000000000e+00 0.000000000000000000e+00 0.000000000000000000e+00 0.000000000000000000e+00 0.000000000000000000e+00 0.000000000000000000e+00 0.000000000000000000e+00 0.000000000000000000e+00 0.000000000000000000e+00 0.000000000000000000e+00 0.000000000000000000e+00 0.000000000000000000e+00 0.000000000000000000e+00 0.000000000000000000e+00 0.000000000000000000e+00 0.000000000000000000e+00 0.000000000000000000e+00 0.000000000000000000e+00 0.000000000000000000e+00 0.000000000000000000e+00 0.000000000000000000e+00 0.000000000000000000e+00 0.000000000000000000e+00 0.000000000000000000e+00 0.000000000000000000e+00 0.000000000000000000e+00 0.000000000000000000e+00 0.000000000000000000e+00 0.000000000000000000e+00 0.000000000000000000e+00 0.000000000000000000e+00 0.000000000000000000e+00 0.000000000000000000e+00 0.000000000000000000e+00 0.000000000000000000e+00 0.000000000000000000e+00 0.000000000000000000e+00 0.000000000000000000e+00 0.000000000000000000e+00 0.000000000000000000e+00 0.000000000000000000e+00 0.000000000000000000e+00 0.000000000000000000e+00 0.000000000000000000e+00 0.000000000000000000e+00 0.000000000000000000e+00 0.000000000000000000e+00 1.001599999999999966e+02 0.000000000000000000e+00 0.000000000000000000e+00 0.000000000000000000e+00 1.251999999999999957e+01 0.000000000000000000e+00 1.251999999999999957e+01 0.000000000000000000e+00 0.000000000000000000e+00 0.000000000000000000e+00 0.000000000000000000e+00 0.000000000000000000e+00 0.000000000000000000e+00 0.000000000000000000e+00 0.000000000000000000e+00 0.000000000000000000e+00 0.000000000000000000e+00 0.000000000000000000e+00 0.000000000000000000e+00 0.000000000000000000e+00 1.251999999999999957e+01 1.251999999999999957e+01 1.251999999999999957e+01 0.000000000000000000e+00 1.251999999999999957e+01 2.503999999999999915e+01 2.503999999999999915e+01 0.000000000000000000e+00 0.000000000000000000e+00 0.000000000000000000e+00 0.000000000000000000e+00 0.000000000000000000e+00 0.000000000000000000e+00 0.000000000000000000e+00 0.000000000000000000e+00 0.000000000000000000e+00 0.000000000000000000e+00 0.000000000000000000e+00 0.000000000000000000e+00 0.000000000000000000e+00 0.000000000000000000e+00 0.000000000000000000e+00 0.000000000000000000e+00 0.000000000000000000e+00 0.000000000000000000e+00 0.000000000000000000e+00 0.000000000000000000e+00 0.000000000000000000e+00 0.000000000000000000e+00 0.000000000000000000e+00 0.000000000000000000e+00 0.000000000000000000e+00 1.251999999999999957e+01 0.000000000000000000e+00 0.000000000000000000e+00 0.000000000000000000e+00 0.000000000000000000e+00 0.000000000000000000e+00 0.000000000000000000e+00 0.000000000000000000e+00 0.000000000000000000e+00 0.000000000000000000e+00 0.000000000000000000e+00 0.000000000000000000e+00 0.000000000000000000e+00 0.000000000000000000e+00 0.000000000000000000e+00 0.000000000000000000e+00 0.000000000000000000e+00 0.000000000000000000e+00 0.000000000000000000e+00 0.000000000000000000e+00 0.000000000000000000e+00 0.000000000000000000e+00 0.000000000000000000e+00 0.000000000000000000e+00 0.000000000000000000e+00
3.756000000000000227e+01 1.251999999999999886e+02 1.001599999999999966e+02 6.259999999999999432e+01 8.764000000000000057e+01 5.007999999999999829e+01 1.001599999999999966e+02 1.752800000000000011e+02 4.757599999999999909e+02 7.512000000000000455e+01 1.377199999999999989e+02 3.756000000000000227e+01 0.000000000000000000e+00 1.001599999999999966e+02 2.253599999999999852e+02 1.865480000000000018e+03 0.000000000000000000e+00 1.251999999999999957e+01 1.251999999999999957e+01 1.251999999999999957e+01 0.000000000000000000e+00 0.000000000000000000e+00 0.000000000000000000e+00 0.000000000000000000e+00 0.000000000000000000e+00 1.251999999999999957e+01 6.259999999999999432e+01 0.000000000000000000e+00 0.000000000000000000e+00 2.503999999999999915e+01 0.000000000000000000e+00 0.000000000000000000e+00 0.000000000000000000e+00 2.503999999999999915e+01 0.000000000000000000e+00 3.756000000000000227e+01 0.000000000000000000e+00 2.503999999999999915e+01 1.251999999999999957e+01 0.000000000000000000e+00 0.000000000000000000e+00 2.503999999999999915e+01 0.000000000000000000e+00 0.000000000000000000e+00 0.000000000000000000e+00 0.000000000000000000e+00 1.251999999999999957e+01 0.000000000000000000e+00 1.251999999999999957e+01 0.000000000000000000e+00 0.000000000000000000e+00 0.000000000000000000e+00 0.000000000000000000e+00 0.000000000000000000e+00 1.251999999999999957e+01 0.000000000000000000e+00 2.503999999999999915e+01 0.000000000000000000e+00 0.000000000000000000e+00 0.000000000000000000e+00 2.503999999999999915e+01 2.503999999999999915e+01 0.000000000000000000e+00 2.503999999999999915e+01 0.000000000000000000e+00 0.000000000000000000e+00 0.000000000000000000e+00 0.000000000000000000e+00 2.503999999999999915e+01 0.000000000000000000e+00 0.000000000000000000e+00 0.000000000000000000e+00 0.000000000000000000e+00 0.000000000000000000e+00 0.000000000000000000e+00 1.251999999999999957e+01 0.000000000000000000e+00 0.000000000000000000e+00 0.000000000000000000e+00 1.251999999999999957e+01 0.000000000000000000e+00 0.000000000000000000e+00 0.000000000000000000e+00 0.000000000000000000e+00 0.000000000000000000e+00 0.000000000000000000e+00 0.000000000000000000e+00 0.000000000000000000e+00 0.000000000000000000e+00 0.000000000000000000e+00 0.000000000000000000e+00 0.000000000000000000e+00 0.000000000000000000e+00 0.000000000000000000e+00 1.251999999999999957e+01 0.000000000000000000e+00 0.000000000000000000e+00 0.000000000000000000e+00 0.000000000000000000e+00 0.000000000000000000e+00 0.000000000000000000e+00 0.000000000000000000e+00 0.000000000000000000e+00 0.000000000000000000e+00 0.000000000000000000e+00 2.503999999999999915e+01 0.000000000000000000e+00 0.000000000000000000e+00 0.000000000000000000e+00 0.000000000000000000e+00 0.000000000000000000e+00 0.000000000000000000e+00 0.000000000000000000e+00 0.000000000000000000e+00 0.000000000000000000e+00 0.000000000000000000e+00 0.000000000000000000e+00 0.000000000000000000e+00 0.000000000000000000e+00 0.000000000000000000e+00 0.000000000000000000e+00 0.000000000000000000e+00 0.000000000000000000e+00 0.000000000000000000e+00 1.251999999999999957e+01 0.000000000000000000e+00 0.000000000000000000e+00 0.000000000000000000e+00 0.000000000000000000e+00 0.000000000000000000e+00 0.000000000000000000e+00 0.000000000000000000e+00 0.000000000000000000e+00 1.251999999999999957e+01 0.000000000000000000e+00 0.000000000000000000e+00 0.000000000000000000e+00 0.000000000000000000e+00 0.000000000000000000e+00 0.000000000000000000e+00 0.000000000000000000e+00 6.259999999999999432e+01 0.000000000000000000e+00 0.000000000000000000e+00 0.000000000000000000e+00 0.000000000000000000e+00 1.251999999999999957e+01 0.000000000000000000e+00 0.000000000000000000e+00 0.000000000000000000e+00 0.000000000000000000e+00 0.000000000000000000e+00 0.000000000000000000e+00 0.000000000000000000e+00 0.000000000000000000e+00 0.000000000000000000e+00 0.000000000000000000e+00 0.000000000000000000e+00 0.000000000000000000e+00 0.000000000000000000e+00 0.000000000000000000e+00 0.000000000000000000e+00 0.000000000000000000e+00 0.000000000000000000e+00 0.000000000000000000e+00 0.000000000000000000e+00 0.000000000000000000e+00 0.000000000000000000e+00 0.000000000000000000e+00 0.000000000000000000e+00 0.000000000000000000e+00 0.000000000000000000e+00 0.000000000000000000e+00 0.000000000000000000e+00 0.000000000000000000e+00 0.000000000000000000e+00 0.000000000000000000e+00 0.000000000000000000e+00 3.756000000000000227e+01 0.000000000000000000e+00 0.000000000000000000e+00 0.000000000000000000e+00 0.000000000000000000e+00 0.000000000000000000e+00 0.000000000000000000e+00 0.000000000000000000e+00 0.000000000000000000e+00 0.000000000000000000e+00 1.251999999999999957e+01 0.000000000000000000e+00 0.000000000000000000e+00 0.000000000000000000e+00 0.000000000000000000e+00 0.000000000000000000e+00 0.000000000000000000e+00 0.000000000000000000e+00 0.000000000000000000e+00 0.000000000000000000e+00 0.000000000000000000e+00 0.000000000000000000e+00 0.000000000000000000e+00 0.000000000000000000e+00 0.000000000000000000e+00 0.000000000000000000e+00 0.000000000000000000e+00 0.000000000000000000e+00 1.251999999999999957e+01 0.000000000000000000e+00 0.000000000000000000e+00 1.251999999999999957e+01 0.000000000000000000e+00 0.000000000000000000e+00 0.000000000000000000e+00 0.000000000000000000e+00 0.000000000000000000e+00 0.000000000000000000e+00 0.000000000000000000e+00 0.000000000000000000e+00 0.000000000000000000e+00 0.000000000000000000e+00 0.000000000000000000e+00 0.000000000000000000e+00 1.251999999999999957e+01 1.251999999999999957e+01 0.000000000000000000e+00 0.000000000000000000e+00 0.000000000000000000e+00 0.000000000000000000e+00 0.000000000000000000e+00 0.000000000000000000e+00 0.000000000000000000e+00 2.503999999999999915e+01 0.000000000000000000e+00 0.000000000000000000e+00 1.251999999999999957e+01 0.000000000000000000e+00 0.000000000000000000e+00 0.000000000000000000e+00 1.251999999999999957e+01 0.000000000000000000e+00 0.000000000000000000e+00 0.000000000000000000e+00 0.000000000000000000e+00 0.000000000000000000e+00 0.000000000000000000e+00 0.000000000000000000e+00 0.000000000000000000e+00 0.000000000000000000e+00 0.000000000000000000e+00 0.000000000000000000e+00 0.000000000000000000e+00 0.000000000000000000e+00 0.000000000000000000e+00 0.000000000000000000e+00 0.000000000000000000e+00 0.000000000000000000e+00 0.000000000000000000e+00 0.000000000000000000e+00 1.251999999999999957e+01 0.000000000000000000e+00 0.000000000000000000e+00 0.000000000000000000e+00 0.000000000000000000e+00 0.000000000000000000e+00 0.000000000000000000e+00 0.000000000000000000e+00 0.000000000000000000e+00 0.000000000000000000e+00 0.000000000000000000e+00 0.000000000000000000e+00 0.000000000000000000e+00 0.000000000000000000e+00 0.000000000000000000e+00 0.000000000000000000e+00 0.000000000000000000e+00 1.251999999999999957e+01 1.251999999999999957e+01 0.000000000000000000e+00 0.000000000000000000e+00 0.000000000000000000e+00 0.000000000000000000e+00 0.000000000000000000e+00 0.000000000000000000e+00 0.000000000000000000e+00 0.000000000000000000e+00 0.000000000000000000e+00 0.000000000000000000e+00 0.000000000000000000e+00 0.000000000000000000e+00 0.000000000000000000e+00 0.000000000000000000e+00 0.000000000000000000e+00 0.000000000000000000e+00 0.000000000000000000e+00 0.000000000000000000e+00 0.000000000000000000e+00 0.000000000000000000e+00 0.000000000000000000e+00 0.000000000000000000e+00 0.000000000000000000e+00 0.000000000000000000e+00 0.000000000000000000e+00 0.000000000000000000e+00 0.000000000000000000e+00 0.000000000000000000e+00 0.000000000000000000e+00 0.000000000000000000e+00 0.000000000000000000e+00 0.000000000000000000e+00 0.000000000000000000e+00 0.000000000000000000e+00 0.000000000000000000e+00 0.000000000000000000e+00 0.000000000000000000e+00 0.000000000000000000e+00 0.000000000000000000e+00 1.251999999999999957e+01 0.000000000000000000e+00 0.000000000000000000e+00 0.000000000000000000e+00 0.000000000000000000e+00 0.000000000000000000e+00 0.000000000000000000e+00 0.000000000000000000e+00 1.377199999999999989e+02 0.000000000000000000e+00 0.000000000000000000e+00 0.000000000000000000e+00 0.000000000000000000e+00 0.000000000000000000e+00 0.000000000000000000e+00 0.000000000000000000e+00 0.000000000000000000e+00 1.251999999999999957e+01 0.000000000000000000e+00 0.000000000000000000e+00 0.000000000000000000e+00 1.251999999999999957e+01 1.251999999999999957e+01 0.000000000000000000e+00 0.000000000000000000e+00 0.000000000000000000e+00 0.000000000000000000e+00 1.251999999999999957e+01 1.251999999999999957e+01 0.000000000000000000e+00 2.503999999999999915e+01 0.000000000000000000e+00 1.251999999999999957e+01 0.000000000000000000e+00 3.756000000000000227e+01 0.000000000000000000e+00 0.000000000000000000e+00 0.000000000000000000e+00 0.000000000000000000e+00 0.000000000000000000e+00 1.251999999999999957e+01 0.000000000000000000e+00 0.000000000000000000e+00 0.000000000000000000e+00 0.000000000000000000e+00 1.251999999999999957e+01 0.000000000000000000e+00 1.251999999999999957e+01 0.000000000000000000e+00 0.000000000000000000e+00 0.000000000000000000e+00 0.000000000000000000e+00 0.000000000000000000e+00 0.000000000000000000e+00 0.000000000000000000e+00 1.251999999999999957e+01 0.000000000000000000e+00 0.000000000000000000e+00 0.000000000000000000e+00 0.000000000000000000e+00 0.000000000000000000e+00 0.000000000000000000e+00 0.000000000000000000e+00 0.000000000000000000e+00 0.000000000000000000e+00 0.000000000000000000e+00 0.000000000000000000e+00 0.000000000000000000e+00 0.000000000000000000e+00 0.000000000000000000e+00 0.000000000000000000e+00 0.000000000000000000e+00 0.000000000000000000e+00 0.000000000000000000e+00 0.000000000000000000e+00 0.000000000000000000e+00 0.000000000000000000e+00 0.000000000000000000e+00 0.000000000000000000e+00 0.000000000000000000e+00 0.000000000000000000e+00 0.000000000000000000e+00 0.000000000000000000e+00 0.000000000000000000e+00 0.000000000000000000e+00
0.000000000000000000e+00 2.503999999999999915e+01 3.756000000000000227e+01 1.251999999999999957e+01 1.627599999999999909e+02 7.512000000000000455e+01 5.007999999999999829e+01 2.503999999999999915e+01 1.502400000000000091e+02 1.251999999999999957e+01 1.126799999999999926e+02 6.259999999999999432e+01 7.512000000000000455e+01 0.000000000000000000e+00 1.251999999999999957e+01 9.390000000000000000e+02 0.000000000000000000e+00 0.000000000000000000e+00 0.000000000000000000e+00 0.000000000000000000e+00 0.000000000000000000e+00 0.000000000000000000e+00 0.000000000000000000e+00 0.000000000000000000e+00 0.000000000000000000e+00 1.251999999999999957e+01 3.756000000000000227e+01 0.000000000000000000e+00 0.000000000000000000e+00 2.503999999999999915e+01 0.000000000000000000e+00 0.000000000000000000e+00 1.251999999999999957e+01 1.251999999999999957e+01 7.512000000000000455e+01 5.007999999999999829e+01 0.000000000000000000e+00 1.251999999999999957e+01 0.000000000000000000e+00 0.000000000000000000e+00 1.251999999999999957e+01 2.503999999999999915e+01 0.000000000000000000e+00 0.000000000000000000e+00 0.000000000000000000e+00 0.000000000000000000e+00 2.503999999999999915e+01 0.000000000000000000e+00 2.503999999999999915e+01 1.251999999999999957e+01 0.000000000000000000e+00 1.251999999999999957e+01 0.000000000000000000e+00 0.000000000000000000e+00 0.000000000000000000e+00 0.000000000000000000e+00 1.251999999999999957e+01 0.000000000000000000e+00 0.000000000000000000e+00 0.000000000000000000e+00 0.000000000000000000e+00 7.512000000000000455e+01 1.251999999999999957e+01 5.007999999999999829e+01 0.000000000000000000e+00 0.000000000000000000e+00 0.000000000000000000e+00 0.000000000000000000e+00 0.000000000000000000e+00 2.503999999999999915e+01 1.251999999999999957e+01 0.000000000000000000e+00 0.000000000000000000e+00 0.000000000000000000e+00 0.000000000000000000e+00 0.000000000000000000e+00 0.000000000000000000e+00 0.000000000000000000e+00 0.000000000000000000e+00 5.007999999999999829e+01 0.000000000000000000e+00 0.000000000000000000e+00 0.000000000000000000e+00 0.000000000000000000e+00 0.000000000000000000e+00 0.000000000000000000e+00 0.000000000000000000e+00 0.000000000000000000e+00 0.000000000000000000e+00 0.000000000000000000e+00 0.000000000000000000e+00 1.251999999999999957e+01 0.000000000000000000e+00 0.000000000000000000e+00 0.000000000000000000e+00 1.251999999999999957e+01 0.000000000000000000e+00 0.000000000000000000e+00 1.251999999999999957e+01 0.000000000000000000e+00 0.000000000000000000e+00 0.000000000000000000e+00 0.000000000000000000e+00 0.000000000000000000e+00 1.251999999999999957e+01 6.259999999999999432e+01 1.251999999999999957e+01 1.251999999999999957e+01 0.000000000000000000e+00 2.503999999999999915e+01 1.251999999999999957e+01 0.000000000000000000e+00 0.000000000000000000e+00 1.251999999999999957e+01 0.000000000000000000e+00 0.000000000000000000e+00 0.000000000000000000e+00 5.007999999999999829e+01 0.000000000000000000e+00 2.503999999999999915e+01 0.000000000000000000e+00 0.000000000000000000e+00 0.000000000000000000e+00 0.000000000000000000e+00 0.000000000000000000e+00 0.000000000000000000e+00 0.000000000000000000e+00 0.000000000000000000e+00 0.000000000000000000e+00 0.000000000000000000e+00 0.000000000000000000e+00 0.000000000000000000e+00 0.000000000000000000e+00 0.000000000000000000e+00 0.000000000000000000e+00 0.000000000000000000e+00 1.251999999999999957e+01 0.000000000000000000e+00 0.000000000000000000e+00 0.000000000000000000e+00 0.000000000000000000e+00 1.251999999999999886e+02 0.000000000000000000e+00 0.000000000000000000e+00 0.000000000000000000e+00 0.000000000000000000e+00 0.000000000000000000e+00 0.000000000000000000e+00 0.000000000000000000e+00 0.000000000000000000e+00 0.000000000000000000e+00 0.000000000000000000e+00 0.000000000000000000e+00 0.000000000000000000e+00 0.000000000000000000e+00 0.000000000000000000e+00 0.000000000000000000e+00 0.000000000000000000e+00 0.000000000000000000e+00 0.000000000000000000e+00 0.000000000000000000e+00 0.000000000000000000e+00 1.251999999999999957e+01 0.000000000000000000e+00 0.000000000000000000e+00 0.000000000000000000e+00 0.000000000000000000e+00 0.000000000000000000e+00 1.251999999999999957e+01 0.000000000000000000e+00 0.000000000000000000e+00 0.000000000000000000e+00 0.000000000000000000e+00 0.000000000000000000e+00 0.000000000000000000e+00 0.000000000000000000e+00 0.000000000000000000e+00 0.000000000000000000e+00 0.000000000000000000e+00 0.000000000000000000e+00 0.000000000000000000e+00 0.000000000000000000e+00 0.000000000000000000e+00 0.000000000000000000e+00 0.000000000000000000e+00 1.251999999999999957e+01 0.000000000000000000e+00 0.000000000000000000e+00 0.000000000000000000e+00 0.000000000000000000e+00 0.000000000000000000e+00 0.000000000000000000e+00 0.000000000000000000e+00 0.000000000000000000e+00 0.000000000000000000e+00 0.000000000000000000e+00 1.251999999999999957e+01 0.000000000000000000e+00 0.000000000000000000e+00 0.000000000000000000e+00 0.000000000000000000e+00 0.000000000000000000e+00 0.000000000000000000e+00 0.000000000000000000e+00 0.000000000000000000e+00 0.000000000000000000e+00 1.251999999999999957e+01 0.000000000000000000e+00 0.000000000000000000e+00 1.251999999999999957e+01 1.251999999999999957e+01 0.000000000000000000e+00 0.000000000000000000e+00 1.251999999999999957e+01 0.000000000000000000e+00 0.000000000000000000e+00 0.000000000000000000e+00 0.000000000000000000e+00 0.000000000000000000e+00 0.000000000000000000e+00 0.000000000000000000e+00 0.000000000000000000e+00 0.000000000000000000e+00 7.512000000000000455e+01 0.000000000000000000e+00 0.000000000000000000e+00 0.000000000000000000e+00 0.000000000000000000e+00 0.000000000000000000e+00 0.000000000000000000e+00 0.000000000000000000e+00 0.000000000000000000e+00 0.000000000000000000e+00 0.000000000000000000e+00 0.000000000000000000e+00 0.000000000000000000e+00 0.000000000000000000e+00 0.000000000000000000e+00 0.000000000000000000e+00 0.000000000000000000e+00 0.000000000000000000e+00 0.000000000000000000e+00 0.000000000000000000e+00 0.000000000000000000e+00 0.000000000000000000e+00 1.251999999999999957e+01 0.000000000000000000e+00 0.000000000000000000e+00 0.000000000000000000e+00 0.000000000000000000e+00 0.000000000000000000e+00 0.000000000000000000e+00 1.251999999999999957e+01 1.251999999999999957e+01 0.000000000000000000e+00 0.000000000000000000e+00 0.000000000000000000e+00 0.000000000000000000e+00 1.251999999999999957e+01 0.000000000000000000e+00 0.000000000000000000e+00 0.000000000000000000e+00 0.000000000000000000e+00 0.000000000000000000e+00 0.000000000000000000e+00 0.000000000000000000e+00 0.000000000000000000e+00 0.000000000000000000e+00 0.000000000000000000e+00 0.000000000000000000e+00 0.000000000000000000e+00 0.000000000000000000e+00 0.000000000000000000e+00 0.000000000000000000e+00 0.000000000000000000e+00 0.000000000000000000e+00 0.000000000000000000e+00 0.000000000000000000e+00 0.000000000000000000e+00 0.000000000000000000e+00 0.000000000000000000e+00 0.000000000000000000e+00 2.503999999999999915e+01 0.000000000000000000e+00 0.000000000000000000e+00 7.512000000000000455e+01 0.000000000000000000e+00 0.000000000000000000e+00 0.000000000000000000e+00 0.000000000000000000e+00 0.000000000000000000e+00 0.000000000000000000e+00 0.000000000000000000e+00 1.251999999999999957e+01 0.000000000000000000e+00 0.000000000000000000e+00 0.000000000000000000e+00 0.000000000000000000e+00 0.000000000000000000e+00 1.251999999999999957e+01 0.000000000000000000e+00 0.000000000000000000e+00 0.000000000000000000e+00 0.000000000000000000e+00 0.000000000000000000e+00 0.000000000000000000e+00 0.000000000000000000e+00 0.000000000000000000e+00 0.000000000000000000e+00 1.251999999999999957e+01 0.000000000000000000e+00 0.000000000000000000e+00 0.000000000000000000e+00 0.000000000000000000e+00 1.251999999999999957e+01 0.000000000000000000e+00 0.000000000000000000e+00 1.251999999999999957e+01 0.000000000000000000e+00 0.000000000000000000e+00 0.000000000000000000e+00 0.000000000000000000e+00 0.000000000000000000e+00 0.000000000000000000e+00 3.755999999999999659e+02 0.000000000000000000e+00 0.000000000000000000e+00 0.000000000000000000e+00 0.000000000000000000e+00 0.000000000000000000e+00 0.000000000000000000e+00 0.000000000000000000e+00 0.000000000000000000e+00 0.000000000000000000e+00 0.000000000000000000e+00 0.000000000000000000e+00 0.000000000000000000e+00 0.000000000000000000e+00 0.000000000000000000e+00 0.000000000000000000e+00 0.000000000000000000e+00 0.000000000000000000e+00 0.000000000000000000e+00 1.251999999999999957e+01 0.000000000000000000e+00 0.000000000000000000e+00 0.000000000000000000e+00 1.251999999999999957e+01 1.251999999999999957e+01 0.000000000000000000e+00 0.000000000000000000e+00 0.000000000000000000e+00 0.000000000000000000e+00 0.000000000000000000e+00 0.000000000000000000e+00 0.000000000000000000e+00 1.251999999999999957e+01 0.000000000000000000e+00 0.000000000000000000e+00 0.000000000000000000e+00 0.000000000000000000e+00 2.503999999999999915e+01 0.000000000000000000e+00 0.000000000000000000e+00 0.000000000000000000e+00 0.000000000000000000e+00 0.000000000000000000e+00 0.000000000000000000e+00 0.000000000000000000e+00 0.000000000000000000e+00 0.000000000000000000e+00 2.503999999999999915e+01 0.000000000000000000e+00 0.000000000000000000e+00 0.000000000000000000e+00 0.000000000000000000e+00 0.000000000000000000e+00 0.000000000000000000e+00 0.000000000000000000e+00 0.000000000000000000e+00 0.000000000000000000e+00 0.000000000000000000e+00 1.251999999999999957e+01 0.000000000000000000e+00 0.000000000000000000e+00 0.000000000000000000e+00 0.000000000000000000e+00 0.000000000000000000e+00 0.000000000000000000e+00 0.000000000000000000e+00 0.000000000000000000e+00 1.251999999999999957e+01 0.000000000000000000e+00 0.000000000000000000e+00 0.000000000000000000e+00 0.000000000000000000e+00 0.000000000000000000e+00 0.000000000000000000e+00 0.000000000000000000e+00 0.000000000000000000e+00 0.000000000000000000e+00
0.000000000000000000e+00 3.756000000000000227e+01 2.503999999999999773e+02 1.251999999999999957e+01 3.756000000000000227e+01 1.001599999999999966e+02 3.756000000000000227e+01 2.003199999999999932e+02 3.756000000000000227e+01 5.007999999999999829e+01 8.764000000000000057e+01 0.000000000000000000e+00 2.003199999999999932e+02 1.251999999999999957e+01 0.000000000000000000e+00 2.604159999999999854e+03 1.251999999999999957e+01 0.000000000000000000e+00 0.000000000000000000e+00 0.000000000000000000e+00 1.251999999999999957e+01 0.000000000000000000e+00 0.000000000000000000e+00 1.251999999999999957e+01 0.000000000000000000e+00 0.000000000000000000e+00 1.502400000000000091e+02 0.000000000000000000e+00 0.000000000000000000e+00 0.000000000000000000e+00 0.000000000000000000e+00 0.000000000000000000e+00 0.000000000000000000e+00 0.000000000000000000e+00 0.000000000000000000e+00 7.512000000000000455e+01 1.251999999999999957e+01 1.251999999999999957e+01 0.000000000000000000e+00 0.000000000000000000e+00 6.259999999999999432e+01 2.503999999999999915e+01 1.251999999999999957e+01 0.000000000000000000e+00 0.000000000000000000e+00 0.000000000000000000e+00 0.000000000000000000e+00 0.000000000000000000e+00 0.000000000000000000e+00 1.251999999999999957e+01 0.000000000000000000e+00 0.000000000000000000e+00 0.000000000000000000e+00 0.000000000000000000e+00 0.000000000000000000e+00 1.251999999999999957e+01 0.000000000000000000e+00 0.000000000000000000e+00 0.000000000000000000e+00 0.000000000000000000e+00 1.251999999999999957e+01 1.251999999999999957e+01 0.000000000000000000e+00 2.503999999999999915e+01 0.000000000000000000e+00 3.756000000000000227e+01 0.000000000000000000e+00 1.251999999999999957e+01 0.000000000000000000e+00 0.000000000000000000e+00 0.000000000000000000e+00 0.000000000000000000e+00 0.000000000000000000e+00 0.000000000000000000e+00 0.000000000000000000e+00 0.000000000000000000e+00 0.000000000000000000e+00 0.000000000000000000e+00 0.000000000000000000e+00 1.251999999999999957e+01 0.000000000000000000e+00 0.000000000000000000e+00 0.000000000000000000e+00 3.756000000000000227e+01 0.000000000000000000e+00 0.000000000000000000e+00 0.000000000000000000e+00 0.000000000000000000e+00 0.000000000000000000e+00 0.000000000000000000e+00 0.000000000000000000e+00 0.000000000000000000e+00 0.000000000000000000e+00 0.000000000000000000e+00 0.000000000000000000e+00 0.000000000000000000e+00 0.000000000000000000e+00 0.000000000000000000e+00 0.000000000000000000e+00 0.000000000000000000e+00 0.000000000000000000e+00 0.000000000000000000e+00 2.503999999999999915e+01 0.000000000000000000e+00 0.000000000000000000e+00 2.503999999999999915e+01 1.251999999999999957e+01 1.251999999999999957e+01 0.000000000000000000e+00 0.000000000000000000e+00 1.251999999999999957e+01 0.000000000000000000e+00 0.000000000000000000e+00 0.000000000000000000e+00 0.000000000000000000e+00 0.000000000000000000e+00 0.000000000000000000e+00 6.259999999999999432e+01 0.000000000000000000e+00 0.000000000000000000e+00 1.251999999999999957e+01 1.251999999999999957e+01 0.000000000000000000e+00 0.000000000000000000e+00 0.000000000000000000e+00 0.000000000000000000e+00 0.000000000000000000e+00 0.000000000000000000e+00 1.251999999999999957e+01 0.000000000000000000e+00 0.000000000000000000e+00 0.000000000000000000e+00 0.000000000000000000e+00 0.000000000000000000e+00 0.000000000000000000e+00 1.251999999999999957e+01 0.000000000000000000e+00 0.000000000000000000e+00 0.000000000000000000e+00 0.000000000000000000e+00 0.000000000000000000e+00 1.251999999999999957e+01 0.000000000000000000e+00 0.000000000000000000e+00 0.000000000000000000e+00 0.000000000000000000e+00 0.000000000000000000e+00 0.000000000000000000e+00 0.000000000000000000e+00 0.000000000000000000e+00 1.251999999999999957e+01 0.000000000000000000e+00 1.251999999999999957e+01 0.000000000000000000e+00 0.000000000000000000e+00 0.000000000000000000e+00 0.000000000000000000e+00 0.000000000000000000e+00 0.000000000000000000e+00 0.000000000000000000e+00 0.000000000000000000e+00 0.000000000000000000e+00 0.000000000000000000e+00 1.251999999999999957e+01 0.000000000000000000e+00 0.000000000000000000e+00 0.000000000000000000e+00 0.000000000000000000e+00 0.000000000000000000e+00 0.000000000000000000e+00 0.000000000000000000e+00 0.000000000000000000e+00 0.000000000000000000e+00 0.000000000000000000e+00 0.000000000000000000e+00 0.000000000000000000e+00 0.000000000000000000e+00 0.000000000000000000e+00 1.251999999999999957e+01 0.000000000000000000e+00 0.000000000000000000e+00 0.000000000000000000e+00 1.251999999999999957e+01 0.000000000000000000e+00 0.000000000000000000e+00 0.000000000000000000e+00 0.000000000000000000e+00 0.000000000000000000e+00 0.000000000000000000e+00 0.000000000000000000e+00 0.000000000000000000e+00 1.251999999999999957e+01 0.000000000000000000e+00 0.000000000000000000e+00 0.000000000000000000e+00 0.000000000000000000e+00 0.000000000000000000e+00 0.000000000000000000e+00 0.000000000000000000e+00 0.000000000000000000e+00 0.000000000000000000e+00 0.000000000000000000e+00 0.000000000000000000e+00 0.000000000000000000e+00 0.000000000000000000e+00 0.000000000000000000e+00 0.000000000000000000e+00 0.000000000000000000e+00 0.000000000000000000e+00 0.000000000000000000e+00 0.000000000000000000e+00 0.000000000000000000e+00 0.000000000000000000e+00 1.251999999999999957e+01 0.000000000000000000e+00 0.000000000000000000e+00 0.000000000000000000e+00 0.000000000000000000e+00 0.000000000000000000e+00 0.000000000000000000e+00 0.000000000000000000e+00 0.000000000000000000e+00 0.000000000000000000e+00 1.251999999999999957e+01 0.000000000000000000e+00 0.000000000000000000e+00 0.000000000000000000e+00 0.000000000000000000e+00 0.000000000000000000e+00 0.000000000000000000e+00 0.000000000000000000e+00 0.000000000000000000e+00 0.000000000000000000e+00 0.000000000000000000e+00 0.000000000000000000e+00 0.000000000000000000e+00 0.000000000000000000e+00 0.000000000000000000e+00 0.000000000000000000e+00 0.000000000000000000e+00 0.000000000000000000e+00 0.000000000000000000e+00 0.000000000000000000e+00 0.000000000000000000e+00 0.000000000000000000e+00 0.000000000000000000e+00 0.000000000000000000e+00 0.000000000000000000e+00 0.000000000000000000e+00 0.000000000000000000e+00 0.000000000000000000e+00 0.000000000000000000e+00 0.000000000000000000e+00 0.000000000000000000e+00 0.000000000000000000e+00 0.000000000000000000e+00 0.000000000000000000e+00 0.000000000000000000e+00 0.000000000000000000e+00 0.000000000000000000e+00 0.000000000000000000e+00 0.000000000000000000e+00 0.000000000000000000e+00 0.000000000000000000e+00 0.000000000000000000e+00 0.000000000000000000e+00 0.000000000000000000e+00 0.000000000000000000e+00 0.000000000000000000e+00 0.000000000000000000e+00 0.000000000000000000e+00 0.000000000000000000e+00 0.000000000000000000e+00 0.000000000000000000e+00 0.000000000000000000e+00 0.000000000000000000e+00 0.000000000000000000e+00 0.000000000000000000e+00 1.251999999999999957e+01 0.000000000000000000e+00 0.000000000000000000e+00 0.000000000000000000e+00 0.000000000000000000e+00 2.503999999999999915e+01 0.000000000000000000e+00 0.000000000000000000e+00 0.000000000000000000e+00 0.000000000000000000e+00 0.000000000000000000e+00 0.000000000000000000e+00 0.000000000000000000e+00 0.000000000000000000e+00 0.000000000000000000e+00 0.000000000000000000e+00 0.000000000000000000e+00 0.000000000000000000e+00 1.251999999999999957e+01 0.000000000000000000e+00 0.000000000000000000e+00 0.000000000000000000e+00 0.000000000000000000e+00 0.000000000000000000e+00 0.000000000000000000e+00 0.000000000000000000e+00 0.000000000000000000e+00 0.000000000000000000e+00 0.000000000000000000e+00 0.000000000000000000e+00 0.000000000000000000e+00 0.000000000000000000e+00 0.000000000000000000e+00 0.000000000000000000e+00 0.000000000000000000e+00 0.000000000000000000e+00 0.000000000000000000e+00 0.000000000000000000e+00 0.000000000000000000e+00 0.000000000000000000e+00 0.000000000000000000e+00 0.000000000000000000e+00 0.000000000000000000e+00 0.000000000000000000e+00 0.000000000000000000e+00 0.000000000000000000e+00 2.378799999999999955e+02 0.000000000000000000e+00 0.000000000000000000e+00 0.000000000000000000e+00 0.000000000000000000e+00 0.000000000000000000e+00 1.251999999999999957e+01 0.000000000000000000e+00 2.503999999999999915e+01 0.000000000000000000e+00 1.251999999999999957e+01 0.000000000000000000e+00 0.000000000000000000e+00 0.000000000000000000e+00 0.000000000000000000e+00 0.000000000000000000e+00 0.000000000000000000e+00 0.000000000000000000e+00 0.000000000000000000e+00 1.251999999999999957e+01 0.000000000000000000e+00 3.756000000000000227e+01 1.251999999999999957e+01 0.000000000000000000e+00 1.251999999999999957e+01 1.251999999999999957e+01 0.000000000000000000e+00 0.000000000000000000e+00 0.000000000000000000e+00 0.000000000000000000e+00 1.251999999999999957e+01 0.000000000000000000e+00 0.000000000000000000e+00 0.000000000000000000e+00 0.000000000000000000e+00 0.000000000000000000e+00 0.000000000000000000e+00 2.503999999999999915e+01 0.000000000000000000e+00 0.000000000000000000e+00 0.000000000000000000e+00 0.000000000000000000e+00 0.000000000000000000e+00 0.000000000000000000e+00 0.000000000000000000e+00 0.000000000000000000e+00 0.000000000000000000e+00 1.251999999999999957e+01 0.000000000000000000e+00 0.000000000000000000e+00 0.000000000000000000e+00 0.000000000000000000e+00 0.000000000000000000e+00 0.000000000000000000e+00 0.000000000000000000e+00 0.000000000000000000e+00 0.000000000000000000e+00 0.000000000000000000e+00 0.000000000000000000e+00 0.000000000000000000e+00 0.000000000000000000e+00 0.000000000000000000e+00 0.000000000000000000e+00 0.000000000000000000e+00 0.000000000000000000e+00 0.000000000000000000e+00 0.000000000000000000e+00 0.000000000000000000e+00 0.000000000000000000e+00 0.000000000000000000e+00 0.000000000000000000e+00 0.000000000000000000e+00 0.000000000000000000e+00 0.000000000000000000e+00 0.000000000000000000e+00 0.000000000000000000e+00 0.000000000000000000e+00
6.009600000000000364e+02 2.416360000000000127e+03 2.854559999999999945e+03 3.630799999999999841e+02 4.381999999999999886e+02 1.602559999999999945e+03 1.965639999999999873e+03 2.366279999999999745e+03 2.291159999999999854e+03 3.004800000000000182e+02 1.539960000000000036e+03 5.508799999999999955e+02 1.840439999999999827e+03 8.388399999999999181e+02 2.741880000000000109e+03 0.000000000000000000e+00 4.632400000000000091e+02 5.508799999999999955e+02 2.503999999999999773e+02 3.756000000000000227e+01 2.629200000000000159e+02 6.259999999999999432e+01 7.512000000000000455e+01 5.007999999999999829e+01 5.007999999999999829e+01 3.505600000000000023e+02 3.856159999999999854e+03 1.251999999999999886e+02 8.764000000000000057e+01 2.378799999999999955e+02 1.251999999999999957e+01 1.251999999999999957e+01 1.251999999999999886e+02 1.627599999999999909e+02 5.884399999999999409e+02 3.292759999999999764e+03 1.502400000000000091e+02 2.178480000000000018e+03 8.764000000000000057e+01 4.131599999999999682e+02 7.762400000000000091e+02 1.464839999999999918e+03 2.879599999999999795e+02 1.752800000000000011e+02 1.251999999999999886e+02 1.001599999999999966e+02 6.260000000000000000e+02 4.757599999999999909e+02 2.879599999999999795e+02 8.764000000000000057e+01 1.251999999999999886e+02 8.764000000000000057e+01 2.503999999999999773e+02 1.001599999999999966e+02 1.001599999999999966e+02 8.764000000000000057e+01 2.253599999999999852e+02 8.764000000000000057e+01 1.251999999999999886e+02 1.126799999999999926e+02 6.259999999999999432e+01 5.258399999999999636e+03 4.256800000000000068e+02 2.591639999999999873e+03 3.630799999999999841e+02 8.763999999999999773e+02 2.503999999999999915e+01 1.502400000000000091e+02 7.512000000000000455e+01 2.378799999999999955e+02 2.503999999999999915e+01 1.001599999999999966e+02 1.126799999999999926e+02 1.001599999999999966e+02 1.251999999999999886e+02 8.764000000000000057e+01 5.007999999999999829e+01 6.259999999999999432e+01 5.508799999999999955e+02 4.857760000000000218e+03 6.259999999999999432e+01 2.503999999999999773e+02 5.007999999999999829e+01 1.752800000000000011e+02 5.007999999999999829e+01 0.000000000000000000e+00 6.259999999999999432e+01 1.126799999999999926e+02 6.259999999999999432e+01 3.756000000000000227e+01 2.879599999999999795e+02 5.633999999999999773e+02 7.512000000000000455e+01 6.259999999999999432e+01 1.627599999999999909e+02 2.378799999999999955e+02 8.764000000000000057e+01 3.755999999999999659e+02 8.764000000000000057e+01 5.007999999999999829e+01 7.512000000000000455e+01 1.251999999999999886e+02 1.377199999999999989e+02 6.259999999999999432e+01 2.503999999999999773e+02 8.763999999999999773e+02 5.007999999999999829e+01 6.259999999999999432e+01 1.251999999999999957e+01 3.004800000000000182e+02 2.503999999999999915e+01 5.007999999999999829e+01 1.251999999999999957e+01 5.007999999999999829e+01 3.756000000000000227e+01 1.502400000000000091e+02 2.253599999999999852e+02 4.945399999999999636e+03 8.764000000000000057e+01 2.253599999999999852e+02 3.756000000000000227e+01 2.503999999999999915e+01 1.001599999999999966e+02 1.126799999999999926e+02 1.752800000000000011e+02 1.126799999999999926e+02 1.251999999999999957e+01 6.259999999999999432e+01 1.627599999999999909e+02 3.756000000000000227e+01 1.001599999999999966e+02 5.007999999999999829e+01 3.756000000000000227e+01 6.259999999999999432e+01 1.251999999999999957e+01 2.378799999999999955e+02 1.377199999999999989e+02 1.251999999999999957e+01 3.756000000000000227e+01 6.259999999999999432e+01 2.503999999999999915e+01 2.504000000000000000e+03 2.128400000000000034e+02 7.512000000000000455e+01 0.000000000000000000e+00 3.756000000000000227e+01 0.000000000000000000e+00 8.764000000000000057e+01 6.259999999999999432e+01 3.756000000000000227e+01 7.512000000000000455e+01 0.000000000000000000e+00 2.503999999999999915e+01 2.003199999999999932e+02 2.503999999999999915e+01 0.000000000000000000e+00 0.000000000000000000e+00 1.251999999999999957e+01 2.503999999999999915e+01 5.007999999999999829e+01 0.000000000000000000e+00 2.503999999999999915e+01 2.128400000000000034e+02 3.756000000000000227e+01 0.000000000000000000e+00 2.503999999999999915e+01 5.007999999999999829e+01 0.000000000000000000e+00 2.503999999999999915e+01 3.756000000000000227e+01 0.000000000000000000e+00 1.251999999999999957e+01 1.251999999999999957e+01 0.000000000000000000e+00 2.503999999999999915e+01 1.251999999999999957e+01 1.126799999999999926e+02 0.000000000000000000e+00 1.690200000000000045e+03 2.128400000000000034e+02 1.627599999999999909e+02 2.503999999999999915e+01 1.877999999999999829e+02 1.251999999999999886e+02 2.503999999999999915e+01 3.756000000000000227e+01 1.251999999999999957e+01 3.756000000000000227e+01 0.000000000000000000e+00 2.503999999999999915e+01 3.756000000000000227e+01 1.001599999999999966e+02 3.255199999999999818e+02 7.512000000000000455e+01 6.259999999999999432e+01 2.503999999999999773e+02 5.258400000000000318e+02 0.000000000000000000e+00 1.752800000000000011e+02 3.756000000000000227e+01 1.251999999999999957e+01 0.000000000000000000e+00 5.007999999999999829e+01 2.128400000000000034e+02 8.764000000000000057e+01 0.000000000000000000e+00 1.877999999999999829e+02 0.000000000000000000e+00 3.756000000000000227e+01 1.251999999999999957e+01 5.007999999999999829e+01 8.764000000000000057e+01 3.756000000000000227e+01 1.502400000000000091e+02 2.503999999999999915e+01 1.251999999999999957e+01 5.007999999999999829e+01 0.000000000000000000e+00 2.503999999999999915e+01 1.001599999999999966e+02 3.756000000000000227e+01 2.503999999999999915e+01 6.259999999999999432e+01 4.231760000000000218e+03 2.503999999999999915e+01 0.000000000000000000e+00 5.007999999999999829e+01 7.512000000000000455e+01 3.756000000000000227e+01 1.251999999999999957e+01 2.503999999999999773e+02 9.765599999999999454e+02 1.126799999999999926e+02 0.000000000000000000e+00 1.001599999999999966e+02 0.000000000000000000e+00 6.259999999999999432e+01 3.756000000000000227e+01 1.251999999999999886e+02 1.251999999999999957e+01 0.000000000000000000e+00 3.756000000000000227e+01 3.756000000000000227e+01 7.512000000000000455e+01 8.764000000000000057e+01 0.000000000000000000e+00 1.251999999999999957e+01 1.251999999999999957e+01 3.756000000000000227e+01 0.000000000000000000e+00 5.007999999999999829e+01 2.503999999999999915e+01 2.503999999999999915e+01 2.503999999999999915e+01 0.000000000000000000e+00 1.251999999999999957e+01 0.000000000000000000e+00 0.000000000000000000e+00 1.877999999999999829e+02 1.251999999999999957e+01 0.000000000000000000e+00 0.000000000000000000e+00 2.503999999999999915e+01 0.000000000000000000e+00 1.251999999999999957e+01 1.251999999999999957e+01 0.000000000000000000e+00 7.512000000000000455e+01 6.259999999999999432e+01 2.503999999999999915e+01 0.000000000000000000e+00 6.259999999999999432e+01 2.503999999999999915e+01 0.000000000000000000e+00 5.007999999999999829e+01 2.503999999999999915e+01 1.251999999999999957e+01 2.503999999999999915e+01 1.251999999999999957e+01 0.000000000000000000e+00 2.503999999999999915e+01 7.512000000000000455e+01 1.251999999999999886e+02 7.511999999999999318e+02 0.000000000000000000e+00 6.259999999999999432e+01 0.000000000000000000e+00 0.000000000000000000e+00 7.512000000000000455e+01 0.000000000000000000e+00 2.503999999999999915e+01 0.000000000000000000e+00 5.007999999999999829e+01 1.251999999999999957e+01 2.503999999999999773e+02 3.756000000000000227e+01 2.503999999999999915e+01 1.251999999999999957e+01 1.251999999999999957e+01 1.251999999999999957e+01 1.251999999999999957e+01 3.756000000000000227e+01 2.503999999999999915e+01 5.007999999999999829e+01 1.377199999999999989e+02 0.000000000000000000e+00 0.000000000000000000e+00 2.503999999999999915e+01 1.251999999999999957e+01 6.259999999999999432e+01 0.000000000000000000e+00 2.503999999999999915e+01 1.251999999999999957e+01 2.503999999999999915e+01 1.001599999999999966e+02 5.007999999999999829e+01 2.503999999999999915e+01 6.259999999999999432e+01 2.253599999999999852e+02 1.251999999999999957e+01 1.251999999999999957e+01 0.000000000000000000e+00 1.251999999999999957e+01 0.000000000000000000e+00 2.104611999999999898e+04 2.503999999999999915e+01 3.756000000000000227e+01 3.756000000000000227e+01 3.755999999999999659e+02 5.007999999999999829e+01 1.877999999999999829e+02 1.251999999999999957e+01 8.764000000000000057e+01 3.756000000000000227e+01 8.764000000000000057e+01 1.251999999999999957e+01 6.259999999999999432e+01 8.764000000000000057e+01 1.502400000000000091e+02 8.764000000000000057e+01 1.251999999999999957e+01 3.756000000000000227e+01 3.756000000000000227e+01 8.889199999999999591e+02 6.635599999999999454e+02 2.754399999999999977e+02 5.383600000000000136e+02 6.260000000000000000e+02 4.131599999999999682e+02 2.003199999999999932e+02 5.133199999999999363e+02 1.126799999999999926e+02 8.764000000000000057e+01 1.001599999999999966e+02 3.756000000000000227e+01 6.259999999999999432e+01 8.889199999999999591e+02 0.000000000000000000e+00 1.251999999999999957e+01 7.512000000000000455e+01 1.001599999999999966e+02 1.176879999999999882e+03 7.512000000000000455e+01 8.764000000000000057e+01 2.503999999999999915e+01 2.754399999999999977e+02 3.755999999999999659e+02 1.251999999999999957e+01 1.251999999999999957e+01 3.756000000000000227e+01 5.007999999999999829e+01 2.253599999999999852e+02 1.251999999999999957e+01 2.503999999999999915e+01 5.007999999999999829e+01 7.512000000000000455e+01 3.756000000000000227e+01 1.001599999999999966e+02 2.253599999999999852e+02 1.251999999999999957e+01 8.764000000000000057e+01 0.000000000000000000e+00 0.000000000000000000e+00 2.503999999999999915e+01 1.251999999999999957e+01 3.756000000000000227e+01 1.251999999999999957e+01 1.627599999999999909e+02 0.000000000000000000e+00 2.503999999999999915e+01 0.000000000000000000e+00 2.503999999999999915e+01 0.000000000000000000e+00 1.251999999999999957e+01 0.000000000000000000e+00 1.251999999999999957e+01 1.251999999999999957e+01 0.000000000000000000e+00 2.503999999999999915e+01 0.000000000000000000e+00 0.000000000000000000e+00
1.251999999999999957e+01 0.000000000000000000e+00 3.756000000000000227e+01 0.000000000000000000e+00 0.000000000000000000e+00 1.251999999999999957e+01 2.503999999999999915e+01 2.503999999999999915e+01 2.503999999999999915e+01 0.000000000000000000e+00 0.000000000000000000e+00 0.000000000000000000e+00 0.000000000000000000e+00 0.000000000000000000e+00 0.000000000000000000e+00 5.258400000000000318e+02 0.000000000000000000e+00 4.757599999999999909e+02 7.011200000000000045e+02 2.754399999999999977e+02 1.627599999999999909e+02 2.003199999999999932e+02 1.251999999999999957e+01 1.126799999999999926e+02 6.385199999999999818e+02 1.001599999999999966e+02 6.260000000000000000e+02 0.000000000000000000e+00 5.007999999999999829e+01 1.251999999999999886e+02 0.000000000000000000e+00 0.000000000000000000e+00 1.251999999999999957e+01 6.259999999999999432e+01 0.000000000000000000e+00 1.251999999999999957e+01 0.000000000000000000e+00 1.251999999999999957e+01 0.000000000000000000e+00 0.000000000000000000e+00 3.756000000000000227e+01 1.251999999999999957e+01 3.756000000000000227e+01 1.251999999999999957e+01 0.000000000000000000e+00 0.000000000000000000e+00 1.251999999999999957e+01 0.000000000000000000e+00 0.000000000000000000e+00 1.251999999999999957e+01 0.000000000000000000e+00 0.000000000000000000e+00 0.000000000000000000e+00 5.007999999999999829e+01 0.000000000000000000e+00 0.000000000000000000e+00 0.000000000000000000e+00 2.503999999999999915e+01 0.000000000000000000e+00 0.000000000000000000e+00 0.000000000000000000e+00 1.377199999999999989e+02 0.000000000000000000e+00 7.512000000000000455e+01 1.251999999999999957e+01 0.000000000000000000e+00 1.251999999999999957e+01 1.251999999999999957e+01 0.000000000000000000e+00 1.251999999999999957e+01 0.000000000000000000e+00 0.000000000000000000e+00 2.503999999999999915e+01 0.000000000000000000e+00 1.251999999999999957e+01 0.000000000000000000e+00 0.000000000000000000e+00 0.000000000000000000e+00 2.503999999999999915e+01 2.003199999999999932e+02 0.000000000000000000e+00 2.503999999999999915e+01 0.000000000000000000e+00 1.251999999999999957e+01 0.000000000000000000e+00 0.000000000000000000e+00 0.000000000000000000e+00 2.503999999999999915e+01 0.000000000000000000e+00 0.000000000000000000e+00 0.000000000000000000e+00 1.251999999999999957e+01 0.000000000000000000e+00 0.000000000000000000e+00 0.000000000000000000e+00 2.503999999999999915e+01 0.000000000000000000e+00 1.251999999999999957e+01 1.251999999999999957e+01 0.000000000000000000e+00 0.000000000000000000e+00 0.000000000000000000e+00 0.000000000000000000e+00 1.251999999999999957e+01 1.251999999999999957e+01 5.007999999999999829e+01 1.251999999999999957e+01 2.503999999999999915e+01 0.000000000000000000e+00 1.251999999999999957e+01 1.251999999999999957e+01 0.000000000000000000e+00 0.000000000000000000e+00 0.000000000000000000e+00 0.000000000000000000e+00 0.000000000000000000e+00 3.756000000000000227e+01 1.502400000000000091e+02 0.000000000000000000e+00 1.251999999999999957e+01 0.000000000000000000e+00 0.000000000000000000e+00 0.000000000000000000e+00 0.000000000000000000e+00 1.251999999999999957e+01 0.000000000000000000e+00 0.000000000000000000e+00 0.000000000000000000e+00 0.000000000000000000e+00 0.000000000000000000e+00 0.000000000000000000e+00 0.000000000000000000e+00 0.000000000000000000e+00 1.251999999999999957e+01 0.000000000000000000e+00 3.756000000000000227e+01 2.503999999999999915e+01 0.000000000000000000e+00 1.251999999999999957e+01 0.000000000000000000e+00 0.000000000000000000e+00 7.512000000000000455e+01 0.000000000000000000e+00 0.000000000000000000e+00 0.000000000000000000e+00 0.000000000000000000e+00 0.000000000000000000e+00 0.000000000000000000e+00 0.000000000000000000e+00 0.000000000000000000e+00 0.000000000000000000e+00 0.000000000000000000e+00 5.007999999999999829e+01 2.503999999999999915e+01 0.000000000000000000e+00 0.000000000000000000e+00 0.000000000000000000e+00 0.000000000000000000e+00 0.000000000000000000e+00 2.503999999999999915e+01 0.000000000000000000e+00 1.251999999999999957e+01 0.000000000000000000e+00 0.000000000000000000e+00 0.000000000000000000e+00 0.000000000000000000e+00 0.000000000000000000e+00 0.000000000000000000e+00 0.000000000000000000e+00 0.000000000000000000e+00 0.000000000000000000e+00 0.000000000000000000e+00 0.000000000000000000e+00 0.000000000000000000e+00 0.000000000000000000e+00 0.000000000000000000e+00 0.000000000000000000e+00 0.000000000000000000e+00 5.007999999999999829e+01 0.000000000000000000e+00 0.000000000000000000e+00 0.000000000000000000e+00 1.251999999999999957e+01 0.000000000000000000e+00 0.000000000000000000e+00 0.000000000000000000e+00 0.000000000000000000e+00 0.000000000000000000e+00 0.000000000000000000e+00 0.000000000000000000e+00 0.000000000000000000e+00 0.000000000000000000e+00 5.007999999999999829e+01 0.000000000000000000e+00 0.000000000000000000e+00 1.251999999999999957e+01 6.259999999999999432e+01 0.000000000000000000e+00 1.251999999999999957e+01 1.251999999999999957e+01 0.000000000000000000e+00 1.251999999999999957e+01 0.000000000000000000e+00 2.503999999999999915e+01 0.000000000000000000e+00 0.000000000000000000e+00 0.000000000000000000e+00 0.000000000000000000e+00 0.000000000000000000e+00 0.000000000000000000e+00 0.000000000000000000e+00 0.000000000000000000e+00 0.000000000000000000e+00 0.000000000000000000e+00 0.000000000000000000e+00 0.000000000000000000e+00 0.000000000000000000e+00 0.000000000000000000e+00 0.000000000000000000e+00 0.000000000000000000e+00 0.000000000000000000e+00 0.000000000000000000e+00 0.000000000000000000e+00 1.377199999999999989e+02 0.000000000000000000e+00 0.000000000000000000e+00 0.000000000000000000e+00 1.251999999999999957e+01 0.000000000000000000e+00 0.000000000000000000e+00 2.503999999999999915e+01 1.251999999999999957e+01 0.000000000000000000e+00 0.000000000000000000e+00 1.251999999999999957e+01 0.000000000000000000e+00 0.000000000000000000e+00 0.000000000000000000e+00 0.000000000000000000e+00 0.000000000000000000e+00 0.000000000000000000e+00 0.000000000000000000e+00 0.000000000000000000e+00 0.000000000000000000e+00 0.000000000000000000e+00 0.000000000000000000e+00 0.000000000000000000e+00 0.000000000000000000e+00 0.000000000000000000e+00 0.000000000000000000e+00 0.000000000000000000e+00 0.000000000000000000e+00 0.000000000000000000e+00 0.000000000000000000e+00 0.000000000000000000e+00 0.000000000000000000e+00 0.000000000000000000e+00 0.000000000000000000e+00 1.251999999999999957e+01 0.000000000000000000e+00 0.000000000000000000e+00 0.000000000000000000e+00 0.000000000000000000e+00 0.000000000000000000e+00 0.000000000000000000e+00 0.000000000000000000e+00 0.000000000000000000e+00 1.251999999999999957e+01 1.251999999999999957e+01 0.000000000000000000e+00 0.000000000000000000e+00 0.000000000000000000e+00 0.000000000000000000e+00 0.000000000000000000e+00 0.000000000000000000e+00 0.000000000000000000e+00 0.000000000000000000e+00 0.000000000000000000e+00 0.000000000000000000e+00 0.000000000000000000e+00 0.000000000000000000e+00 0.000000000000000000e+00 0.000000000000000000e+00 0.000000000000000000e+00 0.000000000000000000e+00 0.000000000000000000e+00 0.000000000000000000e+00 0.000000000000000000e+00 0.000000000000000000e+00 0.000000000000000000e+00 0.000000000000000000e+00 0.000000000000000000e+00 0.000000000000000000e+00 0.000000000000000000e+00 1.251999999999999957e+01 0.000000000000000000e+00 0.000000000000000000e+00 0.000000000000000000e+00 1.251999999999999957e+01 0.000000000000000000e+00 1.251999999999999957e+01 0.000000000000000000e+00 0.000000000000000000e+00 0.000000000000000000e+00 0.000000000000000000e+00 0.000000000000000000e+00 0.000000000000000000e+00 0.000000000000000000e+00 0.000000000000000000e+00 0.000000000000000000e+00 0.000000000000000000e+00 0.000000000000000000e+00 0.000000000000000000e+00 0.000000000000000000e+00 0.000000000000000000e+00 0.000000000000000000e+00 0.000000000000000000e+00 0.000000000000000000e+00 0.000000000000000000e+00 0.000000000000000000e+00 0.000000000000000000e+00 0.000000000000000000e+00 0.000000000000000000e+00 0.000000000000000000e+00 1.026639999999999873e+03 0.000000000000000000e+00 0.000000000000000000e+00 0.000000000000000000e+00 0.000000000000000000e+00 1.251999999999999957e+01 5.007999999999999829e+01 0.000000000000000000e+00 0.000000000000000000e+00 0.000000000000000000e+00 0.000000000000000000e+00 0.000000000000000000e+00 0.000000000000000000e+00 0.000000000000000000e+00 0.000000000000000000e+00 1.251999999999999957e+01 0.000000000000000000e+00 0.000000000000000000e+00 1.251999999999999957e+01 1.251999999999999957e+01 0.000000000000000000e+00 1.251999999999999957e+01 1.251999999999999957e+01 2.503999999999999915e+01 1.251999999999999957e+01 0.000000000000000000e+00 0.000000000000000000e+00 2.503999999999999915e+01 1.251999999999999957e+01 0.000000000000000000e+00 0.000000000000000000e+00 1.251999999999999957e+01 7.512000000000000455e+01 0.000000000000000000e+00 1.251999999999999957e+01 0.000000000000000000e+00 1.251999999999999957e+01 2.253599999999999852e+02 1.251999999999999957e+01 0.000000000000000000e+00 0.000000000000000000e+00 2.503999999999999915e+01 1.251999999999999957e+01 2.503999999999999915e+01 0.000000000000000000e+00 2.503999999999999915e+01 1.251999999999999957e+01 8.764000000000000057e+01 0.000000000000000000e+00 0.000000000000000000e+00 0.000000000000000000e+00 0.000000000000000000e+00 1.251999999999999957e+01 0.000000000000000000e+00 0.000000000000000000e+00 0.000000000000000000e+00 2.503999999999999915e+01 0.000000000000000000e+00 2.503999999999999915e+01 1.251999999999999957e+01 0.000000000000000000e+00 1.251999999999999957e+01 0.000000000000000000e+00 0.000000000000000000e+00 0.000000000000000000e+00 0.000000000000000000e+00 0.000000000000000000e+00 0.000000000000000000e+00 0.000000000000000000e+00 0.000000000000000000e+00 0.000000000000000000e+00 0.000000000000000000e+00 1.251999999999999957e+01 0.000000000000000000e+00 0.000000000000000000e+00 0.000000000000000000e+00 0.000000000000000000e+00
1.251999999999999957e+01 0.000000000000000000e+00 0.000000000000000000e+00 0.000000000000000000e+00 2.503999999999999915e+01 1.251999999999999957e+01 1.251999999999999957e+01 7.512000000000000455e+01 0.000000000000000000e+00 0.000000000000000000e+00 2.503999999999999915e+01 0.000000000000000000e+00 0.000000000000000000e+00 0.000000000000000000e+00 0.000000000000000000e+00 6.134800000000000182e+02 4.381999999999999886e+02 0.000000000000000000e+00 2.003199999999999932e+02 1.126799999999999926e+02 2.128400000000000034e+02 8.764000000000000057e+01 1.126799999999999926e+02 3.756000000000000227e+01 1.001599999999999966e+02 6.259999999999999432e+01 1.114279999999999973e+03 8.764000000000000057e+01 2.503999999999999915e+01 1.502400000000000091e+02 1.126799999999999926e+02 8.764000000000000057e+01 7.512000000000000455e+01 1.126799999999999926e+02 1.001599999999999966e+02 6.259999999999999432e+01 0.000000000000000000e+00 6.259999999999999432e+01 0.000000000000000000e+00 1.251999999999999957e+01 6.259999999999999432e+01 1.001599999999999966e+02 1.251999999999999886e+02 5.007999999999999829e+01 1.251999999999999957e+01 1.251999999999999957e+01 1.251999999999999886e+02 7.512000000000000455e+01 8.764000000000000057e+01 5.007999999999999829e+01 6.259999999999999432e+01 6.259999999999999432e+01 2.128400000000000034e+02 1.251999999999999957e+01 5.007999999999999829e+01 1.251999999999999957e+01 5.007999999999999829e+01 1.126799999999999926e+02 1.502400000000000091e+02 1.251999999999999957e+01 1.251999999999999957e+01 3.255199999999999818e+02 7.512000000000000455e+01 2.503999999999999915e+01 1.251999999999999957e+01 0.000000000000000000e+00 0.000000000000000000e+00 0.000000000000000000e+00 0.000000000000000000e+00 0.000000000000000000e+00 0.000000000000000000e+00 0.000000000000000000e+00 0.000000000000000000e+00 0.000000000000000000e+00 1.251999999999999957e+01 2.503999999999999915e+01 0.000000000000000000e+00 0.000000000000000000e+00 0.000000000000000000e+00 1.126799999999999926e+02 0.000000000000000000e+00 0.000000000000000000e+00 0.000000000000000000e+00 0.000000000000000000e+00 0.000000000000000000e+00 0.000000000000000000e+00 0.000000000000000000e+00 0.000000000000000000e+00 0.000000000000000000e+00 0.000000000000000000e+00 0.000000000000000000e+00 3.756000000000000227e+01 0.000000000000000000e+00 0.000000000000000000e+00 0.000000000000000000e+00 1.251999999999999957e+01 0.000000000000000000e+00 2.503999999999999915e+01 0.000000000000000000e+00 1.126799999999999926e+02 0.000000000000000000e+00 5.007999999999999829e+01 3.756000000000000227e+01 2.503999999999999915e+01 1.251999999999999957e+01 3.756000000000000227e+01 0.000000000000000000e+00 0.000000000000000000e+00 0.000000000000000000e+00 3.756000000000000227e+01 0.000000000000000000e+00 0.000000000000000000e+00 0.000000000000000000e+00 0.000000000000000000e+00 0.000000000000000000e+00 0.000000000000000000e+00 0.000000000000000000e+00 6.259999999999999432e+01 1.251999999999999957e+01 0.000000000000000000e+00 0.000000000000000000e+00 0.000000000000000000e+00 0.000000000000000000e+00 0.000000000000000000e+00 0.000000000000000000e+00 0.000000000000000000e+00 0.000000000000000000e+00 0.000000000000000000e+00 0.000000000000000000e+00 0.000000000000000000e+00 2.503999999999999915e+01 0.000000000000000000e+00 0.000000000000000000e+00 2.503999999999999915e+01 0.000000000000000000e+00 0.000000000000000000e+00 0.000000000000000000e+00 0.000000000000000000e+00 0.000000000000000000e+00 0.000000000000000000e+00 0.000000000000000000e+00 4.632400000000000091e+02 0.000000000000000000e+00 0.000000000000000000e+00 0.000000000000000000e+00 0.000000000000000000e+00 0.000000000000000000e+00 0.000000000000000000e+00 0.000000000000000000e+00 0.000000000000000000e+00 1.251999999999999957e+01 0.000000000000000000e+00 0.000000000000000000e+00 0.000000000000000000e+00 0.000000000000000000e+00 0.000000000000000000e+00 0.000000000000000000e+00 0.000000000000000000e+00 0.000000000000000000e+00 0.000000000000000000e+00 0.000000000000000000e+00 0.000000000000000000e+00 0.000000000000000000e+00 0.000000000000000000e+00 0.000000000000000000e+00 0.000000000000000000e+00 0.000000000000000000e+00 0.000000000000000000e+00 0.000000000000000000e+00 0.000000000000000000e+00 0.000000000000000000e+00 0.000000000000000000e+00 0.000000000000000000e+00 0.000000000000000000e+00 1.251999999999999957e+01 0.000000000000000000e+00 0.000000000000000000e+00 0.000000000000000000e+00 2.503999999999999915e+01 0.000000000000000000e+00 1.251999999999999957e+01 0.000000000000000000e+00 0.000000000000000000e+00 0.000000000000000000e+00 1.251999999999999957e+01 0.000000000000000000e+00 0.000000000000000000e+00 0.000000000000000000e+00 0.000000000000000000e+00 0.000000000000000000e+00 0.000000000000000000e+00 0.000000000000000000e+00 1.251999999999999957e+01 0.000000000000000000e+00 0.000000000000000000e+00 1.251999999999999957e+01 0.000000000000000000e+00 0.000000000000000000e+00 0.000000000000000000e+00 0.000000000000000000e+00 0.000000000000000000e+00 0.000000000000000000e+00 0.000000000000000000e+00 0.000000000000000000e+00 0.000000000000000000e+00 0.000000000000000000e+00 0.000000000000000000e+00 0.000000000000000000e+00 0.000000000000000000e+00 0.000000000000000000e+00 0.000000000000000000e+00 0.000000000000000000e+00 0.000000000000000000e+00 3.756000000000000227e+01 1.251999999999999957e+01 0.000000000000000000e+00 0.000000000000000000e+00 0.000000000000000000e+00 0.000000000000000000e+00 0.000000000000000000e+00 0.000000000000000000e+00 0.000000000000000000e+00 0.000000000000000000e+00 2.503999999999999915e+01 0.000000000000000000e+00 0.000000000000000000e+00 0.000000000000000000e+00 0.000000000000000000e+00 0.000000000000000000e+00 0.000000000000000000e+00 1.251999999999999957e+01 0.000000000000000000e+00 0.000000000000000000e+00 0.000000000000000000e+00 0.000000000000000000e+00 0.000000000000000000e+00 0.000000000000000000e+00 0.000000000000000000e+00 0.000000000000000000e+00 0.000000000000000000e+00 0.000000000000000000e+00 0.000000000000000000e+00 0.000000000000000000e+00 0.000000000000000000e+00 0.000000000000000000e+00 0.000000000000000000e+00 0.000000000000000000e+00 1.251999999999999957e+01 0.000000000000000000e+00 0.000000000000000000e+00 0.000000000000000000e+00 0.000000000000000000e+00 0.000000000000000000e+00 0.000000000000000000e+00 0.000000000000000000e+00 0.000000000000000000e+00 0.000000000000000000e+00 0.000000000000000000e+00 0.000000000000000000e+00 0.000000000000000000e+00 0.000000000000000000e+00 0.000000000000000000e+00 0.000000000000000000e+00 0.000000000000000000e+00 0.000000000000000000e+00 0.000000000000000000e+00 0.000000000000000000e+00 2.503999999999999915e+01 0.000000000000000000e+00 0.000000000000000000e+00 1.251999999999999957e+01 0.000000000000000000e+00 0.000000000000000000e+00 0.000000000000000000e+00 0.000000000000000000e+00 0.000000000000000000e+00 0.000000000000000000e+00 0.000000000000000000e+00 0.000000000000000000e+00 0.000000000000000000e+00 0.000000000000000000e+00 0.000000000000000000e+00 1.251999999999999957e+01 1.251999999999999957e+01 0.000000000000000000e+00 1.251999999999999957e+01 0.000000000000000000e+00 0.000000000000000000e+00 0.000000000000000000e+00 0.000000000000000000e+00 0.000000000000000000e+00 0.000000000000000000e+00 0.000000000000000000e+00 0.000000000000000000e+00 0.000000000000000000e+00 0.000000000000000000e+00 0.000000000000000000e+00 0.000000000000000000e+00 0.000000000000000000e+00 0.000000000000000000e+00 0.000000000000000000e+00 0.000000000000000000e+00 0.000000000000000000e+00 0.000000000000000000e+00 0.000000000000000000e+00 0.000000000000000000e+00 0.000000000000000000e+00 0.000000000000000000e+00 0.000000000000000000e+00 0.000000000000000000e+00 0.000000000000000000e+00 0.000000000000000000e+00 0.000000000000000000e+00 0.000000000000000000e+00 0.000000000000000000e+00 0.000000000000000000e+00 0.000000000000000000e+00 0.000000000000000000e+00 0.000000000000000000e+00 0.000000000000000000e+00 0.000000000000000000e+00 0.000000000000000000e+00 0.000000000000000000e+00 0.000000000000000000e+00 5.383600000000000136e+02 0.000000000000000000e+00 0.000000000000000000e+00 0.000000000000000000e+00 0.000000000000000000e+00 0.000000000000000000e+00 2.503999999999999915e+01 0.000000000000000000e+00 0.000000000000000000e+00 0.000000000000000000e+00 0.000000000000000000e+00 0.000000000000000000e+00 0.000000000000000000e+00 0.000000000000000000e+00 0.000000000000000000e+00 1.251999999999999957e+01 0.000000000000000000e+00 0.000000000000000000e+00 0.000000000000000000e+00 1.251999999999999957e+01 0.000000000000000000e+00 0.000000000000000000e+00 0.000000000000000000e+00 1.251999999999999957e+01 0.000000000000000000e+00 1.251999999999999957e+01 0.000000000000000000e+00 0.000000000000000000e+00 0.000000000000000000e+00 1.251999999999999957e+01 0.000000000000000000e+00 0.000000000000000000e+00 1.251999999999999957e+01 0.000000000000000000e+00 1.251999999999999957e+01 0.000000000000000000e+00 2.503999999999999915e+01 1.251999999999999957e+01 0.000000000000000000e+00 0.000000000000000000e+00 0.000000000000000000e+00 0.000000000000000000e+00 2.503999999999999915e+01 0.000000000000000000e+00 2.503999999999999915e+01 1.251999999999999957e+01 0.000000000000000000e+00 6.259999999999999432e+01 0.000000000000000000e+00 0.000000000000000000e+00 1.251999999999999957e+01 0.000000000000000000e+00 0.000000000000000000e+00 0.000000000000000000e+00 0.000000000000000000e+00 0.000000000000000000e+00 1.251999999999999957e+01 0.000000000000000000e+00 0.000000000000000000e+00 1.251999999999999957e+01 0.000000000000000000e+00 0.000000000000000000e+00 5.007999999999999829e+01 1.251999999999999957e+01 0.000000000000000000e+00 0.000000000000000000e+00 0.000000000000000000e+00 0.000000000000000000e+00 0.000000000000000000e+00 0.000000000000000000e+00 0.000000000000000000e+00 0.000000000000000000e+00 0.000000000000000000e+00 0.000000000000000000e+00 0.000000000000000000e+00 0.000000000000000000e+00 0.000000000000000000e+00
0.000000000000000000e+00 2.503999999999999915e+01 0.000000000000000000e+00 0.000000000000000000e+00 0.000000000000000000e+00 0.000000000000000000e+00 0.000000000000000000e+00 2.503999999999999915e+01 0.000000000000000000e+00 0.000000000000000000e+00 0.000000000000000000e+00 0.000000000000000000e+00 2.503999999999999915e+01 0.000000000000000000e+00 0.000000000000000000e+00 2.879599999999999795e+02 5.884399999999999409e+02 1.502400000000000091e+02 0.000000000000000000e+00 2.503999999999999773e+02 6.259999999999999432e+01 1.001599999999999966e+02 0.000000000000000000e+00 1.251999999999999957e+01 1.001599999999999966e+02 3.756000000000000227e+01 7.011200000000000045e+02 0.000000000000000000e+00 0.000000000000000000e+00 2.503999999999999915e+01 0.000000000000000000e+00 1.251999999999999957e+01 2.503999999999999915e+01 1.251999999999999957e+01 0.000000000000000000e+00 0.000000000000000000e+00 0.000000000000000000e+00 1.251999999999999957e+01 0.000000000000000000e+00 0.000000000000000000e+00 1.251999999999999957e+01 1.251999999999999957e+01 0.000000000000000000e+00 1.251999999999999957e+01 0.000000000000000000e+00 1.251999999999999957e+01 1.251999999999999957e+01 5.007999999999999829e+01 0.000000000000000000e+00 0.000000000000000000e+00 2.503999999999999915e+01 0.000000000000000000e+00 0.000000000000000000e+00 0.000000000000000000e+00 0.000000000000000000e+00 0.000000000000000000e+00 0.000000000000000000e+00 0.000000000000000000e+00 0.000000000000000000e+00 0.000000000000000000e+00 0.000000000000000000e+00 2.128400000000000034e+02 0.000000000000000000e+00 1.126799999999999926e+02 0.000000000000000000e+00 1.251999999999999957e+01 1.251999999999999957e+01 0.000000000000000000e+00 0.000000000000000000e+00 1.251999999999999957e+01 0.000000000000000000e+00 0.000000000000000000e+00 1.251999999999999957e+01 0.000000000000000000e+00 0.000000000000000000e+00 0.000000000000000000e+00 0.000000000000000000e+00 0.000000000000000000e+00 2.503999999999999915e+01 2.253599999999999852e+02 0.000000000000000000e+00 1.251999999999999957e+01 0.000000000000000000e+00 1.251999999999999957e+01 0.000000000000000000e+00 0.000000000000000000e+00 2.503999999999999915e+01 0.000000000000000000e+00 0.000000000000000000e+00 0.000000000000000000e+00 5.007999999999999829e+01 0.000000000000000000e+00 0.000000000000000000e+00 0.000000000000000000e+00 3.756000000000000227e+01 1.251999999999999957e+01 0.000000000000000000e+00 2.503999999999999915e+01 1.251999999999999957e+01 0.000000000000000000e+00 0.000000000000000000e+00 2.503999999999999915e+01 1.251999999999999957e+01 1.251999999999999957e+01 0.000000000000000000e+00 2.503999999999999915e+01 0.000000000000000000e+00 0.000000000000000000e+00 0.000000000000000000e+00 1.251999999999999957e+01 0.000000000000000000e+00 0.000000000000000000e+00 0.000000000000000000e+00 1.251999999999999957e+01 0.000000000000000000e+00 0.000000000000000000e+00 1.251999999999999957e+01 2.253599999999999852e+02 0.000000000000000000e+00 0.000000000000000000e+00 0.000000000000000000e+00 1.251999999999999957e+01 1.251999999999999957e+01 0.000000000000000000e+00 0.000000000000000000e+00 0.000000000000000000e+00 0.000000000000000000e+00 1.251999999999999957e+01 0.000000000000000000e+00 0.000000000000000000e+00 1.251999999999999957e+01 2.503999999999999915e+01 0.000000000000000000e+00 0.000000000000000000e+00 0.000000000000000000e+00 2.503999999999999915e+01 2.503999999999999915e+01 0.000000000000000000e+00 0.000000000000000000e+00 0.000000000000000000e+00 1.251999999999999957e+01 6.259999999999999432e+01 0.000000000000000000e+00 0.000000000000000000e+00 0.000000000000000000e+00 0.000000000000000000e+00 0.000000000000000000e+00 0.000000000000000000e+00 1.251999999999999957e+01 0.000000000000000000e+00 0.000000000000000000e+00 0.000000000000000000e+00 0.000000000000000000e+00 0.000000000000000000e+00 0.000000000000000000e+00 0.000000000000000000e+00 0.000000000000000000e+00 0.000000000000000000e+00 0.000000000000000000e+00 0.000000000000000000e+00 0.000000000000000000e+00 0.000000000000000000e+00 1.251999999999999957e+01 0.000000000000000000e+00 0.000000000000000000e+00 0.000000000000000000e+00 0.000000000000000000e+00 0.000000000000000000e+00 0.000000000000000000e+00 0.000000000000000000e+00 0.000000000000000000e+00 0.000000000000000000e+00 0.000000000000000000e+00 0.000000000000000000e+00 0.000000000000000000e+00 0.000000000000000000e+00 0.000000000000000000e+00 0.000000000000000000e+00 3.756000000000000227e+01 0.000000000000000000e+00 0.000000000000000000e+00 0.000000000000000000e+00 0.000000000000000000e+00 1.251999999999999957e+01 0.000000000000000000e+00 0.000000000000000000e+00 0.000000000000000000e+00 0.000000000000000000e+00 0.000000000000000000e+00 0.000000000000000000e+00 0.000000000000000000e+00 1.251999999999999957e+01 6.259999999999999432e+01 1.251999999999999957e+01 0.000000000000000000e+00 1.251999999999999957e+01 1.251999999999999957e+01 0.000000000000000000e+00 2.503999999999999915e+01 0.000000000000000000e+00 0.000000000000000000e+00 0.000000000000000000e+00 0.000000000000000000e+00 3.756000000000000227e+01 2.503999999999999915e+01 0.000000000000000000e+00 0.000000000000000000e+00 0.000000000000000000e+00 1.251999999999999957e+01 0.000000000000000000e+00 0.000000000000000000e+00 0.000000000000000000e+00 0.000000000000000000e+00 0.000000000000000000e+00 0.000000000000000000e+00 0.000000000000000000e+00 1.251999999999999957e+01 0.000000000000000000e+00 0.000000000000000000e+00 0.000000000000000000e+00 0.000000000000000000e+00 0.000000000000000000e+00 1.251999999999999957e+01 1.502400000000000091e+02 0.000000000000000000e+00 0.000000000000000000e+00 0.000000000000000000e+00 0.000000000000000000e+00 0.000000000000000000e+00 0.000000000000000000e+00 3.756000000000000227e+01 0.000000000000000000e+00 0.000000000000000000e+00 0.000000000000000000e+00 0.000000000000000000e+00 0.000000000000000000e+00 0.000000000000000000e+00 0.000000000000000000e+00 0.000000000000000000e+00 0.000000000000000000e+00 0.000000000000000000e+00 0.000000000000000000e+00 0.000000000000000000e+00 0.000000000000000000e+00 1.251999999999999957e+01 0.000000000000000000e+00 0.000000000000000000e+00 0.000000000000000000e+00 0.000000000000000000e+00 1.251999999999999957e+01 0.000000000000000000e+00 0.000000000000000000e+00 0.000000000000000000e+00 0.000000000000000000e+00 0.000000000000000000e+00 0.000000000000000000e+00 0.000000000000000000e+00 0.000000000000000000e+00 0.000000000000000000e+00 0.000000000000000000e+00 0.000000000000000000e+00 0.000000000000000000e+00 0.000000000000000000e+00 0.000000000000000000e+00 0.000000000000000000e+00 0.000000000000000000e+00 0.000000000000000000e+00 0.000000000000000000e+00 0.000000000000000000e+00 0.000000000000000000e+00 0.000000000000000000e+00 0.000000000000000000e+00 1.251999999999999957e+01 0.000000000000000000e+00 1.251999999999999957e+01 0.000000000000000000e+00 0.000000000000000000e+00 0.000000000000000000e+00 0.000000000000000000e+00 0.000000000000000000e+00 0.000000000000000000e+00 0.000000000000000000e+00 0.000000000000000000e+00 5.007999999999999829e+01 0.000000000000000000e+00 0.000000000000000000e+00 0.000000000000000000e+00 0.000000000000000000e+00 0.000000000000000000e+00 0.000000000000000000e+00 2.503999999999999915e+01 0.000000000000000000e+00 1.251999999999999957e+01 0.000000000000000000e+00 0.000000000000000000e+00 0.000000000000000000e+00 0.000000000000000000e+00 1.251999999999999957e+01 0.000000000000000000e+00 0.000000000000000000e+00 0.000000000000000000e+00 0.000000000000000000e+00 0.000000000000000000e+00 0.000000000000000000e+00 2.503999999999999915e+01 0.000000000000000000e+00 0.000000000000000000e+00 0.000000000000000000e+00 0.000000000000000000e+00 0.000000000000000000e+00 0.000000000000000000e+00 0.000000000000000000e+00 0.000000000000000000e+00 0.000000000000000000e+00 0.000000000000000000e+00 0.000000000000000000e+00 0.000000000000000000e+00 0.000000000000000000e+00 1.251999999999999957e+01 0.000000000000000000e+00 0.000000000000000000e+00 0.000000000000000000e+00 0.000000000000000000e+00 0.000000000000000000e+00 1.064200000000000045e+03 0.000000000000000000e+00 0.000000000000000000e+00 0.000000000000000000e+00 2.503999999999999915e+01 0.000000000000000000e+00 3.756000000000000227e+01 0.000000000000000000e+00 0.000000000000000000e+00 0.000000000000000000e+00 0.000000000000000000e+00 0.000000000000000000e+00 0.000000000000000000e+00 0.000000000000000000e+00 2.503999999999999915e+01 0.000000000000000000e+00 0.000000000000000000e+00 0.000000000000000000e+00 1.251999999999999957e+01 1.251999999999999957e+01 0.000000000000000000e+00 0.000000000000000000e+00 0.000000000000000000e+00 0.000000000000000000e+00 1.251999999999999957e+01 2.503999999999999915e+01 0.000000000000000000e+00 0.000000000000000000e+00 0.000000000000000000e+00 0.000000000000000000e+00 0.000000000000000000e+00 0.000000000000000000e+00 1.251999999999999957e+01 0.000000000000000000e+00 0.000000000000000000e+00 0.000000000000000000e+00 0.000000000000000000e+00 6.259999999999999432e+01 3.756000000000000227e+01 1.251999999999999957e+01 1.251999999999999957e+01 0.000000000000000000e+00 7.512000000000000455e+01 2.503999999999999915e+01 2.503999999999999915e+01 0.000000000000000000e+00 0.000000000000000000e+00 2.503999999999999915e+01 0.000000000000000000e+00 0.000000000000000000e+00 0.000000000000000000e+00 1.251999999999999957e+01 1.126799999999999926e+02 0.000000000000000000e+00 1.251999999999999957e+01 0.000000000000000000e+00 0.000000000000000000e+00 0.000000000000000000e+00 0.000000000000000000e+00 0.000000000000000000e+00 0.000000000000000000e+00 0.000000000000000000e+00 0.000000000000000000e+00 0.000000000000000000e+00 0.000000000000000000e+00 1.251999999999999957e+01 0.000000000000000000e+00 0.000000000000000000e+00 0.000000000000000000e+00 0.000000000000000000e+00 0.000000000000000000e+00 0.000000000000000000e+00 0.000000000000000000e+00 0.000000000000000000e+00 0.000000000000000000e+00 0.000000000000000000e+00 0.000000000000000000e+00
0.000000000000000000e+00 2.503999999999999915e+01 1.251999999999999957e+01 0.000000000000000000e+00 2.503999999999999915e+01 0.000000000000000000e+00 0.000000000000000000e+00 0.000000000000000000e+00 0.000000000000000000e+00 1.251999999999999957e+01 0.000000000000000000e+00 0.000000000000000000e+00 0.000000000000000000e+00 0.000000000000000000e+00 0.000000000000000000e+00 8.764000000000000057e+01 2.378799999999999955e+02 1.251999999999999886e+02 2.879599999999999795e+02 0.000000000000000000e+00 3.756000000000000227e+01 1.251999999999999957e+01 0.000000000000000000e+00 0.000000000000000000e+00 1.251999999999999957e+01 0.000000000000000000e+00 2.253599999999999852e+02 0.000000000000000000e+00 1.251999999999999957e+01 5.007999999999999829e+01 1.251999999999999957e+01 0.000000000000000000e+00 0.000000000000000000e+00 5.007999999999999829e+01 2.503999999999999915e+01 0.000000000000000000e+00 0.000000000000000000e+00 2.503999999999999915e+01 0.000000000000000000e+00 1.251999999999999957e+01 0.000000000000000000e+00 0.000000000000000000e+00 2.503999999999999915e+01 0.000000000000000000e+00 0.000000000000000000e+00 1.251999999999999957e+01 0.000000000000000000e+00 0.000000000000000000e+00 0.000000000000000000e+00 0.000000000000000000e+00 7.512000000000000455e+01 0.000000000000000000e+00 0.000000000000000000e+00 0.000000000000000000e+00 0.000000000000000000e+00 0.000000000000000000e+00 0.000000000000000000e+00 0.000000000000000000e+00 0.000000000000000000e+00 0.000000000000000000e+00 0.000000000000000000e+00 1.251999999999999957e+01 0.000000000000000000e+00 0.000000000000000000e+00 0.000000000000000000e+00 1.251999999999999957e+01 1.251999999999999957e+01 0.000000000000000000e+00 0.000000000000000000e+00 0.000000000000000000e+00 0.000000000000000000e+00 0.000000000000000000e+00 0.000000000000000000e+00 0.000000000000000000e+00 0.000000000000000000e+00 0.000000000000000000e+00 0.000000000000000000e+00 0.000000000000000000e+00 0.000000000000000000e+00 2.503999999999999915e+01 0.000000000000000000e+00 0.000000000000000000e+00 0.000000000000000000e+00 0.000000000000000000e+00 0.000000000000000000e+00 0.000000000000000000e+00 0.000000000000000000e+00 0.000000000000000000e+00 0.000000000000000000e+00 0.000000000000000000e+00 0.000000000000000000e+00 1.251999999999999957e+01 0.000000000000000000e+00 0.000000000000000000e+00 0.000000000000000000e+00 0.000000000000000000e+00 0.000000000000000000e+00 0.000000000000000000e+00 0.000000000000000000e+00 0.000000000000000000e+00 0.000000000000000000e+00 0.000000000000000000e+00 0.000000000000000000e+00 0.000000000000000000e+00 0.000000000000000000e+00 0.000000000000000000e+00 0.000000000000000000e+00 0.000000000000000000e+00 0.000000000000000000e+00 0.000000000000000000e+00 0.000000000000000000e+00 0.000000000000000000e+00 0.000000000000000000e+00 0.000000000000000000e+00 0.000000000000000000e+00 1.251999999999999957e+01 0.000000000000000000e+00 0.000000000000000000e+00 0.000000000000000000e+00 0.000000000000000000e+00 0.000000000000000000e+00 0.000000000000000000e+00 0.000000000000000000e+00 0.000000000000000000e+00 0.000000000000000000e+00 0.000000000000000000e+00 0.000000000000000000e+00 0.000000000000000000e+00 0.000000000000000000e+00 0.000000000000000000e+00 0.000000000000000000e+00 0.000000000000000000e+00 0.000000000000000000e+00 0.000000000000000000e+00 0.000000000000000000e+00 0.000000000000000000e+00 0.000000000000000000e+00 0.000000000000000000e+00 1.251999999999999957e+01 0.000000000000000000e+00 0.000000000000000000e+00 2.503999999999999915e+01 0.000000000000000000e+00 0.000000000000000000e+00 1.251999999999999957e+01 0.000000000000000000e+00 0.000000000000000000e+00 0.000000000000000000e+00 0.000000000000000000e+00 0.000000000000000000e+00 0.000000000000000000e+00 0.000000000000000000e+00 0.000000000000000000e+00 1.251999999999999957e+01 0.000000000000000000e+00 0.000000000000000000e+00 0.000000000000000000e+00 0.000000000000000000e+00 0.000000000000000000e+00 0.000000000000000000e+00 0.000000000000000000e+00 0.000000000000000000e+00 0.000000000000000000e+00 0.000000000000000000e+00 0.000000000000000000e+00 0.000000000000000000e+00 0.000000000000000000e+00 0.000000000000000000e+00 0.000000000000000000e+00 0.000000000000000000e+00 0.000000000000000000e+00 0.000000000000000000e+00 0.000000000000000000e+00 0.000000000000000000e+00 0.000000000000000000e+00 0.000000000000000000e+00 0.000000000000000000e+00 0.000000000000000000e+00 0.000000000000000000e+00 0.000000000000000000e+00 0.000000000000000000e+00 0.000000000000000000e+00 0.000000000000000000e+00 0.000000000000000000e+00 0.000000000000000000e+00 1.251999999999999957e+01 0.000000000000000000e+00 0.000000000000000000e+00 0.000000000000000000e+00 0.000000000000000000e+00 0.000000000000000000e+00 0.000000000000000000e+00 0.000000000000000000e+00 0.000000000000000000e+00 0.000000000000000000e+00 0.000000000000000000e+00 0.000000000000000000e+00 0.000000000000000000e+00 0.000000000000000000e+00 0.000000000000000000e+00 0.000000000000000000e+00 0.000000000000000000e+00 0.000000000000000000e+00 0.000000000000000000e+00 0.000000000000000000e+00 0.000000000000000000e+00 0.000000000000000000e+00 0.000000000000000000e+00 0.000000000000000000e+00 0.000000000000000000e+00 0.000000000000000000e+00 0.000000000000000000e+00 0.000000000000000000e+00 0.000000000000000000e+00 0.000000000000000000e+00 0.000000000000000000e+00 2.503999999999999915e+01 0.000000000000000000e+00 0.000000000000000000e+00 0.000000000000000000e+00 0.000000000000000000e+00 0.000000000000000000e+00 0.000000000000000000e+00 3.756000000000000227e+01 0.000000000000000000e+00 0.000000000000000000e+00 0.000000000000000000e+00 0.000000000000000000e+00 0.000000000000000000e+00 0.000000000000000000e+00 0.000000000000000000e+00 0.000000000000000000e+00 0.000000000000000000e+00 0.000000000000000000e+00 1.251999999999999957e+01 0.000000000000000000e+00 0.000000000000000000e+00 0.000000000000000000e+00 0.000000000000000000e+00 0.000000000000000000e+00 0.000000000000000000e+00 0.000000000000000000e+00 0.000000000000000000e+00 0.000000000000000000e+00 0.000000000000000000e+00 0.000000000000000000e+00 0.000000000000000000e+00 0.000000000000000000e+00 0.000000000000000000e+00 0.000000000000000000e+00 0.000000000000000000e+00 0.000000000000000000e+00 0.000000000000000000e+00 0.000000000000000000e+00 0.000000000000000000e+00 0.000000000000000000e+00 0.000000000000000000e+00 0.000000000000000000e+00 0.000000000000000000e+00 0.000000000000000000e+00 0.000000000000000000e+00 0.000000000000000000e+00 0.000000000000000000e+00 0.000000000000000000e+00 0.000000000000000000e+00 0.000000000000000000e+00 0.000000000000000000e+00 0.000000000000000000e+00 0.000000000000000000e+00 0.000000000000000000e+00 0.000000000000000000e+00 0.000000000000000000e+00 0.000000000000000000e+00 0.000000000000000000e+00 0.000000000000000000e+00 0.000000000000000000e+00 0.000000000000000000e+00 0.000000000000000000e+00 1.251999999999999957e+01 0.000000000000000000e+00 0.000000000000000000e+00 0.000000000000000000e+00 0.000000000000000000e+00 0.000000000000000000e+00 0.000000000000000000e+00 0.000000000000000000e+00 0.000000000000000000e+00 0.000000000000000000e+00 0.000000000000000000e+00 0.000000000000000000e+00 0.000000000000000000e+00 0.000000000000000000e+00 0.000000000000000000e+00 0.000000000000000000e+00 2.503999999999999915e+01 0.000000000000000000e+00 0.000000000000000000e+00 0.000000000000000000e+00 0.000000000000000000e+00 0.000000000000000000e+00 0.000000000000000000e+00 0.000000000000000000e+00 0.000000000000000000e+00 0.000000000000000000e+00 0.000000000000000000e+00 0.000000000000000000e+00 0.000000000000000000e+00 0.000000000000000000e+00 0.000000000000000000e+00 0.000000000000000000e+00 0.000000000000000000e+00 1.251999999999999957e+01 1.251999999999999957e+01 0.000000000000000000e+00 1.251999999999999957e+01 0.000000000000000000e+00 0.000000000000000000e+00 0.000000000000000000e+00 0.000000000000000000e+00 0.000000000000000000e+00 0.000000000000000000e+00 0.000000000000000000e+00 0.000000000000000000e+00 0.000000000000000000e+00 1.001599999999999966e+02 0.000000000000000000e+00 0.000000000000000000e+00 0.000000000000000000e+00 0.000000000000000000e+00 0.000000000000000000e+00 0.000000000000000000e+00 1.251999999999999957e+01 0.000000000000000000e+00 0.000000000000000000e+00 0.000000000000000000e+00 0.000000000000000000e+00 0.000000000000000000e+00 0.000000000000000000e+00 0.000000000000000000e+00 0.000000000000000000e+00 0.000000000000000000e+00 0.000000000000000000e+00 0.000000000000000000e+00 1.251999999999999957e+01 0.000000000000000000e+00 1.251999999999999957e+01 0.000000000000000000e+00 0.000000000000000000e+00 1.251999999999999957e+01 0.000000000000000000e+00 0.000000000000000000e+00 0.000000000000000000e+00 0.000000000000000000e+00 0.000000000000000000e+00 1.251999999999999957e+01 0.000000000000000000e+00 1.251999999999999957e+01 0.000000000000000000e+00 0.000000000000000000e+00 0.000000000000000000e+00 0.000000000000000000e+00 2.503999999999999915e+01 0.000000000000000000e+00 0.000000000000000000e+00 0.000000000000000000e+00 0.000000000000000000e+00 3.756000000000000227e+01 0.000000000000000000e+00 0.000000000000000000e+00 0.000000000000000000e+00 0.000000000000000000e+00 2.503999999999999915e+01 0.000000000000000000e+00 0.000000000000000000e+00 0.000000000000000000e+00 2.503999999999999915e+01 0.000000000000000000e+00 0.000000000000000000e+00 0.000000000000000000e+00 0.000000000000000000e+00 0.000000000000000000e+00 0.000000000000000000e+00 0.000000000000000000e+00 0.000000000000000000e+00 0.000000000000000000e+00 0.000000000000000000e+00 0.000000000000000000e+00 0.000000000000000000e+00 0.000000000000000000e+00 0.000000000000000000e+00 1.251999999999999957e+01 0.000000000000000000e+00 0.000000000000000000e+00 0.000000000000000000e+00 0.000000000000000000e+00 0.000000000000000000e+00 0.000000000000000000e+00 0.000000000000000000e+00 0.000000000000000000e+00 0.000000000000000000e+00 0.000000000000000000e+00
0.000000000000000000e+00 0.000000000000000000e+00 2.503999999999999915e+01 0.000000000000000000e+00 0.000000000000000000e+00 0.000000000000000000e+00 1.251999999999999957e+01 2.503999999999999915e+01 2.503999999999999915e+01 0.000000000000000000e+00 1.251999999999999957e+01 0.000000000000000000e+00 0.000000000000000000e+00 2.503999999999999915e+01 1.251999999999999957e+01 1.627599999999999909e+02 1.251999999999999886e+02 2.003199999999999932e+02 6.259999999999999432e+01 2.503999999999999915e+01 0.000000000000000000e+00 3.756000000000000227e+01 0.000000000000000000e+00 5.007999999999999829e+01 1.627599999999999909e+02 2.879599999999999795e+02 6.260000000000000000e+02 0.000000000000000000e+00 2.503999999999999915e+01 1.502400000000000091e+02 5.007999999999999829e+01 0.000000000000000000e+00 1.251999999999999957e+01 7.512000000000000455e+01 1.251999999999999957e+01 1.251999999999999957e+01 0.000000000000000000e+00 0.000000000000000000e+00 0.000000000000000000e+00 0.000000000000000000e+00 2.503999999999999915e+01 0.000000000000000000e+00 0.000000000000000000e+00 0.000000000000000000e+00 0.000000000000000000e+00 1.251999999999999957e+01 0.000000000000000000e+00 3.756000000000000227e+01 0.000000000000000000e+00 0.000000000000000000e+00 2.503999999999999915e+01 0.000000000000000000e+00 0.000000000000000000e+00 0.000000000000000000e+00 0.000000000000000000e+00 0.000000000000000000e+00 0.000000000000000000e+00 1.251999999999999957e+01 1.251999999999999957e+01 1.251999999999999957e+01 0.000000000000000000e+00 8.764000000000000057e+01 6.259999999999999432e+01 1.251999999999999957e+01 2.503999999999999915e+01 0.000000000000000000e+00 0.000000000000000000e+00 0.000000000000000000e+00 0.000000000000000000e+00 0.000000000000000000e+00 0.000000000000000000e+00 0.000000000000000000e+00 0.000000000000000000e+00 0.000000000000000000e+00 0.000000000000000000e+00 0.000000000000000000e+00 0.000000000000000000e+00 1.251999999999999957e+01 0.000000000000000000e+00 1.251999999999999957e+01 0.000000000000000000e+00 0.000000000000000000e+00 0.000000000000000000e+00 1.251999999999999957e+01 1.251999999999999957e+01 0.000000000000000000e+00 0.000000000000000000e+00 0.000000000000000000e+00 1.251999999999999957e+01 0.000000000000000000e+00 0.000000000000000000e+00 0.000000000000000000e+00 0.000000000000000000e+00 0.000000000000000000e+00 0.000000000000000000e+00 2.503999999999999915e+01 0.000000000000000000e+00 0.000000000000000000e+00 0.000000000000000000e+00 1.251999999999999957e+01 0.000000000000000000e+00 3.756000000000000227e+01 0.000000000000000000e+00 0.000000000000000000e+00 0.000000000000000000e+00 0.000000000000000000e+00 0.000000000000000000e+00 0.000000000000000000e+00 0.000000000000000000e+00 2.503999999999999915e+01 1.251999999999999957e+01 0.000000000000000000e+00 0.000000000000000000e+00 1.251999999999999957e+01 1.251999999999999957e+01 0.000000000000000000e+00 0.000000000000000000e+00 3.756000000000000227e+01 0.000000000000000000e+00 0.000000000000000000e+00 0.000000000000000000e+00 0.000000000000000000e+00 0.000000000000000000e+00 0.000000000000000000e+00 0.000000000000000000e+00 1.251999999999999957e+01 0.000000000000000000e+00 1.251999999999999957e+01 0.000000000000000000e+00 1.251999999999999957e+01 0.000000000000000000e+00 0.000000000000000000e+00 0.000000000000000000e+00 0.000000000000000000e+00 2.503999999999999915e+01 3.756000000000000227e+01 1.251999999999999957e+01 1.251999999999999957e+01 1.251999999999999957e+01 0.000000000000000000e+00 0.000000000000000000e+00 5.007999999999999829e+01 0.000000000000000000e+00 1.251999999999999957e+01 0.000000000000000000e+00 0.000000000000000000e+00 0.000000000000000000e+00 0.000000000000000000e+00 0.000000000000000000e+00 0.000000000000000000e+00 0.000000000000000000e+00 0.000000000000000000e+00 0.000000000000000000e+00 0.000000000000000000e+00 1.251999999999999957e+01 0.000000000000000000e+00 0.000000000000000000e+00 0.000000000000000000e+00 0.000000000000000000e+00 0.000000000000000000e+00 0.000000000000000000e+00 0.000000000000000000e+00 0.000000000000000000e+00 0.000000000000000000e+00 0.000000000000000000e+00 0.000000000000000000e+00 0.000000000000000000e+00 0.000000000000000000e+00 0.000000000000000000e+00 0.000000000000000000e+00 0.000000000000000000e+00 0.000000000000000000e+00 0.000000000000000000e+00 0.000000000000000000e+00 0.000000000000000000e+00 0.000000000000000000e+00 0.000000000000000000e+00 0.000000000000000000e+00 0.000000000000000000e+00 0.000000000000000000e+00 0.000000000000000000e+00 0.000000000000000000e+00 0.000000000000000000e+00 0.000000000000000000e+00 0.000000000000000000e+00 0.000000000000000000e+00 0.000000000000000000e+00 0.000000000000000000e+00 0.000000000000000000e+00 0.000000000000000000e+00 0.000000000000000000e+00 1.251999999999999957e+01 0.000000000000000000e+00 1.251999999999999957e+01 0.000000000000000000e+00 0.000000000000000000e+00 0.000000000000000000e+00 0.000000000000000000e+00 1.251999999999999957e+01 0.000000000000000000e+00 0.000000000000000000e+00 1.251999999999999957e+01 0.000000000000000000e+00 2.503999999999999915e+01 0.000000000000000000e+00 0.000000000000000000e+00 0.000000000000000000e+00 0.000000000000000000e+00 0.000000000000000000e+00 0.000000000000000000e+00 0.000000000000000000e+00 0.000000000000000000e+00 0.000000000000000000e+00 1.251999999999999957e+01 0.000000000000000000e+00 0.000000000000000000e+00 0.000000000000000000e+00 0.000000000000000000e+00 0.000000000000000000e+00 0.000000000000000000e+00 0.000000000000000000e+00 0.000000000000000000e+00 0.000000000000000000e+00 6.259999999999999432e+01 0.000000000000000000e+00 0.000000000000000000e+00 1.251999999999999957e+01 0.000000000000000000e+00 1.251999999999999957e+01 0.000000000000000000e+00 1.251999999999999957e+01 0.000000000000000000e+00 0.000000000000000000e+00 0.000000000000000000e+00 1.251999999999999957e+01 0.000000000000000000e+00 0.000000000000000000e+00 0.000000000000000000e+00 0.000000000000000000e+00 0.000000000000000000e+00 0.000000000000000000e+00 0.000000000000000000e+00 0.000000000000000000e+00 0.000000000000000000e+00 0.000000000000000000e+00 0.000000000000000000e+00 0.000000000000000000e+00 0.000000000000000000e+00 0.000000000000000000e+00 0.000000000000000000e+00 0.000000000000000000e+00 0.000000000000000000e+00 0.000000000000000000e+00 0.000000000000000000e+00 0.000000000000000000e+00 0.000000000000000000e+00 0.000000000000000000e+00 0.000000000000000000e+00 1.251999999999999957e+01 0.000000000000000000e+00 0.000000000000000000e+00 0.000000000000000000e+00 0.000000000000000000e+00 0.000000000000000000e+00 0.000000000000000000e+00 0.000000000000000000e+00 0.000000000000000000e+00 0.000000000000000000e+00 1.251999999999999957e+01 0.000000000000000000e+00 0.000000000000000000e+00 0.000000000000000000e+00 1.251999999999999957e+01 0.000000000000000000e+00 0.000000000000000000e+00 0.000000000000000000e+00 0.000000000000000000e+00 0.000000000000000000e+00 1.251999999999999957e+01 0.000000000000000000e+00 0.000000000000000000e+00 0.000000000000000000e+00 0.000000000000000000e+00 0.000000000000000000e+00 0.000000000000000000e+00 0.000000000000000000e+00 0.000000000000000000e+00 0.000000000000000000e+00 0.000000000000000000e+00 0.000000000000000000e+00 0.000000000000000000e+00 0.000000000000000000e+00 0.000000000000000000e+00 0.000000000000000000e+00 3.756000000000000227e+01 0.000000000000000000e+00 1.251999999999999957e+01 0.000000000000000000e+00 0.000000000000000000e+00 0.000000000000000000e+00 0.000000000000000000e+00 0.000000000000000000e+00 1.251999999999999957e+01 0.000000000000000000e+00 0.000000000000000000e+00 0.000000000000000000e+00 0.000000000000000000e+00 0.000000000000000000e+00 0.000000000000000000e+00 0.000000000000000000e+00 0.000000000000000000e+00 0.000000000000000000e+00 0.000000000000000000e+00 0.000000000000000000e+00 0.000000000000000000e+00 0.000000000000000000e+00 0.000000000000000000e+00 0.000000000000000000e+00 0.000000000000000000e+00 0.000000000000000000e+00 0.000000000000000000e+00 0.000000000000000000e+00 0.000000000000000000e+00 0.000000000000000000e+00 3.881200000000000045e+02 0.000000000000000000e+00 0.000000000000000000e+00 0.000000000000000000e+00 0.000000000000000000e+00 0.000000000000000000e+00 2.503999999999999915e+01 0.000000000000000000e+00 0.000000000000000000e+00 0.000000000000000000e+00 0.000000000000000000e+00 0.000000000000000000e+00 0.000000000000000000e+00 0.000000000000000000e+00 2.503999999999999915e+01 0.000000000000000000e+00 0.000000000000000000e+00 0.000000000000000000e+00 0.000000000000000000e+00 0.000000000000000000e+00 0.000000000000000000e+00 0.000000000000000000e+00 1.251999999999999957e+01 1.251999999999999957e+01 1.251999999999999957e+01 0.000000000000000000e+00 0.000000000000000000e+00 0.000000000000000000e+00 0.000000000000000000e+00 1.251999999999999957e+01 1.251999999999999957e+01 1.251999999999999957e+01 1.251999999999999957e+01 0.000000000000000000e+00 0.000000000000000000e+00 0.000000000000000000e+00 2.503999999999999915e+01 7.512000000000000455e+01 3.756000000000000227e+01 3.756000000000000227e+01 0.000000000000000000e+00 5.007999999999999829e+01 5.007999999999999829e+01 0.000000000000000000e+00 2.503999999999999915e+01 0.000000000000000000e+00 0.000000000000000000e+00 8.513600000000000136e+02 1.251999999999999957e+01 3.756000000000000227e+01 1.251999999999999957e+01 5.007999999999999829e+01 0.000000000000000000e+00 5.007999999999999829e+01 2.503999999999999915e+01 0.000000000000000000e+00 0.000000000000000000e+00 1.251999999999999957e+01 1.251999999999999957e+01 0.000000000000000000e+00 0.000000000000000000e+00 7.512000000000000455e+01 0.000000000000000000e+00 1.251999999999999957e+01 1.251999999999999957e+01 0.000000000000000000e+00 0.000000000000000000e+00 0.000000000000000000e+00 0.000000000000000000e+00 1.251999999999999957e+01 0.000000000000000000e+00 0.000000000000000000e+00 0.000000000000000000e+00 1.251999999999999957e+01 0.000000000000000000e+00 1.251999999999999957e+01 0.000000000000000000e+00
0.000000000000000000e+00 0.000000000000000000e+00 0.000000000000000000e+00 0.000000000000000000e+00 0.000000000000000000e+00 0.000000000000000000e+00 0.000000000000000000e+00 5.007999999999999829e+01 0.000000000000000000e+00 0.000000000000000000e+00 2.503999999999999915e+01 0.000000000000000000e+00 0.000000000000000000e+00 0.000000000000000000e+00 0.000000000000000000e+00 2.503999999999999915e+01 1.377199999999999989e+02 5.007999999999999829e+01 8.764000000000000057e+01 1.251999999999999957e+01 5.007999999999999829e+01 0.000000000000000000e+00 0.000000000000000000e+00 0.000000000000000000e+00 7.512000000000000455e+01 0.000000000000000000e+00 6.259999999999999432e+01 0.000000000000000000e+00 0.000000000000000000e+00 0.000000000000000000e+00 0.000000000000000000e+00 0.000000000000000000e+00 0.000000000000000000e+00 2.503999999999999915e+01 0.000000000000000000e+00 0.000000000000000000e+00 0.000000000000000000e+00 0.000000000000000000e+00 0.000000000000000000e+00 1.251999999999999957e+01 0.000000000000000000e+00 0.000000000000000000e+00 0.000000000000000000e+00 1.251999999999999957e+01 0.000000000000000000e+00 0.000000000000000000e+00 0.000000000000000000e+00 0.000000000000000000e+00 0.000000000000000000e+00 0.000000000000000000e+00 0.000000000000000000e+00 0.000000000000000000e+00 0.000000000000000000e+00 1.251999999999999957e+01 0.000000000000000000e+00 0.000000000000000000e+00 0.000000000000000000e+00 0.000000000000000000e+00 0.000000000000000000e+00 0.000000000000000000e+00 0.000000000000000000e+00 2.503999999999999915e+01 0.000000000000000000e+00 1.251999999999999957e+01 0.000000000000000000e+00 0.000000000000000000e+00 0.000000000000000000e+00 0.000000000000000000e+00 0.000000000000000000e+00 0.000000000000000000e+00 0.000000000000000000e+00 0.000000000000000000e+00 0.000000000000000000e+00 0.000000000000000000e+00 0.000000000000000000e+00 0.000000000000000000e+00 0.000000000000000000e+00 0.000000000000000000e+00 0.000000000000000000e+00 1.251999999999999957e+01 0.000000000000000000e+00 0.000000000000000000e+00 1.251999999999999957e+01 1.251999999999999957e+01 0.000000000000000000e+00 0.000000000000000000e+00 0.000000000000000000e+00 0.000000000000000000e+00 0.000000000000000000e+00 0.000000000000000000e+00 0.000000000000000000e+00 2.503999999999999915e+01 0.000000000000000000e+00 0.000000000000000000e+00 1.251999999999999957e+01 1.251999999999999957e+01 0.000000000000000000e+00 1.251999999999999957e+01 0.000000000000000000e+00 0.000000000000000000e+00 0.000000000000000000e+00 0.000000000000000000e+00 0.000000000000000000e+00 1.251999999999999957e+01 0.000000000000000000e+00 0.000000000000000000e+00 1.251999999999999957e+01 0.000000000000000000e+00 0.000000000000000000e+00 0.000000000000000000e+00 0.000000000000000000e+00 0.000000000000000000e+00 0.000000000000000000e+00 0.000000000000000000e+00 0.000000000000000000e+00 1.251999999999999957e+01 1.251999999999999957e+01 1.251999999999999957e+01 0.000000000000000000e+00 0.000000000000000000e+00 0.000000000000000000e+00 0.000000000000000000e+00 0.000000000000000000e+00 0.000000000000000000e+00 0.000000000000000000e+00 0.000000000000000000e+00 0.000000000000000000e+00 0.000000000000000000e+00 0.000000000000000000e+00 0.000000000000000000e+00 0.000000000000000000e+00 0.000000000000000000e+00 0.000000000000000000e+00 1.251999999999999957e+01 0.000000000000000000e+00 0.000000000000000000e+00 0.000000000000000000e+00 0.000000000000000000e+00 0.000000000000000000e+00 0.000000000000000000e+00 0.000000000000000000e+00 6.259999999999999432e+01 0.000000000000000000e+00 0.000000000000000000e+00 0.000000000000000000e+00 0.000000000000000000e+00 0.000000000000000000e+00 0.000000000000000000e+00 1.251999999999999957e+01 0.000000000000000000e+00 0.000000000000000000e+00 0.000000000000000000e+00 0.000000000000000000e+00 0.000000000000000000e+00 0.000000000000000000e+00 0.000000000000000000e+00 0.000000000000000000e+00 0.000000000000000000e+00 0.000000000000000000e+00 0.000000000000000000e+00 0.000000000000000000e+00 0.000000000000000000e+00 0.000000000000000000e+00 0.000000000000000000e+00 0.000000000000000000e+00 0.000000000000000000e+00 0.000000000000000000e+00 0.000000000000000000e+00 0.000000000000000000e+00 0.000000000000000000e+00 0.000000000000000000e+00 0.000000000000000000e+00 0.000000000000000000e+00 0.000000000000000000e+00 0.000000000000000000e+00 0.000000000000000000e+00 0.000000000000000000e+00 0.000000000000000000e+00 1.251999999999999957e+01 0.000000000000000000e+00 0.000000000000000000e+00 0.000000000000000000e+00 0.000000000000000000e+00 0.000000000000000000e+00 0.000000000000000000e+00 0.000000000000000000e+00 0.000000000000000000e+00 0.000000000000000000e+00 0.000000000000000000e+00 0.000000000000000000e+00 0.000000000000000000e+00 0.000000000000000000e+00 0.000000000000000000e+00 0.000000000000000000e+00 0.000000000000000000e+00 0.000000000000000000e+00 0.000000000000000000e+00 0.000000000000000000e+00 0.000000000000000000e+00 0.000000000000000000e+00 0.000000000000000000e+00 0.000000000000000000e+00 0.000000000000000000e+00 0.000000000000000000e+00 1.251999999999999957e+01 0.000000000000000000e+00 0.000000000000000000e+00 0.000000000000000000e+00 0.000000000000000000e+00 0.000000000000000000e+00 0.000000000000000000e+00 0.000000000000000000e+00 0.000000000000000000e+00 0.000000000000000000e+00 0.000000000000000000e+00 0.000000000000000000e+00 0.000000000000000000e+00 0.000000000000000000e+00 0.000000000000000000e+00 0.000000000000000000e+00 0.000000000000000000e+00 0.000000000000000000e+00 0.000000000000000000e+00 1.251999999999999957e+01 0.000000000000000000e+00 0.000000000000000000e+00 0.000000000000000000e+00 0.000000000000000000e+00 0.000000000000000000e+00 0.000000000000000000e+00 0.000000000000000000e+00 0.000000000000000000e+00 0.000000000000000000e+00 0.000000000000000000e+00 0.000000000000000000e+00 0.000000000000000000e+00 0.000000000000000000e+00 0.000000000000000000e+00 0.000000000000000000e+00 0.000000000000000000e+00 0.000000000000000000e+00 0.000000000000000000e+00 0.000000000000000000e+00 0.000000000000000000e+00 0.000000000000000000e+00 0.000000000000000000e+00 0.000000000000000000e+00 0.000000000000000000e+00 0.000000000000000000e+00 0.000000000000000000e+00 0.000000000000000000e+00 0.000000000000000000e+00 0.000000000000000000e+00 0.000000000000000000e+00 0.000000000000000000e+00 0.000000000000000000e+00 0.000000000000000000e+00 0.000000000000000000e+00 0.000000000000000000e+00 0.000000000000000000e+00 0.000000000000000000e+00 0.000000000000000000e+00 0.000000000000000000e+00 0.000000000000000000e+00 0.000000000000000000e+00 0.000000000000000000e+00 0.000000000000000000e+00 0.000000000000000000e+00 0.000000000000000000e+00 0.000000000000000000e+00 0.000000000000000000e+00 0.000000000000000000e+00 0.000000000000000000e+00 0.000000000000000000e+00 0.000000000000000000e+00 1.251999999999999957e+01 0.000000000000000000e+00 0.000000000000000000e+00 0.000000000000000000e+00 0.000000000000000000e+00 0.000000000000000000e+00 0.000000000000000000e+00 0.000000000000000000e+00 1.251999999999999957e+01 0.000000000000000000e+00 0.000000000000000000e+00 0.000000000000000000e+00 0.000000000000000000e+00 0.000000000000000000e+00 0.000000000000000000e+00 0.000000000000000000e+00 0.000000000000000000e+00 0.000000000000000000e+00 0.000000000000000000e+00 0.000000000000000000e+00 0.000000000000000000e+00 0.000000000000000000e+00 0.000000000000000000e+00 0.000000000000000000e+00 0.000000000000000000e+00 0.000000000000000000e+00 0.000000000000000000e+00 0.000000000000000000e+00 0.000000000000000000e+00 0.000000000000000000e+00 0.000000000000000000e+00 0.000000000000000000e+00 0.000000000000000000e+00 0.000000000000000000e+00 0.000000000000000000e+00 0.000000000000000000e+00 0.000000000000000000e+00 0.000000000000000000e+00 0.000000000000000000e+00 0.000000000000000000e+00 0.000000000000000000e+00 0.000000000000000000e+00 0.000000000000000000e+00 0.000000000000000000e+00 0.000000000000000000e+00 0.000000000000000000e+00 1.251999999999999957e+01 0.000000000000000000e+00 0.000000000000000000e+00 2.003199999999999932e+02 0.000000000000000000e+00 0.000000000000000000e+00 0.000000000000000000e+00 0.000000000000000000e+00 0.000000000000000000e+00 0.000000000000000000e+00 0.000000000000000000e+00 0.000000000000000000e+00 0.000000000000000000e+00 0.000000000000000000e+00 0.000000000000000000e+00 0.000000000000000000e+00 0.000000000000000000e+00 1.251999999999999957e+01 0.000000000000000000e+00 0.000000000000000000e+00 1.251999999999999957e+01 0.000000000000000000e+00 1.251999999999999957e+01 0.000000000000000000e+00 0.000000000000000000e+00 0.000000000000000000e+00 2.503999999999999915e+01 0.000000000000000000e+00 0.000000000000000000e+00 1.251999999999999957e+01 0.000000000000000000e+00 0.000000000000000000e+00 0.000000000000000000e+00 0.000000000000000000e+00 1.251999999999999957e+01 1.251999999999999957e+01 0.000000000000000000e+00 0.000000000000000000e+00 0.000000000000000000e+00 0.000000000000000000e+00 7.512000000000000455e+01 1.251999999999999957e+01 0.000000000000000000e+00 0.000000000000000000e+00 0.000000000000000000e+00 1.752800000000000011e+02 1.251999999999999957e+01 0.000000000000000000e+00 2.879599999999999795e+02 1.251999999999999957e+01 6.259999999999999432e+01 0.000000000000000000e+00 1.251999999999999957e+01 0.000000000000000000e+00 2.503999999999999915e+01 0.000000000000000000e+00 0.000000000000000000e+00 0.000000000000000000e+00 0.000000000000000000e+00 0.000000000000000000e+00 0.000000000000000000e+00 0.000000000000000000e+00 1.251999999999999957e+01 0.000000000000000000e+00 0.000000000000000000e+00 0.000000000000000000e+00 0.000000000000000000e+00 0.000000000000000000e+00 0.000000000000000000e+00 0.000000000000000000e+00 0.000000000000000000e+00 0.000000000000000000e+00 0.000000000000000000e+00 0.000000000000000000e+00 0.000000000000000000e+00 0.000000000000000000e+00 0.000000000000000000e+00 0.000000000000000000e+00 0.000000000000000000e+00 0.000000000000000000e+00
0.000000000000000000e+00 0.000000000000000000e+00 0.000000000000000000e+00 0.000000000000000000e+00 0.000000000000000000e+00 1.251999999999999957e+01 1.251999999999999957e+01 0.000000000000000000e+00 0.000000000000000000e+00 0.000000000000000000e+00 1.251999999999999957e+01 0.000000000000000000e+00 0.000000000000000000e+00 0.000000000000000000e+00 0.000000000000000000e+00 1.126799999999999926e+02 0.000000000000000000e+00 1.001599999999999966e+02 2.503999999999999915e+01 1.251999999999999957e+01 2.503999999999999915e+01 1.251999999999999957e+01 0.000000000000000000e+00 0.000000000000000000e+00 0.000000000000000000e+00 4.006399999999999864e+02 1.502400000000000091e+02 0.000000000000000000e+00 6.259999999999999432e+01 5.007999999999999829e+01 2.503999999999999915e+01 0.000000000000000000e+00 1.251999999999999957e+01 1.251999999999999957e+01 0.000000000000000000e+00 1.251999999999999957e+01 0.000000000000000000e+00 1.251999999999999957e+01 0.000000000000000000e+00 1.251999999999999957e+01 0.000000000000000000e+00 0.000000000000000000e+00 0.000000000000000000e+00 0.000000000000000000e+00 0.000000000000000000e+00 0.000000000000000000e+00 0.000000000000000000e+00 1.251999999999999957e+01 1.251999999999999957e+01 0.000000000000000000e+00 1.251999999999999957e+01 0.000000000000000000e+00 0.000000000000000000e+00 0.000000000000000000e+00 0.000000000000000000e+00 0.000000000000000000e+00 0.000000000000000000e+00 0.000000000000000000e+00 0.000000000000000000e+00 0.000000000000000000e+00 0.000000000000000000e+00 3.756000000000000227e+01 0.000000000000000000e+00 1.251999999999999957e+01 0.000000000000000000e+00 0.000000000000000000e+00 0.000000000000000000e+00 0.000000000000000000e+00 0.000000000000000000e+00 0.000000000000000000e+00 0.000000000000000000e+00 0.000000000000000000e+00 0.000000000000000000e+00 0.000000000000000000e+00 0.000000000000000000e+00 0.000000000000000000e+00 0.000000000000000000e+00 0.000000000000000000e+00 1.251999999999999957e+01 5.007999999999999829e+01 0.000000000000000000e+00 0.000000000000000000e+00 0.000000000000000000e+00 0.000000000000000000e+00 0.000000000000000000e+00 0.000000000000000000e+00 0.000000000000000000e+00 0.000000000000000000e+00 0.000000000000000000e+00 0.000000000000000000e+00 0.000000000000000000e+00 0.000000000000000000e+00 0.000000000000000000e+00 0.000000000000000000e+00 0.000000000000000000e+00 0.000000000000000000e+00 0.000000000000000000e+00 0.000000000000000000e+00 0.000000000000000000e+00 0.000000000000000000e+00 3.756000000000000227e+01 0.000000000000000000e+00 0.000000000000000000e+00 0.000000000000000000e+00 0.000000000000000000e+00 0.000000000000000000e+00 0.000000000000000000e+00 0.000000000000000000e+00 0.000000000000000000e+00 2.503999999999999915e+01 0.000000000000000000e+00 0.000000000000000000e+00 0.000000000000000000e+00 0.000000000000000000e+00 0.000000000000000000e+00 0.000000000000000000e+00 0.000000000000000000e+00 2.503999999999999915e+01 0.000000000000000000e+00 0.000000000000000000e+00 0.000000000000000000e+00 1.251999999999999957e+01 0.000000000000000000e+00 0.000000000000000000e+00 1.251999999999999957e+01 0.000000000000000000e+00 0.000000000000000000e+00 0.000000000000000000e+00 0.000000000000000000e+00 0.000000000000000000e+00 1.251999999999999957e+01 0.000000000000000000e+00 0.000000000000000000e+00 0.000000000000000000e+00 0.000000000000000000e+00 0.000000000000000000e+00 0.000000000000000000e+00 1.251999999999999957e+01 0.000000000000000000e+00 0.000000000000000000e+00 1.251999999999999957e+01 5.007999999999999829e+01 0.000000000000000000e+00 0.000000000000000000e+00 0.000000000000000000e+00 0.000000000000000000e+00 0.000000000000000000e+00 0.000000000000000000e+00 0.000000000000000000e+00 0.000000000000000000e+00 0.000000000000000000e+00 0.000000000000000000e+00 0.000000000000000000e+00 0.000000000000000000e+00 0.000000000000000000e+00 0.000000000000000000e+00 0.000000000000000000e+00 0.000000000000000000e+00 0.000000000000000000e+00 0.000000000000000000e+00 0.000000000000000000e+00 1.251999999999999957e+01 0.000000000000000000e+00 0.000000000000000000e+00 0.000000000000000000e+00 0.000000000000000000e+00 0.000000000000000000e+00 0.000000000000000000e+00 0.000000000000000000e+00 0.000000000000000000e+00 0.000000000000000000e+00 0.000000000000000000e+00 0.000000000000000000e+00 0.000000000000000000e+00 0.000000000000000000e+00 0.000000000000000000e+00 1.251999999999999957e+01 0.000000000000000000e+00 0.000000000000000000e+00 0.000000000000000000e+00 0.000000000000000000e+00 0.000000000000000000e+00 0.000000000000000000e+00 0.000000000000000000e+00 0.000000000000000000e+00 0.000000000000000000e+00 0.000000000000000000e+00 0.000000000000000000e+00 0.000000000000000000e+00 0.000000000000000000e+00 0.000000000000000000e+00 0.000000000000000000e+00 1.251999999999999957e+01 0.000000000000000000e+00 0.000000000000000000e+00 2.503999999999999915e+01 0.000000000000000000e+00 0.000000000000000000e+00 0.000000000000000000e+00 0.000000000000000000e+00 0.000000000000000000e+00 0.000000000000000000e+00 0.000000000000000000e+00 1.251999999999999957e+01 0.000000000000000000e+00 0.000000000000000000e+00 0.000000000000000000e+00 0.000000000000000000e+00 0.000000000000000000e+00 0.000000000000000000e+00 0.000000000000000000e+00 1.251999999999999957e+01 0.000000000000000000e+00 0.000000000000000000e+00 1.251999999999999957e+01 0.000000000000000000e+00 0.000000000000000000e+00 0.000000000000000000e+00 0.000000000000000000e+00 1.251999999999999957e+01 0.000000000000000000e+00 0.000000000000000000e+00 0.000000000000000000e+00 3.756000000000000227e+01 2.503999999999999915e+01 0.000000000000000000e+00 0.000000000000000000e+00 0.000000000000000000e+00 0.000000000000000000e+00 0.000000000000000000e+00 0.000000000000000000e+00 0.000000000000000000e+00 0.000000000000000000e+00 0.000000000000000000e+00 0.000000000000000000e+00 0.000000000000000000e+00 0.000000000000000000e+00 0.000000000000000000e+00 0.000000000000000000e+00 0.000000000000000000e+00 0.000000000000000000e+00 0.000000000000000000e+00 0.000000000000000000e+00 0.000000000000000000e+00 0.000000000000000000e+00 0.000000000000000000e+00 0.000000000000000000e+00 0.000000000000000000e+00 0.000000000000000000e+00 0.000000000000000000e+00 0.000000000000000000e+00 0.000000000000000000e+00 0.000000000000000000e+00 0.000000000000000000e+00 0.000000000000000000e+00 0.000000000000000000e+00 0.000000000000000000e+00 0.000000000000000000e+00 0.000000000000000000e+00 0.000000000000000000e+00 0.000000000000000000e+00 0.000000000000000000e+00 0.000000000000000000e+00 0.000000000000000000e+00 0.000000000000000000e+00 0.000000000000000000e+00 0.000000000000000000e+00 0.000000000000000000e+00 0.000000000000000000e+00 0.000000000000000000e+00 0.000000000000000000e+00 0.000000000000000000e+00 0.000000000000000000e+00 0.000000000000000000e+00 0.000000000000000000e+00 0.000000000000000000e+00 0.000000000000000000e+00 0.000000000000000000e+00 0.000000000000000000e+00 0.000000000000000000e+00 0.000000000000000000e+00 1.251999999999999957e+01 0.000000000000000000e+00 0.000000000000000000e+00 0.000000000000000000e+00 0.000000000000000000e+00 0.000000000000000000e+00 1.251999999999999957e+01 0.000000000000000000e+00 0.000000000000000000e+00 0.000000000000000000e+00 0.000000000000000000e+00 0.000000000000000000e+00 0.000000000000000000e+00 0.000000000000000000e+00 0.000000000000000000e+00 0.000000000000000000e+00 0.000000000000000000e+00 0.000000000000000000e+00 0.000000000000000000e+00 0.000000000000000000e+00 1.251999999999999957e+01 0.000000000000000000e+00 0.000000000000000000e+00 0.000000000000000000e+00 0.000000000000000000e+00 0.000000000000000000e+00 0.000000000000000000e+00 0.000000000000000000e+00 0.000000000000000000e+00 0.000000000000000000e+00 0.000000000000000000e+00 0.000000000000000000e+00 0.000000000000000000e+00 0.000000000000000000e+00 0.000000000000000000e+00 0.000000000000000000e+00 0.000000000000000000e+00 0.000000000000000000e+00 0.000000000000000000e+00 0.000000000000000000e+00 0.000000000000000000e+00 0.000000000000000000e+00 0.000000000000000000e+00 1.126799999999999926e+02 0.000000000000000000e+00 0.000000000000000000e+00 0.000000000000000000e+00 0.000000000000000000e+00 0.000000000000000000e+00 0.000000000000000000e+00 0.000000000000000000e+00 0.000000000000000000e+00 0.000000000000000000e+00 0.000000000000000000e+00 0.000000000000000000e+00 0.000000000000000000e+00 0.000000000000000000e+00 0.000000000000000000e+00 0.000000000000000000e+00 0.000000000000000000e+00 1.251999999999999957e+01 0.000000000000000000e+00 0.000000000000000000e+00 0.000000000000000000e+00 0.000000000000000000e+00 2.503999999999999915e+01 0.000000000000000000e+00 0.000000000000000000e+00 0.000000000000000000e+00 0.000000000000000000e+00 0.000000000000000000e+00 0.000000000000000000e+00 0.000000000000000000e+00 0.000000000000000000e+00 0.000000000000000000e+00 1.251999999999999957e+01 0.000000000000000000e+00 0.000000000000000000e+00 0.000000000000000000e+00 0.000000000000000000e+00 2.503999999999999915e+01 0.000000000000000000e+00 0.000000000000000000e+00 0.000000000000000000e+00 0.000000000000000000e+00 1.251999999999999957e+01 0.000000000000000000e+00 1.251999999999999957e+01 0.000000000000000000e+00 0.000000000000000000e+00 2.503999999999999915e+01 1.251999999999999957e+01 0.000000000000000000e+00 0.000000000000000000e+00 0.000000000000000000e+00 0.000000000000000000e+00 0.000000000000000000e+00 0.000000000000000000e+00 0.000000000000000000e+00 0.000000000000000000e+00 0.000000000000000000e+00 0.000000000000000000e+00 0.000000000000000000e+00 1.251999999999999957e+01 0.000000000000000000e+00 0.000000000000000000e+00 0.000000000000000000e+00 0.000000000000000000e+00 0.000000000000000000e+00 0.000000000000000000e+00 0.000000000000000000e+00 0.000000000000000000e+00 0.000000000000000000e+00 0.000000000000000000e+00 0.000000000000000000e+00 0.000000000000000000e+00 0.000000000000000000e+00 0.000000000000000000e+00 0.000000000000000000e+00 0.000000000000000000e+00
0.000000000000000000e+00 0.000000000000000000e+00 0.000000000000000000e+00 0.000000000000000000e+00 0.000000000000000000e+00 0.000000000000000000e+00 0.000000000000000000e+00 0.000000000000000000e+00 0.000000000000000000e+00 0.000000000000000000e+00 0.000000000000000000e+00 0.000000000000000000e+00 1.251999999999999957e+01 0.000000000000000000e+00 0.000000000000000000e+00 3.756000000000000227e+01 7.512000000000000455e+01 6.259999999999999432e+01 2.503999999999999915e+01 2.503999999999999915e+01 0.000000000000000000e+00 0.000000000000000000e+00 0.000000000000000000e+00 0.000000000000000000e+00 2.503999999999999915e+01 0.000000000000000000e+00 1.377199999999999989e+02 0.000000000000000000e+00 1.251999999999999957e+01 0.000000000000000000e+00 0.000000000000000000e+00 1.251999999999999957e+01 0.000000000000000000e+00 3.756000000000000227e+01 0.000000000000000000e+00 0.000000000000000000e+00 0.000000000000000000e+00 0.000000000000000000e+00 0.000000000000000000e+00 0.000000000000000000e+00 0.000000000000000000e+00 0.000000000000000000e+00 0.000000000000000000e+00 0.000000000000000000e+00 0.000000000000000000e+00 0.000000000000000000e+00 0.000000000000000000e+00 0.000000000000000000e+00 0.000000000000000000e+00 0.000000000000000000e+00 0.000000000000000000e+00 0.000000000000000000e+00 0.000000000000000000e+00 2.503999999999999915e+01 0.000000000000000000e+00 0.000000000000000000e+00 0.000000000000000000e+00 0.000000000000000000e+00 0.000000000000000000e+00 0.000000000000000000e+00 0.000000000000000000e+00 0.000000000000000000e+00 1.251999999999999957e+01 1.251999999999999957e+01 1.251999999999999957e+01 0.000000000000000000e+00 0.000000000000000000e+00 0.000000000000000000e+00 0.000000000000000000e+00 0.000000000000000000e+00 0.000000000000000000e+00 0.000000000000000000e+00 0.000000000000000000e+00 0.000000000000000000e+00 0.000000000000000000e+00 0.000000000000000000e+00 0.000000000000000000e+00 0.000000000000000000e+00 0.000000000000000000e+00 6.259999999999999432e+01 0.000000000000000000e+00 1.251999999999999957e+01 0.000000000000000000e+00 0.000000000000000000e+00 0.000000000000000000e+00 0.000000000000000000e+00 0.000000000000000000e+00 0.000000000000000000e+00 0.000000000000000000e+00 0.000000000000000000e+00 0.000000000000000000e+00 0.000000000000000000e+00 0.000000000000000000e+00 0.000000000000000000e+00 0.000000000000000000e+00 0.000000000000000000e+00 0.000000000000000000e+00 0.000000000000000000e+00 1.251999999999999957e+01 0.000000000000000000e+00 0.000000000000000000e+00 0.000000000000000000e+00 0.000000000000000000e+00 0.000000000000000000e+00 0.000000000000000000e+00 0.000000000000000000e+00 0.000000000000000000e+00 1.251999999999999957e+01 0.000000000000000000e+00 0.000000000000000000e+00 0.000000000000000000e+00 0.000000000000000000e+00 0.000000000000000000e+00 0.000000000000000000e+00 0.000000000000000000e+00 0.000000000000000000e+00 0.000000000000000000e+00 0.000000000000000000e+00 0.000000000000000000e+00 0.000000000000000000e+00 0.000000000000000000e+00 0.000000000000000000e+00 0.000000000000000000e+00 0.000000000000000000e+00 1.251999999999999957e+01 0.000000000000000000e+00 0.000000000000000000e+00 0.000000000000000000e+00 0.000000000000000000e+00 0.000000000000000000e+00 0.000000000000000000e+00 1.251999999999999957e+01 0.000000000000000000e+00 0.000000000000000000e+00 0.000000000000000000e+00 0.000000000000000000e+00 0.000000000000000000e+00 0.000000000000000000e+00 0.000000000000000000e+00 0.000000000000000000e+00 0.000000000000000000e+00 0.000000000000000000e+00 0.000000000000000000e+00 0.000000000000000000e+00 0.000000000000000000e+00 0.000000000000000000e+00 0.000000000000000000e+00 0.000000000000000000e+00 0.000000000000000000e+00 1.251999999999999957e+01 0.000000000000000000e+00 0.000000000000000000e+00 0.000000000000000000e+00 0.000000000000000000e+00 0.000000000000000000e+00 0.000000000000000000e+00 0.000000000000000000e+00 0.000000000000000000e+00 0.000000000000000000e+00 1.251999999999999957e+01 0.000000000000000000e+00 0.000000000000000000e+00 0.000000000000000000e+00 0.000000000000000000e+00 0.000000000000000000e+00 0.000000000000000000e+00 0.000000000000000000e+00 0.000000000000000000e+00 0.000000000000000000e+00 0.000000000000000000e+00 0.000000000000000000e+00 0.000000000000000000e+00 0.000000000000000000e+00 0.000000000000000000e+00 0.000000000000000000e+00 0.000000000000000000e+00 0.000000000000000000e+00 0.000000000000000000e+00 1.251999999999999957e+01 0.000000000000000000e+00 0.000000000000000000e+00 0.000000000000000000e+00 0.000000000000000000e+00 0.000000000000000000e+00 0.000000000000000000e+00 0.000000000000000000e+00 0.000000000000000000e+00 0.000000000000000000e+00 0.000000000000000000e+00 0.000000000000000000e+00 0.000000000000000000e+00 0.000000000000000000e+00 0.000000000000000000e+00 0.000000000000000000e+00 0.000000000000000000e+00 0.000000000000000000e+00 0.000000000000000000e+00 0.000000000000000000e+00 0.000000000000000000e+00 0.000000000000000000e+00 0.000000000000000000e+00 0.000000000000000000e+00 0.000000000000000000e+00 0.000000000000000000e+00 0.000000000000000000e+00 0.000000000000000000e+00 0.000000000000000000e+00 0.000000000000000000e+00 0.000000000000000000e+00 0.000000000000000000e+00 0.000000000000000000e+00 0.000000000000000000e+00 0.000000000000000000e+00 0.000000000000000000e+00 0.000000000000000000e+00 0.000000000000000000e+00 0.000000000000000000e+00 0.000000000000000000e+00 0.000000000000000000e+00 0.000000000000000000e+00 0.000000000000000000e+00 0.000000000000000000e+00 0.000000000000000000e+00 2.503999999999999915e+01 0.000000000000000000e+00 0.000000000000000000e+00 0.000000000000000000e+00 0.000000000000000000e+00 0.000000000000000000e+00 0.000000000000000000e+00 0.000000000000000000e+00 0.000000000000000000e+00 0.000000000000000000e+00 0.000000000000000000e+00 0.000000000000000000e+00 0.000000000000000000e+00 0.000000000000000000e+00 0.000000000000000000e+00 0.000000000000000000e+00 0.000000000000000000e+00 0.000000000000000000e+00 0.000000000000000000e+00 0.000000000000000000e+00 0.000000000000000000e+00 0.000000000000000000e+00 0.000000000000000000e+00 0.000000000000000000e+00 0.000000000000000000e+00 0.000000000000000000e+00 0.000000000000000000e+00 0.000000000000000000e+00 0.000000000000000000e+00 0.000000000000000000e+00 0.000000000000000000e+00 0.000000000000000000e+00 0.000000000000000000e+00 0.000000000000000000e+00 0.000000000000000000e+00 0.000000000000000000e+00 0.000000000000000000e+00 0.000000000000000000e+00 0.000000000000000000e+00 0.000000000000000000e+00 0.000000000000000000e+00 0.000000000000000000e+00 0.000000000000000000e+00 0.000000000000000000e+00 0.000000000000000000e+00 0.000000000000000000e+00 0.000000000000000000e+00 0.000000000000000000e+00 0.000000000000000000e+00 0.000000000000000000e+00 0.000000000000000000e+00 0.000000000000000000e+00 0.000000000000000000e+00 0.000000000000000000e+00 0.000000000000000000e+00 0.000000000000000000e+00 0.000000000000000000e+00 0.000000000000000000e+00 0.000000000000000000e+00 0.000000000000000000e+00 0.000000000000000000e+00 0.000000000000000000e+00 1.251999999999999957e+01 0.000000000000000000e+00 0.000000000000000000e+00 0.000000000000000000e+00 0.000000000000000000e+00 0.000000000000000000e+00 0.000000000000000000e+00 0.000000000000000000e+00 0.000000000000000000e+00 0.000000000000000000e+00 0.000000000000000000e+00 0.000000000000000000e+00 0.000000000000000000e+00 0.000000000000000000e+00 0.000000000000000000e+00 0.000000000000000000e+00 0.000000000000000000e+00 0.000000000000000000e+00 0.000000000000000000e+00 1.251999999999999957e+01 0.000000000000000000e+00 0.000000000000000000e+00 0.000000000000000000e+00 0.000000000000000000e+00 1.251999999999999957e+01 0.000000000000000000e+00 0.000000000000000000e+00 0.000000000000000000e+00 0.000000000000000000e+00 0.000000000000000000e+00 0.000000000000000000e+00 0.000000000000000000e+00 0.000000000000000000e+00 0.000000000000000000e+00 0.000000000000000000e+00 0.000000000000000000e+00 0.000000000000000000e+00 0.000000000000000000e+00 0.000000000000000000e+00 8.764000000000000057e+01 0.000000000000000000e+00 0.000000000000000000e+00 0.000000000000000000e+00 0.000000000000000000e+00 0.000000000000000000e+00 0.000000000000000000e+00 0.000000000000000000e+00 0.000000000000000000e+00 0.000000000000000000e+00 0.000000000000000000e+00 0.000000000000000000e+00 0.000000000000000000e+00 0.000000000000000000e+00 1.251999999999999957e+01 0.000000000000000000e+00 0.000000000000000000e+00 0.000000000000000000e+00 0.000000000000000000e+00 0.000000000000000000e+00 0.000000000000000000e+00 0.000000000000000000e+00 0.000000000000000000e+00 1.251999999999999957e+01 0.000000000000000000e+00 0.000000000000000000e+00 0.000000000000000000e+00 0.000000000000000000e+00 0.000000000000000000e+00 1.251999999999999957e+01 0.000000000000000000e+00 0.000000000000000000e+00 0.000000000000000000e+00 0.000000000000000000e+00 0.000000000000000000e+00 0.000000000000000000e+00 1.251999999999999957e+01 5.007999999999999829e+01 0.000000000000000000e+00 0.000000000000000000e+00 0.000000000000000000e+00 0.000000000000000000e+00 1.251999999999999957e+01 0.000000000000000000e+00 0.000000000000000000e+00 0.000000000000000000e+00 0.000000000000000000e+00 0.000000000000000000e+00 0.000000000000000000e+00 0.000000000000000000e+00 0.000000000000000000e+00 1.251999999999999957e+01 0.000000000000000000e+00 0.000000000000000000e+00 0.000000000000000000e+00 0.000000000000000000e+00 0.000000000000000000e+00 0.000000000000000000e+00 0.000000000000000000e+00 0.000000000000000000e+00 0.000000000000000000e+00 0.000000000000000000e+00 0.000000000000000000e+00 0.000000000000000000e+00 0.000000000000000000e+00 0.000000000000000000e+00 0.000000000000000000e+00 0.000000000000000000e+00 0.000000000000000000e+00 0.000000000000000000e+00 0.000000000000000000e+00 0.000000000000000000e+00 0.000000000000000000e+00 0.000000000000000000e+00 0.000000000000000000e+00 0.000000000000000000e+00 0.000000000000000000e+00
0.000000000000000000e+00 2.503999999999999915e+01 0.000000000000000000e+00 0.000000000000000000e+00 0.000000000000000000e+00 0.000000000000000000e+00 0.000000000000000000e+00 0.000000000000000000e+00 0.000000000000000000e+00 0.000000000000000000e+00 0.000000000000000000e+00 0.000000000000000000e+00 0.000000000000000000e+00 0.000000000000000000e+00 0.000000000000000000e+00 1.126799999999999926e+02 6.260000000000000000e+02 1.377199999999999989e+02 5.007999999999999829e+01 2.503999999999999915e+01 1.752800000000000011e+02 7.512000000000000455e+01 2.503999999999999915e+01 1.251999999999999957e+01 0.000000000000000000e+00 3.756000000000000227e+01 1.877999999999999829e+02 0.000000000000000000e+00 1.251999999999999957e+01 6.259999999999999432e+01 0.000000000000000000e+00 0.000000000000000000e+00 0.000000000000000000e+00 3.756000000000000227e+01 0.000000000000000000e+00 0.000000000000000000e+00 0.000000000000000000e+00 2.503999999999999915e+01 0.000000000000000000e+00 0.000000000000000000e+00 0.000000000000000000e+00 1.251999999999999957e+01 2.503999999999999915e+01 0.000000000000000000e+00 0.000000000000000000e+00 0.000000000000000000e+00 0.000000000000000000e+00 0.000000000000000000e+00 0.000000000000000000e+00 0.000000000000000000e+00 0.000000000000000000e+00 0.000000000000000000e+00 0.000000000000000000e+00 0.000000000000000000e+00 0.000000000000000000e+00 1.251999999999999957e+01 0.000000000000000000e+00 0.000000000000000000e+00 0.000000000000000000e+00 0.000000000000000000e+00 0.000000000000000000e+00 0.000000000000000000e+00 0.000000000000000000e+00 0.000000000000000000e+00 1.251999999999999957e+01 1.251999999999999957e+01 0.000000000000000000e+00 0.000000000000000000e+00 0.000000000000000000e+00 0.000000000000000000e+00 0.000000000000000000e+00 0.000000000000000000e+00 0.000000000000000000e+00 0.000000000000000000e+00 0.000000000000000000e+00 0.000000000000000000e+00 0.000000000000000000e+00 0.000000000000000000e+00 2.503999999999999915e+01 2.503999999999999915e+01 0.000000000000000000e+00 0.000000000000000000e+00 0.000000000000000000e+00 0.000000000000000000e+00 0.000000000000000000e+00 0.000000000000000000e+00 0.000000000000000000e+00 0.000000000000000000e+00 1.251999999999999957e+01 1.251999999999999957e+01 0.000000000000000000e+00 0.000000000000000000e+00 0.000000000000000000e+00 0.000000000000000000e+00 0.000000000000000000e+00 0.000000000000000000e+00 0.000000000000000000e+00 1.251999999999999957e+01 0.000000000000000000e+00 0.000000000000000000e+00 0.000000000000000000e+00 1.251999999999999957e+01 0.000000000000000000e+00 0.000000000000000000e+00 0.000000000000000000e+00 0.000000000000000000e+00 0.000000000000000000e+00 0.000000000000000000e+00 0.000000000000000000e+00 0.000000000000000000e+00 0.000000000000000000e+00 0.000000000000000000e+00 0.000000000000000000e+00 0.000000000000000000e+00 0.000000000000000000e+00 0.000000000000000000e+00 0.000000000000000000e+00 1.251999999999999957e+01 0.000000000000000000e+00 0.000000000000000000e+00 0.000000000000000000e+00 0.000000000000000000e+00 1.251999999999999957e+01 0.000000000000000000e+00 0.000000000000000000e+00 0.000000000000000000e+00 0.000000000000000000e+00 0.000000000000000000e+00 0.000000000000000000e+00 0.000000000000000000e+00 1.251999999999999957e+01 0.000000000000000000e+00 0.000000000000000000e+00 0.000000000000000000e+00 0.000000000000000000e+00 2.503999999999999915e+01 0.000000000000000000e+00 0.000000000000000000e+00 0.000000000000000000e+00 0.000000000000000000e+00 0.000000000000000000e+00 1.251999999999999957e+01 0.000000000000000000e+00 0.000000000000000000e+00 0.000000000000000000e+00 0.000000000000000000e+00 0.000000000000000000e+00 0.000000000000000000e+00 0.000000000000000000e+00 0.000000000000000000e+00 0.000000000000000000e+00 0.000000000000000000e+00 0.000000000000000000e+00 0.000000000000000000e+00 0.000000000000000000e+00 0.000000000000000000e+00 0.000000000000000000e+00 0.000000000000000000e+00 0.000000000000000000e+00 0.000000000000000000e+00 0.000000000000000000e+00 0.000000000000000000e+00 0.000000000000000000e+00 0.000000000000000000e+00 0.000000000000000000e+00 0.000000000000000000e+00 0.000000000000000000e+00 0.000000000000000000e+00 1.251999999999999957e+01 0.000000000000000000e+00 0.000000000000000000e+00 0.000000000000000000e+00 0.000000000000000000e+00 0.000000000000000000e+00 0.000000000000000000e+00 0.000000000000000000e+00 0.000000000000000000e+00 0.000000000000000000e+00 1.251999999999999957e+01 0.000000000000000000e+00 0.000000000000000000e+00 0.000000000000000000e+00 0.000000000000000000e+00 0.000000000000000000e+00 0.000000000000000000e+00 0.000000000000000000e+00 0.000000000000000000e+00 0.000000000000000000e+00 0.000000000000000000e+00 0.000000000000000000e+00 0.000000000000000000e+00 0.000000000000000000e+00 0.000000000000000000e+00 0.000000000000000000e+00 0.000000000000000000e+00 0.000000000000000000e+00 0.000000000000000000e+00 0.000000000000000000e+00 1.251999999999999957e+01 0.000000000000000000e+00 0.000000000000000000e+00 0.000000000000000000e+00 0.000000000000000000e+00 0.000000000000000000e+00 0.000000000000000000e+00 0.000000000000000000e+00 0.000000000000000000e+00 0.000000000000000000e+00 0.000000000000000000e+00 0.000000000000000000e+00 0.000000000000000000e+00 0.000000000000000000e+00 0.000000000000000000e+00 0.000000000000000000e+00 0.000000000000000000e+00 0.000000000000000000e+00 0.000000000000000000e+00 0.000000000000000000e+00 0.000000000000000000e+00 0.000000000000000000e+00 0.000000000000000000e+00 0.000000000000000000e+00 0.000000000000000000e+00 1.251999999999999957e+01 0.000000000000000000e+00 0.000000000000000000e+00 1.251999999999999957e+01 0.000000000000000000e+00 0.000000000000000000e+00 0.000000000000000000e+00 0.000000000000000000e+00 0.000000000000000000e+00 0.000000000000000000e+00 1.251999999999999957e+01 0.000000000000000000e+00 0.000000000000000000e+00 0.000000000000000000e+00 0.000000000000000000e+00 0.000000000000000000e+00 0.000000000000000000e+00 0.000000000000000000e+00 0.000000000000000000e+00 0.000000000000000000e+00 0.000000000000000000e+00 0.000000000000000000e+00 0.000000000000000000e+00 0.000000000000000000e+00 0.000000000000000000e+00 0.000000000000000000e+00 0.000000000000000000e+00 0.000000000000000000e+00 0.000000000000000000e+00 1.251999999999999957e+01 0.000000000000000000e+00 0.000000000000000000e+00 0.000000000000000000e+00 0.000000000000000000e+00 0.000000000000000000e+00 0.000000000000000000e+00 0.000000000000000000e+00 0.000000000000000000e+00 0.000000000000000000e+00 0.000000000000000000e+00 0.000000000000000000e+00 0.000000000000000000e+00 0.000000000000000000e+00 0.000000000000000000e+00 0.000000000000000000e+00 0.000000000000000000e+00 0.000000000000000000e+00 0.000000000000000000e+00 0.000000000000000000e+00 1.251999999999999957e+01 0.000000000000000000e+00 0.000000000000000000e+00 0.000000000000000000e+00 0.000000000000000000e+00 0.000000000000000000e+00 0.000000000000000000e+00 0.000000000000000000e+00 0.000000000000000000e+00 0.000000000000000000e+00 0.000000000000000000e+00 0.000000000000000000e+00 0.000000000000000000e+00 3.756000000000000227e+01 0.000000000000000000e+00 0.000000000000000000e+00 0.000000000000000000e+00 0.000000000000000000e+00 0.000000000000000000e+00 0.000000000000000000e+00 0.000000000000000000e+00 0.000000000000000000e+00 0.000000000000000000e+00 0.000000000000000000e+00 0.000000000000000000e+00 1.251999999999999957e+01 0.000000000000000000e+00 0.000000000000000000e+00 3.756000000000000227e+01 0.000000000000000000e+00 0.000000000000000000e+00 0.000000000000000000e+00 1.251999999999999957e+01 0.000000000000000000e+00 0.000000000000000000e+00 0.000000000000000000e+00 0.000000000000000000e+00 0.000000000000000000e+00 0.000000000000000000e+00 0.000000000000000000e+00 0.000000000000000000e+00 0.000000000000000000e+00 0.000000000000000000e+00 0.000000000000000000e+00 0.000000000000000000e+00 0.000000000000000000e+00 0.000000000000000000e+00 0.000000000000000000e+00 0.000000000000000000e+00 0.000000000000000000e+00 0.000000000000000000e+00 0.000000000000000000e+00 1.251999999999999886e+02 0.000000000000000000e+00 0.000000000000000000e+00 0.000000000000000000e+00 0.000000000000000000e+00 0.000000000000000000e+00 1.251999999999999957e+01 0.000000000000000000e+00 0.000000000000000000e+00 0.000000000000000000e+00 0.000000000000000000e+00 0.000000000000000000e+00 0.000000000000000000e+00 0.000000000000000000e+00 3.756000000000000227e+01 0.000000000000000000e+00 0.000000000000000000e+00 0.000000000000000000e+00 0.000000000000000000e+00 0.000000000000000000e+00 0.000000000000000000e+00 0.000000000000000000e+00 0.000000000000000000e+00 2.503999999999999915e+01 0.000000000000000000e+00 0.000000000000000000e+00 0.000000000000000000e+00 0.000000000000000000e+00 0.000000000000000000e+00 0.000000000000000000e+00 0.000000000000000000e+00 0.000000000000000000e+00 1.251999999999999957e+01 0.000000000000000000e+00 0.000000000000000000e+00 0.000000000000000000e+00 1.251999999999999957e+01 1.126799999999999926e+02 0.000000000000000000e+00 1.251999999999999957e+01 0.000000000000000000e+00 1.251999999999999957e+01 1.251999999999999886e+02 1.251999999999999957e+01 0.000000000000000000e+00 1.251999999999999957e+01 0.000000000000000000e+00 6.259999999999999432e+01 1.251999999999999957e+01 0.000000000000000000e+00 0.000000000000000000e+00 0.000000000000000000e+00 0.000000000000000000e+00 0.000000000000000000e+00 0.000000000000000000e+00 0.000000000000000000e+00 0.000000000000000000e+00 0.000000000000000000e+00 0.000000000000000000e+00 0.000000000000000000e+00 0.000000000000000000e+00 0.000000000000000000e+00 0.000000000000000000e+00 1.251999999999999957e+01 0.000000000000000000e+00 0.000000000000000000e+00 0.000000000000000000e+00 0.000000000000000000e+00 0.000000000000000000e+00 0.000000000000000000e+00 0.000000000000000000e+00 0.000000000000000000e+00 0.000000000000000000e+00 0.000000000000000000e+00 0.000000000000000000e+00 0.000000000000000000e+00 0.000000000000000000e+00
0.000000000000000000e+00 5.007999999999999829e+01 2.503999999999999915e+01 0.000000000000000000e+00 0.000000000000000000e+00 0.000000000000000000e+00 1.251999999999999957e+01 5.007999999999999829e+01 0.000000000000000000e+00 0.000000000000000000e+00 1.251999999999999957e+01 0.000000000000000000e+00 0.000000000000000000e+00 0.000000000000000000e+00 1.251999999999999957e+01 4.507199999999999704e+02 8.764000000000000057e+01 7.512000000000000455e+01 5.007999999999999829e+01 0.000000000000000000e+00 3.380399999999999636e+02 2.503999999999999915e+01 3.255199999999999818e+02 0.000000000000000000e+00 5.007999999999999829e+01 0.000000000000000000e+00 7.511999999999999318e+02 2.503999999999999915e+01 5.007999999999999829e+01 5.007999999999999829e+01 3.756000000000000227e+01 0.000000000000000000e+00 1.251999999999999957e+01 5.007999999999999829e+01 3.756000000000000227e+01 2.503999999999999915e+01 0.000000000000000000e+00 1.251999999999999957e+01 0.000000000000000000e+00 1.251999999999999957e+01 2.503999999999999915e+01 2.503999999999999915e+01 1.251999999999999957e+01 1.251999999999999957e+01 0.000000000000000000e+00 2.503999999999999915e+01 3.756000000000000227e+01 1.251999999999999957e+01 0.000000000000000000e+00 0.000000000000000000e+00 0.000000000000000000e+00 1.251999999999999957e+01 0.000000000000000000e+00 0.000000000000000000e+00 1.251999999999999957e+01 0.000000000000000000e+00 0.000000000000000000e+00 0.000000000000000000e+00 0.000000000000000000e+00 1.251999999999999957e+01 1.251999999999999957e+01 6.259999999999999432e+01 1.251999999999999957e+01 5.007999999999999829e+01 2.503999999999999915e+01 2.503999999999999915e+01 0.000000000000000000e+00 0.000000000000000000e+00 0.000000000000000000e+00 2.503999999999999915e+01 0.000000000000000000e+00 0.000000000000000000e+00 0.000000000000000000e+00 2.503999999999999915e+01 0.000000000000000000e+00 0.000000000000000000e+00 0.000000000000000000e+00 1.251999999999999957e+01 1.251999999999999957e+01 8.764000000000000057e+01 0.000000000000000000e+00 0.000000000000000000e+00 0.000000000000000000e+00 0.000000000000000000e+00 0.000000000000000000e+00 0.000000000000000000e+00 0.000000000000000000e+00 0.000000000000000000e+00 3.756000000000000227e+01 0.000000000000000000e+00 1.251999999999999957e+01 1.251999999999999957e+01 0.000000000000000000e+00 0.000000000000000000e+00 1.251999999999999957e+01 0.000000000000000000e+00 0.000000000000000000e+00 0.000000000000000000e+00 1.251999999999999957e+01 0.000000000000000000e+00 1.251999999999999957e+01 2.503999999999999915e+01 0.000000000000000000e+00 1.251999999999999957e+01 0.000000000000000000e+00 1.251999999999999957e+01 0.000000000000000000e+00 0.000000000000000000e+00 1.251999999999999957e+01 0.000000000000000000e+00 1.251999999999999957e+01 0.000000000000000000e+00 0.000000000000000000e+00 2.503999999999999915e+01 0.000000000000000000e+00 1.251999999999999957e+01 2.503999999999999915e+01 2.253599999999999852e+02 0.000000000000000000e+00 1.251999999999999957e+01 0.000000000000000000e+00 0.000000000000000000e+00 0.000000000000000000e+00 0.000000000000000000e+00 2.503999999999999915e+01 1.251999999999999957e+01 1.251999999999999957e+01 0.000000000000000000e+00 1.251999999999999957e+01 1.251999999999999957e+01 8.764000000000000057e+01 2.503999999999999915e+01 1.251999999999999957e+01 3.756000000000000227e+01 0.000000000000000000e+00 2.128400000000000034e+02 0.000000000000000000e+00 7.512000000000000455e+01 1.377199999999999989e+02 2.503999999999999915e+01 3.756000000000000227e+01 2.003199999999999932e+02 0.000000000000000000e+00 0.000000000000000000e+00 0.000000000000000000e+00 1.251999999999999957e+01 1.251999999999999957e+01 0.000000000000000000e+00 1.251999999999999957e+01 0.000000000000000000e+00 1.251999999999999957e+01 1.251999999999999957e+01 0.000000000000000000e+00 0.000000000000000000e+00 0.000000000000000000e+00 0.000000000000000000e+00 0.000000000000000000e+00 0.000000000000000000e+00 0.000000000000000000e+00 0.000000000000000000e+00 0.000000000000000000e+00 0.000000000000000000e+00 2.503999999999999915e+01 0.000000000000000000e+00 0.000000000000000000e+00 0.000000000000000000e+00 0.000000000000000000e+00 0.000000000000000000e+00 0.000000000000000000e+00 1.251999999999999957e+01 0.000000000000000000e+00 0.000000000000000000e+00 0.000000000000000000e+00 0.000000000000000000e+00 0.000000000000000000e+00 0.000000000000000000e+00 0.000000000000000000e+00 0.000000000000000000e+00 6.259999999999999432e+01 1.251999999999999957e+01 0.000000000000000000e+00 0.000000000000000000e+00 0.000000000000000000e+00 0.000000000000000000e+00 0.000000000000000000e+00 1.251999999999999957e+01 0.000000000000000000e+00 1.251999999999999957e+01 0.000000000000000000e+00 0.000000000000000000e+00 0.000000000000000000e+00 1.251999999999999957e+01 7.512000000000000455e+01 1.251999999999999957e+01 1.001599999999999966e+02 2.503999999999999915e+01 1.251999999999999957e+01 0.000000000000000000e+00 1.251999999999999957e+01 0.000000000000000000e+00 0.000000000000000000e+00 0.000000000000000000e+00 0.000000000000000000e+00 5.007999999999999829e+01 0.000000000000000000e+00 0.000000000000000000e+00 1.251999999999999957e+01 0.000000000000000000e+00 0.000000000000000000e+00 0.000000000000000000e+00 0.000000000000000000e+00 0.000000000000000000e+00 2.503999999999999915e+01 1.251999999999999957e+01 0.000000000000000000e+00 0.000000000000000000e+00 0.000000000000000000e+00 0.000000000000000000e+00 0.000000000000000000e+00 0.000000000000000000e+00 1.251999999999999957e+01 0.000000000000000000e+00 0.000000000000000000e+00 1.251999999999999886e+02 0.000000000000000000e+00 0.000000000000000000e+00 1.251999999999999957e+01 1.251999999999999957e+01 1.251999999999999957e+01 0.000000000000000000e+00 1.251999999999999957e+01 0.000000000000000000e+00 0.000000000000000000e+00 0.000000000000000000e+00 1.251999999999999957e+01 0.000000000000000000e+00 0.000000000000000000e+00 0.000000000000000000e+00 0.000000000000000000e+00 0.000000000000000000e+00 0.000000000000000000e+00 2.503999999999999915e+01 0.000000000000000000e+00 0.000000000000000000e+00 0.000000000000000000e+00 0.000000000000000000e+00 0.000000000000000000e+00 0.000000000000000000e+00 0.000000000000000000e+00 0.000000000000000000e+00 0.000000000000000000e+00 0.000000000000000000e+00 0.000000000000000000e+00 0.000000000000000000e+00 0.000000000000000000e+00 0.000000000000000000e+00 0.000000000000000000e+00 0.000000000000000000e+00 5.007999999999999829e+01 0.000000000000000000e+00 0.000000000000000000e+00 0.000000000000000000e+00 0.000000000000000000e+00 0.000000000000000000e+00 0.000000000000000000e+00 0.000000000000000000e+00 0.000000000000000000e+00 2.503999999999999915e+01 1.251999999999999957e+01 0.000000000000000000e+00 0.000000000000000000e+00 1.251999999999999957e+01 0.000000000000000000e+00 0.000000000000000000e+00 0.000000000000000000e+00 0.000000000000000000e+00 0.000000000000000000e+00 0.000000000000000000e+00 1.251999999999999957e+01 0.000000000000000000e+00 0.000000000000000000e+00 0.000000000000000000e+00 1.251999999999999957e+01 0.000000000000000000e+00 1.251999999999999957e+01 1.251999999999999957e+01 0.000000000000000000e+00 0.000000000000000000e+00 0.000000000000000000e+00 0.000000000000000000e+00 0.000000000000000000e+00 0.000000000000000000e+00 1.251999999999999957e+01 0.000000000000000000e+00 1.251999999999999957e+01 1.251999999999999957e+01 0.000000000000000000e+00 0.000000000000000000e+00 0.000000000000000000e+00 0.000000000000000000e+00 1.251999999999999957e+01 0.000000000000000000e+00 0.000000000000000000e+00 0.000000000000000000e+00 0.000000000000000000e+00 0.000000000000000000e+00 0.000000000000000000e+00 1.251999999999999957e+01 0.000000000000000000e+00 0.000000000000000000e+00 0.000000000000000000e+00 0.000000000000000000e+00 1.251999999999999957e+01 0.000000000000000000e+00 0.000000000000000000e+00 0.000000000000000000e+00 0.000000000000000000e+00 0.000000000000000000e+00 1.251999999999999957e+01 0.000000000000000000e+00 0.000000000000000000e+00 0.000000000000000000e+00 0.000000000000000000e+00 0.000000000000000000e+00 4.882799999999999727e+02 0.000000000000000000e+00 0.000000000000000000e+00 0.000000000000000000e+00 5.007999999999999829e+01 1.251999999999999957e+01 0.000000000000000000e+00 0.000000000000000000e+00 0.000000000000000000e+00 0.000000000000000000e+00 1.251999999999999957e+01 0.000000000000000000e+00 0.000000000000000000e+00 0.000000000000000000e+00 0.000000000000000000e+00 0.000000000000000000e+00 0.000000000000000000e+00 0.000000000000000000e+00 0.000000000000000000e+00 0.000000000000000000e+00 0.000000000000000000e+00 1.251999999999999957e+01 0.000000000000000000e+00 0.000000000000000000e+00 0.000000000000000000e+00 0.000000000000000000e+00 0.000000000000000000e+00 1.251999999999999957e+01 1.251999999999999957e+01 0.000000000000000000e+00 0.000000000000000000e+00 1.251999999999999957e+01 1.251999999999999957e+01 1.251999999999999957e+01 0.000000000000000000e+00 0.000000000000000000e+00 0.000000000000000000e+00 3.756000000000000227e+01 1.251999999999999957e+01 2.503999999999999915e+01 0.000000000000000000e+00 1.251999999999999957e+01 2.503999999999999915e+01 0.000000000000000000e+00 0.000000000000000000e+00 2.503999999999999915e+01 0.000000000000000000e+00 1.627599999999999909e+02 1.251999999999999957e+01 2.503999999999999915e+01 2.503999999999999915e+01 1.251999999999999957e+01 1.251999999999999957e+01 1.251999999999999957e+01 5.007999999999999829e+01 0.000000000000000000e+00 3.756000000000000227e+01 0.000000000000000000e+00 3.756000000000000227e+01 0.000000000000000000e+00 8.764000000000000057e+01 1.251999999999999886e+02 0.000000000000000000e+00 1.251999999999999957e+01 0.000000000000000000e+00 0.000000000000000000e+00 1.251999999999999957e+01 0.000000000000000000e+00 0.000000000000000000e+00 0.000000000000000000e+00 0.000000000000000000e+00 0.000000000000000000e+00 1.251999999999999957e+01 2.503999999999999915e+01 0.000000000000000000e+00 0.000000000000000000e+00 0.000000000000000000e+00
6.259999999999999432e+01 1.502400000000000091e+02 1.627599999999999909e+02 6.259999999999999432e+01 0.000000000000000000e+00 3.756000000000000227e+01 1.251999999999999886e+02 1.627599999999999909e+02 8.764000000000000057e+01 2.503999999999999915e+01 6.259999999999999432e+01 1.251999999999999957e+01 3.756000000000000227e+01 1.251999999999999957e+01 1.877999999999999829e+02 3.881199999999999818e+03 9.139599999999999227e+02 1.139319999999999936e+03 6.134800000000000182e+02 2.503999999999999773e+02 6.510399999999999636e+02 7.512000000000000455e+01 1.251999999999999886e+02 7.512000000000000455e+01 2.003199999999999932e+02 7.637200000000000273e+02 0.000000000000000000e+00 1.001599999999999966e+02 6.260000000000000000e+02 1.777839999999999918e+03 1.126799999999999926e+02 7.136399999999999864e+02 1.014120000000000005e+03 4.507199999999999704e+02 1.877999999999999829e+02 1.126799999999999926e+02 5.007999999999999829e+01 1.752800000000000011e+02 0.000000000000000000e+00 6.259999999999999432e+01 3.630799999999999841e+02 2.503999999999999915e+01 1.627599999999999909e+02 2.003199999999999932e+02 3.756000000000000227e+01 8.764000000000000057e+01 2.629200000000000159e+02 2.128400000000000034e+02 5.007999999999999829e+01 7.512000000000000455e+01 1.377199999999999989e+02 6.259999999999999432e+01 2.503999999999999915e+01 3.756000000000000227e+01 6.259999999999999432e+01 1.251999999999999957e+01 6.259999999999999432e+01 1.627599999999999909e+02 1.126799999999999926e+02 2.503999999999999915e+01 2.503999999999999915e+01 1.477359999999999900e+03 2.003199999999999932e+02 9.890799999999999272e+02 7.512000000000000455e+01 2.629200000000000159e+02 3.756000000000000227e+01 6.259999999999999432e+01 0.000000000000000000e+00 1.251999999999999957e+01 1.251999999999999957e+01 2.503999999999999915e+01 8.764000000000000057e+01 1.251999999999999957e+01 1.126799999999999926e+02 6.259999999999999432e+01 1.251999999999999957e+01 3.756000000000000227e+01 1.377199999999999989e+02 1.239480000000000018e+03 3.756000000000000227e+01 2.503999999999999915e+01 1.251999999999999957e+01 1.251999999999999957e+01 1.251999999999999957e+01 1.251999999999999957e+01 3.756000000000000227e+01 3.756000000000000227e+01 8.764000000000000057e+01 2.503999999999999915e+01 3.756000000000000227e+01 1.752800000000000011e+02 0.000000000000000000e+00 1.251999999999999957e+01 5.007999999999999829e+01 3.756000000000000227e+01 1.251999999999999957e+01 3.380399999999999636e+02 1.377199999999999989e+02 1.251999999999999886e+02 1.001599999999999966e+02 1.627599999999999909e+02 4.131599999999999682e+02 1.251999999999999886e+02 1.001599999999999966e+02 3.505600000000000023e+02 1.251999999999999957e+01 1.126799999999999926e+02 2.503999999999999915e+01 8.764000000000000057e+01 1.001599999999999966e+02 3.756000000000000227e+01 1.251999999999999957e+01 5.007999999999999829e+01 3.756000000000000227e+01 6.259999999999999432e+01 1.001599999999999966e+02 1.176879999999999882e+03 2.503999999999999915e+01 1.001599999999999966e+02 1.251999999999999957e+01 1.251999999999999957e+01 2.503999999999999915e+01 3.756000000000000227e+01 2.503999999999999915e+01 1.251999999999999957e+01 0.000000000000000000e+00 1.251999999999999957e+01 6.259999999999999432e+01 5.007999999999999829e+01 8.764000000000000057e+01 7.512000000000000455e+01 3.756000000000000227e+01 2.503999999999999915e+01 1.251999999999999957e+01 3.881200000000000045e+02 1.126799999999999926e+02 5.007999999999999829e+01 1.001599999999999966e+02 3.756000000000000227e+01 2.503999999999999915e+01 8.263199999999999363e+02 5.007999999999999829e+01 1.251999999999999957e+01 0.000000000000000000e+00 1.251999999999999957e+01 0.000000000000000000e+00 1.251999999999999957e+01 2.503999999999999915e+01 0.000000000000000000e+00 1.251999999999999957e+01 0.000000000000000000e+00 1.251999999999999957e+01 2.503999999999999915e+01 0.000000000000000000e+00 0.000000000000000000e+00 0.000000000000000000e+00 0.000000000000000000e+00 0.000000000000000000e+00 2.503999999999999915e+01 0.000000000000000000e+00 5.007999999999999829e+01 6.259999999999999432e+01 0.000000000000000000e+00 0.000000000000000000e+00 1.251999999999999957e+01 1.251999999999999957e+01 0.000000000000000000e+00 1.251999999999999957e+01 0.000000000000000000e+00 0.000000000000000000e+00 1.251999999999999957e+01 0.000000000000000000e+00 0.000000000000000000e+00 0.000000000000000000e+00 0.000000000000000000e+00 0.000000000000000000e+00 0.000000000000000000e+00 5.759199999999999591e+02 5.007999999999999829e+01 1.251999999999999957e+01 0.000000000000000000e+00 8.764000000000000057e+01 1.251999999999999957e+01 0.000000000000000000e+00 1.251999999999999957e+01 2.503999999999999915e+01 1.251999999999999957e+01 2.503999999999999915e+01 0.000000000000000000e+00 1.251999999999999957e+01 2.503999999999999915e+01 1.627599999999999909e+02 3.756000000000000227e+01 0.000000000000000000e+00 5.007999999999999829e+01 7.512000000000000455e+01 3.756000000000000227e+01 8.764000000000000057e+01 1.251999999999999957e+01 0.000000000000000000e+00 1.251999999999999957e+01 0.000000000000000000e+00 5.007999999999999829e+01 2.503999999999999915e+01 1.251999999999999957e+01 3.756000000000000227e+01 0.000000000000000000e+00 2.503999999999999915e+01 1.251999999999999957e+01 1.251999999999999957e+01 3.756000000000000227e+01 0.000000000000000000e+00 6.259999999999999432e+01 0.000000000000000000e+00 0.000000000000000000e+00 1.251999999999999957e+01 0.000000000000000000e+00 1.251999999999999957e+01 1.251999999999999957e+01 0.000000000000000000e+00 3.756000000000000227e+01 6.259999999999999432e+01 1.001599999999999909e+03 3.756000000000000227e+01 0.000000000000000000e+00 2.503999999999999915e+01 5.007999999999999829e+01 1.251999999999999957e+01 1.251999999999999957e+01 1.001599999999999966e+02 1.251999999999999886e+02 1.251999999999999957e+01 1.251999999999999957e+01 1.251999999999999957e+01 2.503999999999999915e+01 2.503999999999999915e+01 0.000000000000000000e+00 1.251999999999999957e+01 1.251999999999999957e+01 0.000000000000000000e+00 1.251999999999999957e+01 1.251999999999999957e+01 2.503999999999999915e+01 0.000000000000000000e+00 0.000000000000000000e+00 0.000000000000000000e+00 0.000000000000000000e+00 0.000000000000000000e+00 0.000000000000000000e+00 0.000000000000000000e+00 0.000000000000000000e+00 0.000000000000000000e+00 0.000000000000000000e+00 0.000000000000000000e+00 1.251999999999999957e+01 0.000000000000000000e+00 0.000000000000000000e+00 5.007999999999999829e+01 0.000000000000000000e+00 0.000000000000000000e+00 0.000000000000000000e+00 1.251999999999999957e+01 0.000000000000000000e+00 0.000000000000000000e+00 0.000000000000000000e+00 0.000000000000000000e+00 2.503999999999999915e+01 0.000000000000000000e+00 1.251999999999999957e+01 1.251999999999999957e+01 1.251999999999999957e+01 1.251999999999999957e+01 1.251999999999999957e+01 3.756000000000000227e+01 1.251999999999999957e+01 0.000000000000000000e+00 0.000000000000000000e+00 0.000000000000000000e+00 0.000000000000000000e+00 3.756000000000000227e+01 2.503999999999999915e+01 3.756000000000000227e+01 3.255199999999999818e+02 0.000000000000000000e+00 1.251999999999999957e+01 1.251999999999999957e+01 0.000000000000000000e+00 0.000000000000000000e+00 0.000000000000000000e+00 3.756000000000000227e+01 0.000000000000000000e+00 1.251999999999999957e+01 2.503999999999999915e+01 1.001599999999999966e+02 1.251999999999999957e+01 1.251999999999999957e+01 1.251999999999999957e+01 0.000000000000000000e+00 0.000000000000000000e+00 0.000000000000000000e+00 0.000000000000000000e+00 0.000000000000000000e+00 1.251999999999999957e+01 6.259999999999999432e+01 0.000000000000000000e+00 0.000000000000000000e+00 0.000000000000000000e+00 0.000000000000000000e+00 1.251999999999999957e+01 0.000000000000000000e+00 0.000000000000000000e+00 1.251999999999999957e+01 0.000000000000000000e+00 1.251999999999999957e+01 1.251999999999999957e+01 0.000000000000000000e+00 3.756000000000000227e+01 1.001599999999999966e+02 1.251999999999999957e+01 0.000000000000000000e+00 0.000000000000000000e+00 1.251999999999999957e+01 0.000000000000000000e+00 5.283439999999999600e+03 0.000000000000000000e+00 1.251999999999999957e+01 0.000000000000000000e+00 8.764000000000000057e+01 2.503999999999999915e+01 1.377199999999999989e+02 0.000000000000000000e+00 1.251999999999999957e+01 0.000000000000000000e+00 2.503999999999999915e+01 0.000000000000000000e+00 2.503999999999999915e+01 0.000000000000000000e+00 3.756000000000000227e+01 1.251999999999999957e+01 0.000000000000000000e+00 1.251999999999999957e+01 1.251999999999999957e+01 1.126799999999999926e+02 3.756000000000000227e+01 1.251999999999999957e+01 5.007999999999999829e+01 1.251999999999999957e+01 5.007999999999999829e+01 2.503999999999999915e+01 1.251999999999999957e+01 3.756000000000000227e+01 1.251999999999999957e+01 2.503999999999999915e+01 0.000000000000000000e+00 0.000000000000000000e+00 3.004800000000000182e+02 1.251999999999999957e+01 0.000000000000000000e+00 2.503999999999999915e+01 1.251999999999999957e+01 7.511999999999999318e+02 2.503999999999999915e+01 3.756000000000000227e+01 0.000000000000000000e+00 1.126799999999999926e+02 4.507199999999999704e+02 3.756000000000000227e+01 0.000000000000000000e+00 7.512000000000000455e+01 1.251999999999999957e+01 2.629200000000000159e+02 1.251999999999999957e+01 1.251999999999999957e+01 2.503999999999999915e+01 5.007999999999999829e+01 7.512000000000000455e+01 1.251999999999999957e+01 8.764000000000000057e+01 1.251999999999999957e+01 3.756000000000000227e+01 0.000000000000000000e+00 3.756000000000000227e+01 1.251999999999999957e+01 1.251999999999999957e+01 3.756000000000000227e+01 1.251999999999999957e+01 7.512000000000000455e+01 0.000000000000000000e+00 1.251999999999999957e+01 0.000000000000000000e+00 0.000000000000000000e+00 0.000000000000000000e+00 1.251999999999999957e+01 0.000000000000000000e+00 0.000000000000000000e+00 1.251999999999999957e+01 0.000000000000000000e+00 2.503999999999999915e+01 0.000000000000000000e+00 0.000000000000000000e+00
0.000000000000000000e+00 0.000000000000000000e+00 1.251999999999999957e+01 1.251999999999999957e+01 0.000000000000000000e+00 0.000000000000000000e+00 0.000000000000000000e+00 1.251999999999999957e+01 0.000000000000000000e+00 0.000000000000000000e+00 1.251999999999999957e+01 0.000000000000000000e+00 0.000000000000000000e+00 0.000000000000000000e+00 1.251999999999999957e+01 1.502400000000000091e+02 0.000000000000000000e+00 1.001599999999999966e+02 1.251999999999999957e+01 0.000000000000000000e+00 0.000000000000000000e+00 0.000000000000000000e+00 0.000000000000000000e+00 0.000000000000000000e+00 0.000000000000000000e+00 1.251999999999999957e+01 8.764000000000000057e+01 0.000000000000000000e+00 2.503999999999999915e+01 0.000000000000000000e+00 0.000000000000000000e+00 5.007999999999999829e+01 0.000000000000000000e+00 0.000000000000000000e+00 1.251999999999999957e+01 0.000000000000000000e+00 0.000000000000000000e+00 1.251999999999999957e+01 0.000000000000000000e+00 1.251999999999999957e+01 1.251999999999999957e+01 0.000000000000000000e+00 0.000000000000000000e+00 6.259999999999999432e+01 3.756000000000000227e+01 0.000000000000000000e+00 6.259999999999999432e+01 2.503999999999999915e+01 0.000000000000000000e+00 3.756000000000000227e+01 0.000000000000000000e+00 1.251999999999999957e+01 1.251999999999999957e+01 0.000000000000000000e+00 0.000000000000000000e+00 0.000000000000000000e+00 1.251999999999999957e+01 5.007999999999999829e+01 5.007999999999999829e+01 6.259999999999999432e+01 0.000000000000000000e+00 9.139599999999999227e+02 0.000000000000000000e+00 3.756000000000000227e+01 0.000000000000000000e+00 1.251999999999999957e+01 0.000000000000000000e+00 1.251999999999999957e+01 0.000000000000000000e+00 0.000000000000000000e+00 0.000000000000000000e+00 0.000000000000000000e+00 3.756000000000000227e+01 1.251999999999999957e+01 1.251999999999999957e+01 0.000000000000000000e+00 0.000000000000000000e+00 0.000000000000000000e+00 1.251999999999999957e+01 3.756000000000000227e+01 0.000000000000000000e+00 1.251999999999999957e+01 1.251999999999999957e+01 1.251999999999999957e+01 0.000000000000000000e+00 0.000000000000000000e+00 1.251999999999999957e+01 0.000000000000000000e+00 0.000000000000000000e+00 0.000000000000000000e+00 0.000000000000000000e+00 1.251999999999999957e+01 0.000000000000000000e+00 0.000000000000000000e+00 0.000000000000000000e+00 0.000000000000000000e+00 2.503999999999999915e+01 0.000000000000000000e+00 0.000000000000000000e+00 2.503999999999999915e+01 0.000000000000000000e+00 0.000000000000000000e+00 6.259999999999999432e+01 0.000000000000000000e+00 0.000000000000000000e+00 2.503999999999999915e+01 0.000000000000000000e+00 0.000000000000000000e+00 0.000000000000000000e+00 0.000000000000000000e+00 0.000000000000000000e+00 0.000000000000000000e+00 0.000000000000000000e+00 0.000000000000000000e+00 0.000000000000000000e+00 1.251999999999999957e+01 0.000000000000000000e+00 2.503999999999999915e+01 0.000000000000000000e+00 1.251999999999999957e+01 0.000000000000000000e+00 0.000000000000000000e+00 0.000000000000000000e+00 0.000000000000000000e+00 0.000000000000000000e+00 0.000000000000000000e+00 0.000000000000000000e+00 0.000000000000000000e+00 0.000000000000000000e+00 0.000000000000000000e+00 0.000000000000000000e+00 0.000000000000000000e+00 0.000000000000000000e+00 0.000000000000000000e+00 0.000000000000000000e+00 0.000000000000000000e+00 0.000000000000000000e+00 0.000000000000000000e+00 0.000000000000000000e+00 0.000000000000000000e+00 1.251999999999999957e+01 3.756000000000000227e+01 0.000000000000000000e+00 0.000000000000000000e+00 0.000000000000000000e+00 0.000000000000000000e+00 0.000000000000000000e+00 0.000000000000000000e+00 0.000000000000000000e+00 0.000000000000000000e+00 0.000000000000000000e+00 0.000000000000000000e+00 0.000000000000000000e+00 0.000000000000000000e+00 1.251999999999999957e+01 0.000000000000000000e+00 0.000000000000000000e+00 0.000000000000000000e+00 0.000000000000000000e+00 0.000000000000000000e+00 0.000000000000000000e+00 0.000000000000000000e+00 0.000000000000000000e+00 0.000000000000000000e+00 0.000000000000000000e+00 0.000000000000000000e+00 0.000000000000000000e+00 0.000000000000000000e+00 0.000000000000000000e+00 0.000000000000000000e+00 0.000000000000000000e+00 0.000000000000000000e+00 0.000000000000000000e+00 0.000000000000000000e+00 0.000000000000000000e+00 0.000000000000000000e+00 0.000000000000000000e+00 0.000000000000000000e+00 1.251999999999999957e+01 0.000000000000000000e+00 1.251999999999999957e+01 0.000000000000000000e+00 0.000000000000000000e+00 0.000000000000000000e+00 0.000000000000000000e+00 0.000000000000000000e+00 0.000000000000000000e+00 0.000000000000000000e+00 0.000000000000000000e+00 0.000000000000000000e+00 0.000000000000000000e+00 0.000000000000000000e+00 0.000000000000000000e+00 0.000000000000000000e+00 0.000000000000000000e+00 0.000000000000000000e+00 0.000000000000000000e+00 0.000000000000000000e+00 0.000000000000000000e+00 0.000000000000000000e+00 0.000000000000000000e+00 0.000000000000000000e+00 0.000000000000000000e+00 0.000000000000000000e+00 0.000000000000000000e+00 0.000000000000000000e+00 1.251999999999999957e+01 0.000000000000000000e+00 0.000000000000000000e+00 0.000000000000000000e+00 0.000000000000000000e+00 0.000000000000000000e+00 0.000000000000000000e+00 0.000000000000000000e+00 0.000000000000000000e+00 0.000000000000000000e+00 0.000000000000000000e+00 0.000000000000000000e+00 0.000000000000000000e+00 1.251999999999999957e+01 0.000000000000000000e+00 0.000000000000000000e+00 0.000000000000000000e+00 1.251999999999999957e+01 0.000000000000000000e+00 0.000000000000000000e+00 0.000000000000000000e+00 0.000000000000000000e+00 0.000000000000000000e+00 0.000000000000000000e+00 0.000000000000000000e+00 0.000000000000000000e+00 0.000000000000000000e+00 0.000000000000000000e+00 0.000000000000000000e+00 1.251999999999999957e+01 0.000000000000000000e+00 0.000000000000000000e+00 0.000000000000000000e+00 0.000000000000000000e+00 0.000000000000000000e+00 0.000000000000000000e+00 0.000000000000000000e+00 0.000000000000000000e+00 0.000000000000000000e+00 0.000000000000000000e+00 0.000000000000000000e+00 0.000000000000000000e+00 0.000000000000000000e+00 0.000000000000000000e+00 0.000000000000000000e+00 0.000000000000000000e+00 0.000000000000000000e+00 0.000000000000000000e+00 0.000000000000000000e+00 0.000000000000000000e+00 0.000000000000000000e+00 0.000000000000000000e+00 0.000000000000000000e+00 0.000000000000000000e+00 0.000000000000000000e+00 0.000000000000000000e+00 0.000000000000000000e+00 0.000000000000000000e+00 0.000000000000000000e+00 0.000000000000000000e+00 0.000000000000000000e+00 0.000000000000000000e+00 0.000000000000000000e+00 0.000000000000000000e+00 0.000000000000000000e+00 1.251999999999999957e+01 0.000000000000000000e+00 0.000000000000000000e+00 0.000000000000000000e+00 0.000000000000000000e+00 0.000000000000000000e+00 0.000000000000000000e+00 0.000000000000000000e+00 0.000000000000000000e+00 0.000000000000000000e+00 0.000000000000000000e+00 0.000000000000000000e+00 0.000000000000000000e+00 0.000000000000000000e+00 0.000000000000000000e+00 0.000000000000000000e+00 0.000000000000000000e+00 0.000000000000000000e+00 0.000000000000000000e+00 0.000000000000000000e+00 0.000000000000000000e+00 0.000000000000000000e+00 0.000000000000000000e+00 0.000000000000000000e+00 0.000000000000000000e+00 0.000000000000000000e+00 0.000000000000000000e+00 0.000000000000000000e+00 0.000000000000000000e+00 0.000000000000000000e+00 0.000000000000000000e+00 0.000000000000000000e+00 0.000000000000000000e+00 1.251999999999999957e+01 0.000000000000000000e+00 0.000000000000000000e+00 0.000000000000000000e+00 0.000000000000000000e+00 0.000000000000000000e+00 0.000000000000000000e+00 0.000000000000000000e+00 0.000000000000000000e+00 0.000000000000000000e+00 0.000000000000000000e+00 0.000000000000000000e+00 0.000000000000000000e+00 0.000000000000000000e+00 0.000000000000000000e+00 0.000000000000000000e+00 0.000000000000000000e+00 0.000000000000000000e+00 0.000000000000000000e+00 0.000000000000000000e+00 2.503999999999999915e+01 0.000000000000000000e+00 0.000000000000000000e+00 0.000000000000000000e+00 0.000000000000000000e+00 0.000000000000000000e+00 0.000000000000000000e+00 0.000000000000000000e+00 0.000000000000000000e+00 0.000000000000000000e+00 0.000000000000000000e+00 0.000000000000000000e+00 0.000000000000000000e+00 0.000000000000000000e+00 0.000000000000000000e+00 0.000000000000000000e+00 0.000000000000000000e+00 0.000000000000000000e+00 1.251999999999999957e+01 0.000000000000000000e+00 0.000000000000000000e+00 0.000000000000000000e+00 0.000000000000000000e+00 0.000000000000000000e+00 0.000000000000000000e+00 0.000000000000000000e+00 0.000000000000000000e+00 0.000000000000000000e+00 0.000000000000000000e+00 0.000000000000000000e+00 0.000000000000000000e+00 0.000000000000000000e+00 0.000000000000000000e+00 0.000000000000000000e+00 0.000000000000000000e+00 0.000000000000000000e+00 0.000000000000000000e+00 0.000000000000000000e+00 0.000000000000000000e+00 0.000000000000000000e+00 0.000000000000000000e+00 0.000000000000000000e+00 0.000000000000000000e+00 0.000000000000000000e+00 0.000000000000000000e+00 0.000000000000000000e+00 0.000000000000000000e+00 0.000000000000000000e+00 0.000000000000000000e+00 0.000000000000000000e+00 0.000000000000000000e+00 0.000000000000000000e+00 1.251999999999999957e+01 0.000000000000000000e+00 0.000000000000000000e+00 0.000000000000000000e+00 0.000000000000000000e+00 0.000000000000000000e+00 0.000000000000000000e+00 1.251999999999999957e+01 0.000000000000000000e+00 0.000000000000000000e+00 1.251999999999999957e+01 0.000000000000000000e+00 0.000000000000000000e+00 0.000000000000000000e+00 0.000000000000000000e+00 0.000000000000000000e+00 0.000000000000000000e+00 0.000000000000000000e+00 0.000000000000000000e+00 0.000000000000000000e+00 0.000000000000000000e+00 0.000000000000000000e+00 0.000000000000000000e+00 0.000000000000000000e+00 0.000000000000000000e+00
0.000000000000000000e+00 0.000000000000000000e+00 0.000000000000000000e+00 0.000000000000000000e+00 1.251999999999999957e+01 0.000000000000000000e+00 0.000000000000000000e+00 1.251999999999999957e+01 0.000000000000000000e+00 0.000000000000000000e+00 0.000000000000000000e+00 0.000000000000000000e+00 0.000000000000000000e+00 0.000000000000000000e+00 0.000000000000000000e+00 7.512000000000000455e+01 2.503999999999999915e+01 6.259999999999999432e+01 0.000000000000000000e+00 2.503999999999999915e+01 5.007999999999999829e+01 0.000000000000000000e+00 3.756000000000000227e+01 1.251999999999999957e+01 0.000000000000000000e+00 3.756000000000000227e+01 8.012799999999999727e+02 3.756000000000000227e+01 0.000000000000000000e+00 3.756000000000000227e+01 7.512000000000000455e+01 1.251999999999999957e+01 7.512000000000000455e+01 3.756000000000000227e+01 1.251999999999999957e+01 1.251999999999999957e+01 0.000000000000000000e+00 0.000000000000000000e+00 0.000000000000000000e+00 0.000000000000000000e+00 0.000000000000000000e+00 0.000000000000000000e+00 1.251999999999999957e+01 2.503999999999999915e+01 0.000000000000000000e+00 1.251999999999999957e+01 2.503999999999999915e+01 1.251999999999999957e+01 0.000000000000000000e+00 0.000000000000000000e+00 0.000000000000000000e+00 0.000000000000000000e+00 2.503999999999999915e+01 1.251999999999999957e+01 0.000000000000000000e+00 0.000000000000000000e+00 0.000000000000000000e+00 1.251999999999999957e+01 1.251999999999999957e+01 0.000000000000000000e+00 0.000000000000000000e+00 5.007999999999999829e+01 0.000000000000000000e+00 1.251999999999999957e+01 0.000000000000000000e+00 0.000000000000000000e+00 0.000000000000000000e+00 0.000000000000000000e+00 0.000000000000000000e+00 0.000000000000000000e+00 0.000000000000000000e+00 0.000000000000000000e+00 0.000000000000000000e+00 0.000000000000000000e+00 0.000000000000000000e+00 0.000000000000000000e+00 0.000000000000000000e+00 0.000000000000000000e+00 1.251999999999999957e+01 6.259999999999999432e+01 1.251999999999999957e+01 0.000000000000000000e+00 0.000000000000000000e+00 0.000000000000000000e+00 1.251999999999999957e+01 0.000000000000000000e+00 0.000000000000000000e+00 0.000000000000000000e+00 0.000000000000000000e+00 0.000000000000000000e+00 0.000000000000000000e+00 0.000000000000000000e+00 0.000000000000000000e+00 0.000000000000000000e+00 0.000000000000000000e+00 1.251999999999999957e+01 3.756000000000000227e+01 2.503999999999999915e+01 7.512000000000000455e+01 1.251999999999999957e+01 5.007999999999999829e+01 3.756000000000000227e+01 2.503999999999999915e+01 2.503999999999999915e+01 0.000000000000000000e+00 1.251999999999999957e+01 0.000000000000000000e+00 0.000000000000000000e+00 0.000000000000000000e+00 5.007999999999999829e+01 0.000000000000000000e+00 0.000000000000000000e+00 0.000000000000000000e+00 0.000000000000000000e+00 1.251999999999999957e+01 0.000000000000000000e+00 0.000000000000000000e+00 0.000000000000000000e+00 0.000000000000000000e+00 0.000000000000000000e+00 0.000000000000000000e+00 0.000000000000000000e+00 0.000000000000000000e+00 0.000000000000000000e+00 0.000000000000000000e+00 0.000000000000000000e+00 0.000000000000000000e+00 0.000000000000000000e+00 0.000000000000000000e+00 0.000000000000000000e+00 0.000000000000000000e+00 0.000000000000000000e+00 0.000000000000000000e+00 0.000000000000000000e+00 0.000000000000000000e+00 0.000000000000000000e+00 2.503999999999999915e+01 0.000000000000000000e+00 0.000000000000000000e+00 0.000000000000000000e+00 0.000000000000000000e+00 1.251999999999999957e+01 0.000000000000000000e+00 0.000000000000000000e+00 0.000000000000000000e+00 0.000000000000000000e+00 0.000000000000000000e+00 0.000000000000000000e+00 0.000000000000000000e+00 0.000000000000000000e+00 0.000000000000000000e+00 0.000000000000000000e+00 0.000000000000000000e+00 0.000000000000000000e+00 0.000000000000000000e+00 0.000000000000000000e+00 0.000000000000000000e+00 0.000000000000000000e+00 0.000000000000000000e+00 0.000000000000000000e+00 0.000000000000000000e+00 0.000000000000000000e+00 0.000000000000000000e+00 0.000000000000000000e+00 0.000000000000000000e+00 0.000000000000000000e+00 0.000000000000000000e+00 0.000000000000000000e+00 0.000000000000000000e+00 0.000000000000000000e+00 0.000000000000000000e+00 0.000000000000000000e+00 0.000000000000000000e+00 1.251999999999999957e+01 0.000000000000000000e+00 0.000000000000000000e+00 0.000000000000000000e+00 0.000000000000000000e+00 1.251999999999999957e+01 2.503999999999999915e+01 0.000000000000000000e+00 0.000000000000000000e+00 0.000000000000000000e+00 0.000000000000000000e+00 0.000000000000000000e+00 0.000000000000000000e+00 0.000000000000000000e+00 0.000000000000000000e+00 0.000000000000000000e+00 0.000000000000000000e+00 0.000000000000000000e+00 0.000000000000000000e+00 0.000000000000000000e+00 0.000000000000000000e+00 0.000000000000000000e+00 0.000000000000000000e+00 0.000000000000000000e+00 0.000000000000000000e+00 0.000000000000000000e+00 0.000000000000000000e+00 0.000000000000000000e+00 0.000000000000000000e+00 0.000000000000000000e+00 2.503999999999999915e+01 0.000000000000000000e+00 0.000000000000000000e+00 0.000000000000000000e+00 0.000000000000000000e+00 0.000000000000000000e+00 0.000000000000000000e+00 0.000000000000000000e+00 0.000000000000000000e+00 0.000000000000000000e+00 0.000000000000000000e+00 0.000000000000000000e+00 0.000000000000000000e+00 0.000000000000000000e+00 0.000000000000000000e+00 0.000000000000000000e+00 0.000000000000000000e+00 0.000000000000000000e+00 0.000000000000000000e+00 1.251999999999999957e+01 2.503999999999999915e+01 0.000000000000000000e+00 0.000000000000000000e+00 0.000000000000000000e+00 0.000000000000000000e+00 0.000000000000000000e+00 0.000000000000000000e+00 0.000000000000000000e+00 1.251999999999999957e+01 0.000000000000000000e+00 0.000000000000000000e+00 0.000000000000000000e+00 0.000000000000000000e+00 0.000000000000000000e+00 0.000000000000000000e+00 0.000000000000000000e+00 0.000000000000000000e+00 0.000000000000000000e+00 0.000000000000000000e+00 0.000000000000000000e+00 0.000000000000000000e+00 0.000000000000000000e+00 0.000000000000000000e+00 0.000000000000000000e+00 0.000000000000000000e+00 0.000000000000000000e+00 0.000000000000000000e+00 0.000000000000000000e+00 0.000000000000000000e+00 1.251999999999999957e+01 0.000000000000000000e+00 0.000000000000000000e+00 0.000000000000000000e+00 0.000000000000000000e+00 0.000000000000000000e+00 0.000000000000000000e+00 0.000000000000000000e+00 0.000000000000000000e+00 0.000000000000000000e+00 0.000000000000000000e+00 0.000000000000000000e+00 0.000000000000000000e+00 0.000000000000000000e+00 0.000000000000000000e+00 0.000000000000000000e+00 0.000000000000000000e+00 0.000000000000000000e+00 0.000000000000000000e+00 0.000000000000000000e+00 0.000000000000000000e+00 0.000000000000000000e+00 0.000000000000000000e+00 0.000000000000000000e+00 0.000000000000000000e+00 0.000000000000000000e+00 0.000000000000000000e+00 0.000000000000000000e+00 0.000000000000000000e+00 0.000000000000000000e+00 0.000000000000000000e+00 1.251999999999999957e+01 0.000000000000000000e+00 0.000000000000000000e+00 0.000000000000000000e+00 0.000000000000000000e+00 0.000000000000000000e+00 0.000000000000000000e+00 0.000000000000000000e+00 0.000000000000000000e+00 0.000000000000000000e+00 0.000000000000000000e+00 0.000000000000000000e+00 0.000000000000000000e+00 0.000000000000000000e+00 0.000000000000000000e+00 0.000000000000000000e+00 0.000000000000000000e+00 0.000000000000000000e+00 0.000000000000000000e+00 1.251999999999999957e+01 0.000000000000000000e+00 0.000000000000000000e+00 0.000000000000000000e+00 0.000000000000000000e+00 0.000000000000000000e+00 0.000000000000000000e+00 0.000000000000000000e+00 0.000000000000000000e+00 0.000000000000000000e+00 0.000000000000000000e+00 0.000000000000000000e+00 0.000000000000000000e+00 0.000000000000000000e+00 0.000000000000000000e+00 0.000000000000000000e+00 0.000000000000000000e+00 0.000000000000000000e+00 0.000000000000000000e+00 0.000000000000000000e+00 0.000000000000000000e+00 0.000000000000000000e+00 1.126799999999999926e+02 0.000000000000000000e+00 0.000000000000000000e+00 0.000000000000000000e+00 0.000000000000000000e+00 0.000000000000000000e+00 0.000000000000000000e+00 0.000000000000000000e+00 0.000000000000000000e+00 0.000000000000000000e+00 0.000000000000000000e+00 0.000000000000000000e+00 0.000000000000000000e+00 0.000000000000000000e+00 0.000000000000000000e+00 0.000000000000000000e+00 0.000000000000000000e+00 0.000000000000000000e+00 0.000000000000000000e+00 1.251999999999999957e+01 0.000000000000000000e+00 0.000000000000000000e+00 0.000000000000000000e+00 0.000000000000000000e+00 0.000000000000000000e+00 0.000000000000000000e+00 0.000000000000000000e+00 2.503999999999999915e+01 0.000000000000000000e+00 0.000000000000000000e+00 0.000000000000000000e+00 0.000000000000000000e+00 0.000000000000000000e+00 0.000000000000000000e+00 0.000000000000000000e+00 0.000000000000000000e+00 1.251999999999999957e+01 1.251999999999999957e+01 0.000000000000000000e+00 0.000000000000000000e+00 0.000000000000000000e+00 0.000000000000000000e+00 1.251999999999999957e+01 0.000000000000000000e+00 0.000000000000000000e+00 0.000000000000000000e+00 0.000000000000000000e+00 1.251999999999999957e+01 0.000000000000000000e+00 0.000000000000000000e+00 0.000000000000000000e+00 0.000000000000000000e+00 0.000000000000000000e+00 0.000000000000000000e+00 1.251999999999999957e+01 0.000000000000000000e+00 0.000000000000000000e+00 0.000000000000000000e+00 0.000000000000000000e+00 0.000000000000000000e+00 0.000000000000000000e+00 0.000000000000000000e+00 0.000000000000000000e+00 0.000000000000000000e+00 0.000000000000000000e+00 0.000000000000000000e+00 0.000000000000000000e+00 0.000000000000000000e+00 0.000000000000000000e+00 0.000000000000000000e+00 0.000000000000000000e+00 0.000000000000000000e+00 0.000000000000000000e+00 0.000000000000000000e+00 0.000000000000000000e+00 0.000000000000000000e+00 0.000000000000000000e+00
0.000000000000000000e+00 3.756000000000000227e+01 0.000000000000000000e+00 0.000000000000000000e+00 0.000000000000000000e+00 0.000000000000000000e+00 3.756000000000000227e+01 1.251999999999999957e+01 0.000000000000000000e+00 0.000000000000000000e+00 1.251999999999999957e+01 0.000000000000000000e+00 0.000000000000000000e+00 2.503999999999999915e+01 0.000000000000000000e+00 2.754399999999999977e+02 1.377199999999999989e+02 1.752800000000000011e+02 5.007999999999999829e+01 5.007999999999999829e+01 1.251999999999999886e+02 0.000000000000000000e+00 3.756000000000000227e+01 3.756000000000000227e+01 3.756000000000000227e+01 6.259999999999999432e+01 1.652639999999999873e+03 0.000000000000000000e+00 8.764000000000000057e+01 0.000000000000000000e+00 6.259999999999999432e+01 7.512000000000000455e+01 3.756000000000000227e+01 3.756000000000000227e+01 0.000000000000000000e+00 0.000000000000000000e+00 0.000000000000000000e+00 3.756000000000000227e+01 0.000000000000000000e+00 0.000000000000000000e+00 1.251999999999999957e+01 0.000000000000000000e+00 0.000000000000000000e+00 0.000000000000000000e+00 0.000000000000000000e+00 2.503999999999999915e+01 1.251999999999999957e+01 0.000000000000000000e+00 0.000000000000000000e+00 0.000000000000000000e+00 0.000000000000000000e+00 0.000000000000000000e+00 1.251999999999999957e+01 5.007999999999999829e+01 0.000000000000000000e+00 0.000000000000000000e+00 1.251999999999999957e+01 1.251999999999999957e+01 0.000000000000000000e+00 0.000000000000000000e+00 0.000000000000000000e+00 1.126799999999999926e+02 3.756000000000000227e+01 3.756000000000000227e+01 0.000000000000000000e+00 3.756000000000000227e+01 0.000000000000000000e+00 0.000000000000000000e+00 0.000000000000000000e+00 2.503999999999999915e+01 0.000000000000000000e+00 0.000000000000000000e+00 1.251999999999999957e+01 0.000000000000000000e+00 0.000000000000000000e+00 0.000000000000000000e+00 1.251999999999999957e+01 1.251999999999999957e+01 0.000000000000000000e+00 1.251999999999999886e+02 0.000000000000000000e+00 1.251999999999999957e+01 0.000000000000000000e+00 0.000000000000000000e+00 0.000000000000000000e+00 0.000000000000000000e+00 0.000000000000000000e+00 0.000000000000000000e+00 0.000000000000000000e+00 0.000000000000000000e+00 1.251999999999999957e+01 1.251999999999999957e+01 0.000000000000000000e+00 0.000000000000000000e+00 0.000000000000000000e+00 0.000000000000000000e+00 0.000000000000000000e+00 0.000000000000000000e+00 0.000000000000000000e+00 0.000000000000000000e+00 0.000000000000000000e+00 1.251999999999999957e+01 0.000000000000000000e+00 0.000000000000000000e+00 1.251999999999999957e+01 0.000000000000000000e+00 0.000000000000000000e+00 0.000000000000000000e+00 1.251999999999999957e+01 0.000000000000000000e+00 0.000000000000000000e+00 1.251999999999999957e+01 0.000000000000000000e+00 0.000000000000000000e+00 0.000000000000000000e+00 0.000000000000000000e+00 0.000000000000000000e+00 1.752800000000000011e+02 0.000000000000000000e+00 0.000000000000000000e+00 0.000000000000000000e+00 0.000000000000000000e+00 0.000000000000000000e+00 0.000000000000000000e+00 0.000000000000000000e+00 0.000000000000000000e+00 0.000000000000000000e+00 0.000000000000000000e+00 0.000000000000000000e+00 0.000000000000000000e+00 1.251999999999999957e+01 1.251999999999999957e+01 0.000000000000000000e+00 5.007999999999999829e+01 0.000000000000000000e+00 1.251999999999999957e+01 1.251999999999999957e+01 1.251999999999999957e+01 0.000000000000000000e+00 0.000000000000000000e+00 0.000000000000000000e+00 1.001599999999999966e+02 0.000000000000000000e+00 0.000000000000000000e+00 0.000000000000000000e+00 0.000000000000000000e+00 0.000000000000000000e+00 0.000000000000000000e+00 0.000000000000000000e+00 0.000000000000000000e+00 0.000000000000000000e+00 0.000000000000000000e+00 0.000000000000000000e+00 0.000000000000000000e+00 0.000000000000000000e+00 0.000000000000000000e+00 0.000000000000000000e+00 0.000000000000000000e+00 0.000000000000000000e+00 0.000000000000000000e+00 0.000000000000000000e+00 0.000000000000000000e+00 0.000000000000000000e+00 0.000000000000000000e+00 0.000000000000000000e+00 0.000000000000000000e+00 0.000000000000000000e+00 0.000000000000000000e+00 0.000000000000000000e+00 0.000000000000000000e+00 0.000000000000000000e+00 0.000000000000000000e+00 0.000000000000000000e+00 0.000000000000000000e+00 0.000000000000000000e+00 0.000000000000000000e+00 0.000000000000000000e+00 0.000000000000000000e+00 1.251999999999999957e+01 0.000000000000000000e+00 0.000000000000000000e+00 0.000000000000000000e+00 0.000000000000000000e+00 1.251999999999999957e+01 3.756000000000000227e+01 0.000000000000000000e+00 0.000000000000000000e+00 0.000000000000000000e+00 0.000000000000000000e+00 0.000000000000000000e+00 0.000000000000000000e+00 0.000000000000000000e+00 0.000000000000000000e+00 0.000000000000000000e+00 0.000000000000000000e+00 0.000000000000000000e+00 0.000000000000000000e+00 0.000000000000000000e+00 0.000000000000000000e+00 0.000000000000000000e+00 0.000000000000000000e+00 0.000000000000000000e+00 0.000000000000000000e+00 1.251999999999999957e+01 0.000000000000000000e+00 0.000000000000000000e+00 2.503999999999999915e+01 0.000000000000000000e+00 0.000000000000000000e+00 0.000000000000000000e+00 0.000000000000000000e+00 0.000000000000000000e+00 0.000000000000000000e+00 0.000000000000000000e+00 1.251999999999999957e+01 0.000000000000000000e+00 0.000000000000000000e+00 0.000000000000000000e+00 0.000000000000000000e+00 0.000000000000000000e+00 1.251999999999999957e+01 0.000000000000000000e+00 0.000000000000000000e+00 3.756000000000000227e+01 0.000000000000000000e+00 0.000000000000000000e+00 0.000000000000000000e+00 0.000000000000000000e+00 0.000000000000000000e+00 0.000000000000000000e+00 0.000000000000000000e+00 0.000000000000000000e+00 0.000000000000000000e+00 0.000000000000000000e+00 1.251999999999999957e+01 0.000000000000000000e+00 0.000000000000000000e+00 0.000000000000000000e+00 2.503999999999999915e+01 0.000000000000000000e+00 0.000000000000000000e+00 0.000000000000000000e+00 0.000000000000000000e+00 0.000000000000000000e+00 0.000000000000000000e+00 0.000000000000000000e+00 0.000000000000000000e+00 0.000000000000000000e+00 0.000000000000000000e+00 0.000000000000000000e+00 0.000000000000000000e+00 0.000000000000000000e+00 0.000000000000000000e+00 0.000000000000000000e+00 0.000000000000000000e+00 0.000000000000000000e+00 0.000000000000000000e+00 0.000000000000000000e+00 0.000000000000000000e+00 0.000000000000000000e+00 0.000000000000000000e+00 0.000000000000000000e+00 0.000000000000000000e+00 0.000000000000000000e+00 0.000000000000000000e+00 0.000000000000000000e+00 0.000000000000000000e+00 0.000000000000000000e+00 0.000000000000000000e+00 0.000000000000000000e+00 0.000000000000000000e+00 0.000000000000000000e+00 0.000000000000000000e+00 0.000000000000000000e+00 0.000000000000000000e+00 0.000000000000000000e+00 0.000000000000000000e+00 0.000000000000000000e+00 0.000000000000000000e+00 0.000000000000000000e+00 0.000000000000000000e+00 0.000000000000000000e+00 0.000000000000000000e+00 6.259999999999999432e+01 0.000000000000000000e+00 2.503999999999999915e+01 0.000000000000000000e+00 0.000000000000000000e+00 0.000000000000000000e+00 0.000000000000000000e+00 0.000000000000000000e+00 0.000000000000000000e+00 0.000000000000000000e+00 0.000000000000000000e+00 1.251999999999999957e+01 0.000000000000000000e+00 0.000000000000000000e+00 0.000000000000000000e+00 0.000000000000000000e+00 0.000000000000000000e+00 0.000000000000000000e+00 0.000000000000000000e+00 0.000000000000000000e+00 0.000000000000000000e+00 0.000000000000000000e+00 0.000000000000000000e+00 0.000000000000000000e+00 0.000000000000000000e+00 0.000000000000000000e+00 0.000000000000000000e+00 0.000000000000000000e+00 0.000000000000000000e+00 0.000000000000000000e+00 0.000000000000000000e+00 0.000000000000000000e+00 0.000000000000000000e+00 1.251999999999999957e+01 0.000000000000000000e+00 0.000000000000000000e+00 0.000000000000000000e+00 0.000000000000000000e+00 0.000000000000000000e+00 0.000000000000000000e+00 0.000000000000000000e+00 4.381999999999999886e+02 1.251999999999999957e+01 0.000000000000000000e+00 0.000000000000000000e+00 0.000000000000000000e+00 0.000000000000000000e+00 0.000000000000000000e+00 0.000000000000000000e+00 0.000000000000000000e+00 0.000000000000000000e+00 1.251999999999999957e+01 0.000000000000000000e+00 0.000000000000000000e+00 0.000000000000000000e+00 1.251999999999999957e+01 0.000000000000000000e+00 0.000000000000000000e+00 0.000000000000000000e+00 0.000000000000000000e+00 0.000000000000000000e+00 0.000000000000000000e+00 0.000000000000000000e+00 1.251999999999999957e+01 1.251999999999999957e+01 1.251999999999999957e+01 0.000000000000000000e+00 1.251999999999999957e+01 0.000000000000000000e+00 3.756000000000000227e+01 0.000000000000000000e+00 0.000000000000000000e+00 0.000000000000000000e+00 0.000000000000000000e+00 0.000000000000000000e+00 1.251999999999999957e+01 0.000000000000000000e+00 0.000000000000000000e+00 6.259999999999999432e+01 1.251999999999999957e+01 0.000000000000000000e+00 0.000000000000000000e+00 0.000000000000000000e+00 2.503999999999999915e+01 0.000000000000000000e+00 0.000000000000000000e+00 1.251999999999999957e+01 0.000000000000000000e+00 1.126799999999999926e+02 0.000000000000000000e+00 0.000000000000000000e+00 0.000000000000000000e+00 0.000000000000000000e+00 0.000000000000000000e+00 1.251999999999999957e+01 0.000000000000000000e+00 0.000000000000000000e+00 0.000000000000000000e+00 0.000000000000000000e+00 0.000000000000000000e+00 0.000000000000000000e+00 0.000000000000000000e+00 0.000000000000000000e+00 0.000000000000000000e+00 1.251999999999999957e+01 0.000000000000000000e+00 0.000000000000000000e+00 0.000000000000000000e+00 0.000000000000000000e+00 0.000000000000000000e+00 1.251999999999999957e+01 0.000000000000000000e+00 0.000000000000000000e+00 0.000000000000000000e+00 0.000000000000000000e+00 0.000000000000000000e+00 0.000000000000000000e+00 0.000000000000000000e+00
0.000000000000000000e+00 0.000000000000000000e+00 0.000000000000000000e+00 0.000000000000000000e+00 0.000000000000000000e+00 0.000000000000000000e+00 0.000000000000000000e+00 0.000000000000000000e+00 0.000000000000000000e+00 0.000000000000000000e+00 0.000000000000000000e+00 0.000000000000000000e+00 0.000000000000000000e+00 0.000000000000000000e+00 1.251999999999999957e+01 5.007999999999999829e+01 1.251999999999999957e+01 1.502400000000000091e+02 1.251999999999999957e+01 0.000000000000000000e+00 1.251999999999999886e+02 0.000000000000000000e+00 3.756000000000000227e+01 0.000000000000000000e+00 0.000000000000000000e+00 2.503999999999999915e+01 1.126799999999999926e+02 0.000000000000000000e+00 1.502400000000000091e+02 5.007999999999999829e+01 0.000000000000000000e+00 0.000000000000000000e+00 0.000000000000000000e+00 2.503999999999999915e+01 0.000000000000000000e+00 0.000000000000000000e+00 0.000000000000000000e+00 0.000000000000000000e+00 0.000000000000000000e+00 0.000000000000000000e+00 0.000000000000000000e+00 0.000000000000000000e+00 0.000000000000000000e+00 0.000000000000000000e+00 0.000000000000000000e+00 0.000000000000000000e+00 0.000000000000000000e+00 2.503999999999999915e+01 0.000000000000000000e+00 0.000000000000000000e+00 0.000000000000000000e+00 0.000000000000000000e+00 0.000000000000000000e+00 0.000000000000000000e+00 0.000000000000000000e+00 0.000000000000000000e+00 0.000000000000000000e+00 0.000000000000000000e+00 1.251999999999999957e+01 0.000000000000000000e+00 0.000000000000000000e+00 0.000000000000000000e+00 0.000000000000000000e+00 0.000000000000000000e+00 0.000000000000000000e+00 0.000000000000000000e+00 0.000000000000000000e+00 0.000000000000000000e+00 0.000000000000000000e+00 0.000000000000000000e+00 0.000000000000000000e+00 0.000000000000000000e+00 0.000000000000000000e+00 0.000000000000000000e+00 0.000000000000000000e+00 0.000000000000000000e+00 0.000000000000000000e+00 0.000000000000000000e+00 1.251999999999999957e+01 0.000000000000000000e+00 0.000000000000000000e+00 0.000000000000000000e+00 0.000000000000000000e+00 0.000000000000000000e+00 0.000000000000000000e+00 0.000000000000000000e+00 0.000000000000000000e+00 0.000000000000000000e+00 0.000000000000000000e+00 1.251999999999999957e+01 0.000000000000000000e+00 0.000000000000000000e+00 0.000000000000000000e+00 0.000000000000000000e+00 0.000000000000000000e+00 2.503999999999999915e+01 0.000000000000000000e+00 1.251999999999999957e+01 1.251999999999999957e+01 1.251999999999999957e+01 2.503999999999999915e+01 2.503999999999999915e+01 1.251999999999999957e+01 2.503999999999999915e+01 0.000000000000000000e+00 0.000000000000000000e+00 0.000000000000000000e+00 0.000000000000000000e+00 0.000000000000000000e+00 2.503999999999999915e+01 0.000000000000000000e+00 0.000000000000000000e+00 0.000000000000000000e+00 0.000000000000000000e+00 0.000000000000000000e+00 0.000000000000000000e+00 0.000000000000000000e+00 1.251999999999999957e+01 0.000000000000000000e+00 0.000000000000000000e+00 0.000000000000000000e+00 0.000000000000000000e+00 1.251999999999999957e+01 0.000000000000000000e+00 0.000000000000000000e+00 0.000000000000000000e+00 0.000000000000000000e+00 0.000000000000000000e+00 0.000000000000000000e+00 0.000000000000000000e+00 1.251999999999999957e+01 0.000000000000000000e+00 0.000000000000000000e+00 0.000000000000000000e+00 1.251999999999999957e+01 0.000000000000000000e+00 0.000000000000000000e+00 0.000000000000000000e+00 0.000000000000000000e+00 0.000000000000000000e+00 0.000000000000000000e+00 8.764000000000000057e+01 0.000000000000000000e+00 0.000000000000000000e+00 0.000000000000000000e+00 0.000000000000000000e+00 0.000000000000000000e+00 0.000000000000000000e+00 0.000000000000000000e+00 0.000000000000000000e+00 0.000000000000000000e+00 0.000000000000000000e+00 0.000000000000000000e+00 0.000000000000000000e+00 0.000000000000000000e+00 0.000000000000000000e+00 0.000000000000000000e+00 0.000000000000000000e+00 0.000000000000000000e+00 0.000000000000000000e+00 0.000000000000000000e+00 0.000000000000000000e+00 0.000000000000000000e+00 0.000000000000000000e+00 0.000000000000000000e+00 0.000000000000000000e+00 0.000000000000000000e+00 0.000000000000000000e+00 0.000000000000000000e+00 0.000000000000000000e+00 0.000000000000000000e+00 0.000000000000000000e+00 0.000000000000000000e+00 0.000000000000000000e+00 0.000000000000000000e+00 0.000000000000000000e+00 0.000000000000000000e+00 1.251999999999999957e+01 0.000000000000000000e+00 0.000000000000000000e+00 0.000000000000000000e+00 0.000000000000000000e+00 0.000000000000000000e+00 0.000000000000000000e+00 0.000000000000000000e+00 0.000000000000000000e+00 0.000000000000000000e+00 0.000000000000000000e+00 0.000000000000000000e+00 0.000000000000000000e+00 0.000000000000000000e+00 0.000000000000000000e+00 0.000000000000000000e+00 0.000000000000000000e+00 0.000000000000000000e+00 0.000000000000000000e+00 0.000000000000000000e+00 0.000000000000000000e+00 0.000000000000000000e+00 0.000000000000000000e+00 0.000000000000000000e+00 0.000000000000000000e+00 0.000000000000000000e+00 0.000000000000000000e+00 0.000000000000000000e+00 0.000000000000000000e+00 0.000000000000000000e+00 0.000000000000000000e+00 0.000000000000000000e+00 0.000000000000000000e+00 0.000000000000000000e+00 0.000000000000000000e+00 0.000000000000000000e+00 0.000000000000000000e+00 0.000000000000000000e+00 0.000000000000000000e+00 0.000000000000000000e+00 0.000000000000000000e+00 0.000000000000000000e+00 0.000000000000000000e+00 0.000000000000000000e+00 0.000000000000000000e+00 0.000000000000000000e+00 0.000000000000000000e+00 0.000000000000000000e+00 0.000000000000000000e+00 0.000000000000000000e+00 0.000000000000000000e+00 0.000000000000000000e+00 0.000000000000000000e+00 1.251999999999999957e+01 0.000000000000000000e+00 0.000000000000000000e+00 0.000000000000000000e+00 0.000000000000000000e+00 0.000000000000000000e+00 0.000000000000000000e+00 0.000000000000000000e+00 0.000000000000000000e+00 0.000000000000000000e+00 1.251999999999999957e+01 0.000000000000000000e+00 0.000000000000000000e+00 0.000000000000000000e+00 1.251999999999999957e+01 0.000000000000000000e+00 0.000000000000000000e+00 0.000000000000000000e+00 0.000000000000000000e+00 0.000000000000000000e+00 0.000000000000000000e+00 0.000000000000000000e+00 0.000000000000000000e+00 0.000000000000000000e+00 0.000000000000000000e+00 0.000000000000000000e+00 0.000000000000000000e+00 0.000000000000000000e+00 0.000000000000000000e+00 0.000000000000000000e+00 0.000000000000000000e+00 0.000000000000000000e+00 0.000000000000000000e+00 0.000000000000000000e+00 0.000000000000000000e+00 0.000000000000000000e+00 0.000000000000000000e+00 0.000000000000000000e+00 0.000000000000000000e+00 0.000000000000000000e+00 0.000000000000000000e+00 0.000000000000000000e+00 0.000000000000000000e+00 0.000000000000000000e+00 0.000000000000000000e+00 0.000000000000000000e+00 0.000000000000000000e+00 0.000000000000000000e+00 0.000000000000000000e+00 0.000000000000000000e+00 0.000000000000000000e+00 0.000000000000000000e+00 0.000000000000000000e+00 0.000000000000000000e+00 0.000000000000000000e+00 0.000000000000000000e+00 0.000000000000000000e+00 0.000000000000000000e+00 0.000000000000000000e+00 0.000000000000000000e+00 0.000000000000000000e+00 0.000000000000000000e+00 0.000000000000000000e+00 0.000000000000000000e+00 0.000000000000000000e+00 0.000000000000000000e+00 0.000000000000000000e+00 0.000000000000000000e+00 0.000000000000000000e+00 0.000000000000000000e+00 0.000000000000000000e+00 1.251999999999999957e+01 0.000000000000000000e+00 0.000000000000000000e+00 0.000000000000000000e+00 0.000000000000000000e+00 0.000000000000000000e+00 0.000000000000000000e+00 0.000000000000000000e+00 0.000000000000000000e+00 0.000000000000000000e+00 0.000000000000000000e+00 0.000000000000000000e+00 0.000000000000000000e+00 0.000000000000000000e+00 0.000000000000000000e+00 0.000000000000000000e+00 0.000000000000000000e+00 0.000000000000000000e+00 0.000000000000000000e+00 0.000000000000000000e+00 0.000000000000000000e+00 0.000000000000000000e+00 0.000000000000000000e+00 5.007999999999999829e+01 0.000000000000000000e+00 0.000000000000000000e+00 0.000000000000000000e+00 0.000000000000000000e+00 0.000000000000000000e+00 0.000000000000000000e+00 0.000000000000000000e+00 0.000000000000000000e+00 0.000000000000000000e+00 0.000000000000000000e+00 0.000000000000000000e+00 0.000000000000000000e+00 0.000000000000000000e+00 0.000000000000000000e+00 0.000000000000000000e+00 0.000000000000000000e+00 0.000000000000000000e+00 0.000000000000000000e+00 0.000000000000000000e+00 0.000000000000000000e+00 0.000000000000000000e+00 1.251999999999999957e+01 0.000000000000000000e+00 0.000000000000000000e+00 0.000000000000000000e+00 0.000000000000000000e+00 0.000000000000000000e+00 0.000000000000000000e+00 0.000000000000000000e+00 0.000000000000000000e+00 0.000000000000000000e+00 0.000000000000000000e+00 0.000000000000000000e+00 0.000000000000000000e+00 0.000000000000000000e+00 0.000000000000000000e+00 0.000000000000000000e+00 0.000000000000000000e+00 0.000000000000000000e+00 0.000000000000000000e+00 0.000000000000000000e+00 0.000000000000000000e+00 0.000000000000000000e+00 0.000000000000000000e+00 0.000000000000000000e+00 0.000000000000000000e+00 0.000000000000000000e+00 1.251999999999999957e+01 0.000000000000000000e+00 0.000000000000000000e+00 0.000000000000000000e+00 0.000000000000000000e+00 0.000000000000000000e+00 0.000000000000000000e+00 0.000000000000000000e+00 1.251999999999999957e+01 0.000000000000000000e+00 0.000000000000000000e+00 0.000000000000000000e+00 0.000000000000000000e+00 0.000000000000000000e+00 0.000000000000000000e+00 0.000000000000000000e+00 0.000000000000000000e+00 0.000000000000000000e+00 0.000000000000000000e+00 0.000000000000000000e+00 0.000000000000000000e+00 0.000000000000000000e+00 0.000000000000000000e+00 0.000000000000000000e+00 0.000000000000000000e+00 0.000000000000000000e+00 0.000000000000000000e+00 0.000000000000000000e+00 0.000000000000000000e+00
0.000000000000000000e+00 0.000000000000000000e+00 0.000000000000000000e+00 0.000000000000000000e+00 1.251999999999999957e+01 0.000000000000000000e+00 0.000000000000000000e+00 1.251999999999999957e+01 0.000000000000000000e+00 0.000000000000000000e+00 0.000000000000000000e+00 1.251999999999999957e+01 0.000000000000000000e+00 0.000000000000000000e+00 0.000000000000000000e+00 3.756000000000000227e+01 0.000000000000000000e+00 8.764000000000000057e+01 0.000000000000000000e+00 1.251999999999999957e+01 0.000000000000000000e+00 0.000000000000000000e+00 1.251999999999999957e+01 1.251999999999999957e+01 1.251999999999999957e+01 1.251999999999999957e+01 6.886000000000000227e+02 6.259999999999999432e+01 1.251999999999999957e+01 5.007999999999999829e+01 0.000000000000000000e+00 0.000000000000000000e+00 6.259999999999999432e+01 2.503999999999999915e+01 2.503999999999999915e+01 1.251999999999999957e+01 0.000000000000000000e+00 0.000000000000000000e+00 0.000000000000000000e+00 1.251999999999999957e+01 2.503999999999999915e+01 0.000000000000000000e+00 0.000000000000000000e+00 2.503999999999999915e+01 0.000000000000000000e+00 0.000000000000000000e+00 0.000000000000000000e+00 0.000000000000000000e+00 2.503999999999999915e+01 0.000000000000000000e+00 0.000000000000000000e+00 0.000000000000000000e+00 0.000000000000000000e+00 0.000000000000000000e+00 0.000000000000000000e+00 0.000000000000000000e+00 1.251999999999999957e+01 2.503999999999999915e+01 0.000000000000000000e+00 0.000000000000000000e+00 0.000000000000000000e+00 6.259999999999999432e+01 0.000000000000000000e+00 1.251999999999999957e+01 0.000000000000000000e+00 0.000000000000000000e+00 1.251999999999999957e+01 0.000000000000000000e+00 0.000000000000000000e+00 0.000000000000000000e+00 0.000000000000000000e+00 0.000000000000000000e+00 0.000000000000000000e+00 0.000000000000000000e+00 1.251999999999999957e+01 1.251999999999999957e+01 0.000000000000000000e+00 0.000000000000000000e+00 1.251999999999999957e+01 2.503999999999999915e+01 0.000000000000000000e+00 0.000000000000000000e+00 0.000000000000000000e+00 0.000000000000000000e+00 0.000000000000000000e+00 0.000000000000000000e+00 0.000000000000000000e+00 0.000000000000000000e+00 0.000000000000000000e+00 0.000000000000000000e+00 0.000000000000000000e+00 0.000000000000000000e+00 0.000000000000000000e+00 0.000000000000000000e+00 0.000000000000000000e+00 0.000000000000000000e+00 0.000000000000000000e+00 1.251999999999999957e+01 1.251999999999999957e+01 0.000000000000000000e+00 0.000000000000000000e+00 0.000000000000000000e+00 5.007999999999999829e+01 0.000000000000000000e+00 0.000000000000000000e+00 0.000000000000000000e+00 0.000000000000000000e+00 0.000000000000000000e+00 0.000000000000000000e+00 0.000000000000000000e+00 0.000000000000000000e+00 0.000000000000000000e+00 0.000000000000000000e+00 0.000000000000000000e+00 0.000000000000000000e+00 0.000000000000000000e+00 0.000000000000000000e+00 0.000000000000000000e+00 0.000000000000000000e+00 0.000000000000000000e+00 0.000000000000000000e+00 0.000000000000000000e+00 0.000000000000000000e+00 0.000000000000000000e+00 0.000000000000000000e+00 0.000000000000000000e+00 0.000000000000000000e+00 0.000000000000000000e+00 0.000000000000000000e+00 0.000000000000000000e+00 1.251999999999999957e+01 0.000000000000000000e+00 0.000000000000000000e+00 0.000000000000000000e+00 0.000000000000000000e+00 0.000000000000000000e+00 1.251999999999999957e+01 0.000000000000000000e+00 0.000000000000000000e+00 0.000000000000000000e+00 0.000000000000000000e+00 2.503999999999999915e+01 0.000000000000000000e+00 0.000000000000000000e+00 0.000000000000000000e+00 0.000000000000000000e+00 0.000000000000000000e+00 0.000000000000000000e+00 0.000000000000000000e+00 0.000000000000000000e+00 0.000000000000000000e+00 0.000000000000000000e+00 0.000000000000000000e+00 0.000000000000000000e+00 0.000000000000000000e+00 0.000000000000000000e+00 0.000000000000000000e+00 0.000000000000000000e+00 0.000000000000000000e+00 0.000000000000000000e+00 0.000000000000000000e+00 0.000000000000000000e+00 0.000000000000000000e+00 0.000000000000000000e+00 0.000000000000000000e+00 0.000000000000000000e+00 0.000000000000000000e+00 0.000000000000000000e+00 0.000000000000000000e+00 0.000000000000000000e+00 0.000000000000000000e+00 0.000000000000000000e+00 0.000000000000000000e+00 0.000000000000000000e+00 0.000000000000000000e+00 0.000000000000000000e+00 0.000000000000000000e+00 0.000000000000000000e+00 0.000000000000000000e+00 0.000000000000000000e+00 0.000000000000000000e+00 0.000000000000000000e+00 0.000000000000000000e+00 0.000000000000000000e+00 0.000000000000000000e+00 0.000000000000000000e+00 0.000000000000000000e+00 0.000000000000000000e+00 0.000000000000000000e+00 0.000000000000000000e+00 0.000000000000000000e+00 0.000000000000000000e+00 0.000000000000000000e+00 0.000000000000000000e+00 0.000000000000000000e+00 0.000000000000000000e+00 0.000000000000000000e+00 0.000000000000000000e+00 0.000000000000000000e+00 0.000000000000000000e+00 0.000000000000000000e+00 0.000000000000000000e+00 0.000000000000000000e+00 0.000000000000000000e+00 0.000000000000000000e+00 0.000000000000000000e+00 0.000000000000000000e+00 0.000000000000000000e+00 0.000000000000000000e+00 0.000000000000000000e+00 0.000000000000000000e+00 0.000000000000000000e+00 0.000000000000000000e+00 0.000000000000000000e+00 0.000000000000000000e+00 0.000000000000000000e+00 0.000000000000000000e+00 0.000000000000000000e+00 0.000000000000000000e+00 0.000000000000000000e+00 0.000000000000000000e+00 0.000000000000000000e+00 0.000000000000000000e+00 0.000000000000000000e+00 0.000000000000000000e+00 0.000000000000000000e+00 0.000000000000000000e+00 0.000000000000000000e+00 0.000000000000000000e+00 0.000000000000000000e+00 0.000000000000000000e+00 0.000000000000000000e+00 0.000000000000000000e+00 0.000000000000000000e+00 0.000000000000000000e+00 0.000000000000000000e+00 0.000000000000000000e+00 0.000000000000000000e+00 0.000000000000000000e+00 0.000000000000000000e+00 0.000000000000000000e+00 0.000000000000000000e+00 0.000000000000000000e+00 0.000000000000000000e+00 0.000000000000000000e+00 0.000000000000000000e+00 0.000000000000000000e+00 0.000000000000000000e+00 0.000000000000000000e+00 0.000000000000000000e+00 0.000000000000000000e+00 0.000000000000000000e+00 0.000000000000000000e+00 0.000000000000000000e+00 0.000000000000000000e+00 0.000000000000000000e+00 0.000000000000000000e+00 0.000000000000000000e+00 0.000000000000000000e+00 0.000000000000000000e+00 0.000000000000000000e+00 0.000000000000000000e+00 0.000000000000000000e+00 0.000000000000000000e+00 0.000000000000000000e+00 0.000000000000000000e+00 0.000000000000000000e+00 0.000000000000000000e+00 0.000000000000000000e+00 0.000000000000000000e+00 0.000000000000000000e+00 0.000000000000000000e+00 0.000000000000000000e+00 0.000000000000000000e+00 0.000000000000000000e+00 0.000000000000000000e+00 0.000000000000000000e+00 0.000000000000000000e+00 0.000000000000000000e+00 0.000000000000000000e+00 0.000000000000000000e+00 0.000000000000000000e+00 0.000000000000000000e+00 0.000000000000000000e+00 0.000000000000000000e+00 0.000000000000000000e+00 0.000000000000000000e+00 0.000000000000000000e+00 0.000000000000000000e+00 0.000000000000000000e+00 0.000000000000000000e+00 0.000000000000000000e+00 0.000000000000000000e+00 0.000000000000000000e+00 0.000000000000000000e+00 0.000000000000000000e+00 0.000000000000000000e+00 0.000000000000000000e+00 0.000000000000000000e+00 0.000000000000000000e+00 0.000000000000000000e+00 0.000000000000000000e+00 0.000000000000000000e+00 0.000000000000000000e+00 0.000000000000000000e+00 0.000000000000000000e+00 0.000000000000000000e+00 0.000000000000000000e+00 0.000000000000000000e+00 0.000000000000000000e+00 0.000000000000000000e+00 0.000000000000000000e+00 0.000000000000000000e+00 0.000000000000000000e+00 0.000000000000000000e+00 1.251999999999999957e+01 0.000000000000000000e+00 0.000000000000000000e+00 0.000000000000000000e+00 0.000000000000000000e+00 0.000000000000000000e+00 0.000000000000000000e+00 0.000000000000000000e+00 0.000000000000000000e+00 5.007999999999999829e+01 0.000000000000000000e+00 0.000000000000000000e+00 0.000000000000000000e+00 0.000000000000000000e+00 0.000000000000000000e+00 0.000000000000000000e+00 0.000000000000000000e+00 0.000000000000000000e+00 0.000000000000000000e+00 0.000000000000000000e+00 0.000000000000000000e+00 0.000000000000000000e+00 0.000000000000000000e+00 0.000000000000000000e+00 0.000000000000000000e+00 0.000000000000000000e+00 0.000000000000000000e+00 0.000000000000000000e+00 0.000000000000000000e+00 0.000000000000000000e+00 0.000000000000000000e+00 0.000000000000000000e+00 0.000000000000000000e+00 0.000000000000000000e+00 0.000000000000000000e+00 0.000000000000000000e+00 1.251999999999999957e+01 0.000000000000000000e+00 0.000000000000000000e+00 0.000000000000000000e+00 0.000000000000000000e+00 0.000000000000000000e+00 0.000000000000000000e+00 0.000000000000000000e+00 0.000000000000000000e+00 1.251999999999999957e+01 1.251999999999999957e+01 0.000000000000000000e+00 0.000000000000000000e+00 0.000000000000000000e+00 0.000000000000000000e+00 0.000000000000000000e+00 0.000000000000000000e+00 0.000000000000000000e+00 0.000000000000000000e+00 0.000000000000000000e+00 2.503999999999999915e+01 0.000000000000000000e+00 0.000000000000000000e+00 0.000000000000000000e+00 0.000000000000000000e+00 0.000000000000000000e+00 0.000000000000000000e+00 0.000000000000000000e+00 0.000000000000000000e+00 0.000000000000000000e+00 0.000000000000000000e+00 0.000000000000000000e+00 0.000000000000000000e+00 0.000000000000000000e+00 0.000000000000000000e+00 0.000000000000000000e+00 0.000000000000000000e+00 0.000000000000000000e+00 0.000000000000000000e+00 0.000000000000000000e+00 0.000000000000000000e+00 0.000000000000000000e+00 0.000000000000000000e+00 0.000000000000000000e+00 0.000000000000000000e+00 0.000000000000000000e+00 0.000000000000000000e+00 0.000000000000000000e+00 0.000000000000000000e+00 0.000000000000000000e+00
0.000000000000000000e+00 0.000000000000000000e+00 2.503999999999999915e+01 0.000000000000000000e+00 0.000000000000000000e+00 0.000000000000000000e+00 0.000000000000000000e+00 1.251999999999999957e+01 0.000000000000000000e+00 0.000000000000000000e+00 0.000000000000000000e+00 0.000000000000000000e+00 0.000000000000000000e+00 0.000000000000000000e+00 1.251999999999999957e+01 5.007999999999999829e+01 0.000000000000000000e+00 7.512000000000000455e+01 0.000000000000000000e+00 0.000000000000000000e+00 1.251999999999999957e+01 0.000000000000000000e+00 0.000000000000000000e+00 0.000000000000000000e+00 0.000000000000000000e+00 3.756000000000000227e+01 9.139599999999999227e+02 0.000000000000000000e+00 7.512000000000000455e+01 3.756000000000000227e+01 0.000000000000000000e+00 6.259999999999999432e+01 0.000000000000000000e+00 1.251999999999999957e+01 0.000000000000000000e+00 1.251999999999999957e+01 0.000000000000000000e+00 0.000000000000000000e+00 0.000000000000000000e+00 0.000000000000000000e+00 0.000000000000000000e+00 0.000000000000000000e+00 0.000000000000000000e+00 0.000000000000000000e+00 1.251999999999999957e+01 0.000000000000000000e+00 0.000000000000000000e+00 5.007999999999999829e+01 0.000000000000000000e+00 0.000000000000000000e+00 0.000000000000000000e+00 0.000000000000000000e+00 0.000000000000000000e+00 0.000000000000000000e+00 0.000000000000000000e+00 0.000000000000000000e+00 0.000000000000000000e+00 1.251999999999999957e+01 1.251999999999999957e+01 0.000000000000000000e+00 0.000000000000000000e+00 5.007999999999999829e+01 0.000000000000000000e+00 2.503999999999999915e+01 1.251999999999999957e+01 2.503999999999999915e+01 0.000000000000000000e+00 0.000000000000000000e+00 0.000000000000000000e+00 1.251999999999999957e+01 0.000000000000000000e+00 0.000000000000000000e+00 0.000000000000000000e+00 0.000000000000000000e+00 0.000000000000000000e+00 0.000000000000000000e+00 1.251999999999999957e+01 0.000000000000000000e+00 1.251999999999999957e+01 8.764000000000000057e+01 1.251999999999999957e+01 0.000000000000000000e+00 0.000000000000000000e+00 0.000000000000000000e+00 1.251999999999999957e+01 0.000000000000000000e+00 0.000000000000000000e+00 0.000000000000000000e+00 1.251999999999999957e+01 0.000000000000000000e+00 1.251999999999999957e+01 1.251999999999999957e+01 0.000000000000000000e+00 0.000000000000000000e+00 0.000000000000000000e+00 0.000000000000000000e+00 2.503999999999999915e+01 3.756000000000000227e+01 0.000000000000000000e+00 3.756000000000000227e+01 0.000000000000000000e+00 5.007999999999999829e+01 2.629200000000000159e+02 0.000000000000000000e+00 1.251999999999999957e+01 3.756000000000000227e+01 0.000000000000000000e+00 1.251999999999999957e+01 0.000000000000000000e+00 0.000000000000000000e+00 0.000000000000000000e+00 1.251999999999999957e+01 0.000000000000000000e+00 0.000000000000000000e+00 0.000000000000000000e+00 2.503999999999999915e+01 0.000000000000000000e+00 3.756000000000000227e+01 0.000000000000000000e+00 0.000000000000000000e+00 0.000000000000000000e+00 0.000000000000000000e+00 1.251999999999999957e+01 0.000000000000000000e+00 0.000000000000000000e+00 0.000000000000000000e+00 0.000000000000000000e+00 0.000000000000000000e+00 0.000000000000000000e+00 0.000000000000000000e+00 0.000000000000000000e+00 0.000000000000000000e+00 0.000000000000000000e+00 1.251999999999999957e+01 0.000000000000000000e+00 0.000000000000000000e+00 0.000000000000000000e+00 0.000000000000000000e+00 0.000000000000000000e+00 0.000000000000000000e+00 1.251999999999999957e+01 1.251999999999999957e+01 2.503999999999999915e+01 0.000000000000000000e+00 0.000000000000000000e+00 0.000000000000000000e+00 0.000000000000000000e+00 0.000000000000000000e+00 0.000000000000000000e+00 0.000000000000000000e+00 0.000000000000000000e+00 0.000000000000000000e+00 0.000000000000000000e+00 0.000000000000000000e+00 0.000000000000000000e+00 0.000000000000000000e+00 0.000000000000000000e+00 0.000000000000000000e+00 0.000000000000000000e+00 0.000000000000000000e+00 0.000000000000000000e+00 0.000000000000000000e+00 0.000000000000000000e+00 0.000000000000000000e+00 0.000000000000000000e+00 0.000000000000000000e+00 0.000000000000000000e+00 0.000000000000000000e+00 0.000000000000000000e+00 0.000000000000000000e+00 0.000000000000000000e+00 0.000000000000000000e+00 0.000000000000000000e+00 0.000000000000000000e+00 0.000000000000000000e+00 0.000000000000000000e+00 0.000000000000000000e+00 0.000000000000000000e+00 0.000000000000000000e+00 0.000000000000000000e+00 0.000000000000000000e+00 0.000000000000000000e+00 1.251999999999999957e+01 0.000000000000000000e+00 0.000000000000000000e+00 0.000000000000000000e+00 0.000000000000000000e+00 0.000000000000000000e+00 0.000000000000000000e+00 0.000000000000000000e+00 0.000000000000000000e+00 0.000000000000000000e+00 2.503999999999999915e+01 0.000000000000000000e+00 0.000000000000000000e+00 1.251999999999999957e+01 1.251999999999999957e+01 0.000000000000000000e+00 0.000000000000000000e+00 0.000000000000000000e+00 0.000000000000000000e+00 0.000000000000000000e+00 0.000000000000000000e+00 1.251999999999999957e+01 0.000000000000000000e+00 0.000000000000000000e+00 0.000000000000000000e+00 0.000000000000000000e+00 0.000000000000000000e+00 0.000000000000000000e+00 0.000000000000000000e+00 0.000000000000000000e+00 0.000000000000000000e+00 0.000000000000000000e+00 1.251999999999999957e+01 0.000000000000000000e+00 0.000000000000000000e+00 0.000000000000000000e+00 0.000000000000000000e+00 0.000000000000000000e+00 0.000000000000000000e+00 0.000000000000000000e+00 0.000000000000000000e+00 0.000000000000000000e+00 0.000000000000000000e+00 0.000000000000000000e+00 0.000000000000000000e+00 0.000000000000000000e+00 0.000000000000000000e+00 0.000000000000000000e+00 0.000000000000000000e+00 0.000000000000000000e+00 0.000000000000000000e+00 0.000000000000000000e+00 0.000000000000000000e+00 0.000000000000000000e+00 0.000000000000000000e+00 0.000000000000000000e+00 0.000000000000000000e+00 0.000000000000000000e+00 0.000000000000000000e+00 0.000000000000000000e+00 0.000000000000000000e+00 0.000000000000000000e+00 0.000000000000000000e+00 0.000000000000000000e+00 0.000000000000000000e+00 0.000000000000000000e+00 0.000000000000000000e+00 0.000000000000000000e+00 0.000000000000000000e+00 0.000000000000000000e+00 0.000000000000000000e+00 0.000000000000000000e+00 0.000000000000000000e+00 0.000000000000000000e+00 0.000000000000000000e+00 0.000000000000000000e+00 0.000000000000000000e+00 0.000000000000000000e+00 0.000000000000000000e+00 0.000000000000000000e+00 0.000000000000000000e+00 0.000000000000000000e+00 0.000000000000000000e+00 0.000000000000000000e+00 0.000000000000000000e+00 0.000000000000000000e+00 0.000000000000000000e+00 0.000000000000000000e+00 0.000000000000000000e+00 0.000000000000000000e+00 0.000000000000000000e+00 0.000000000000000000e+00 0.000000000000000000e+00 0.000000000000000000e+00 0.000000000000000000e+00 0.000000000000000000e+00 0.000000000000000000e+00 0.000000000000000000e+00 0.000000000000000000e+00 0.000000000000000000e+00 0.000000000000000000e+00 0.000000000000000000e+00 0.000000000000000000e+00 0.000000000000000000e+00 0.000000000000000000e+00 0.000000000000000000e+00 0.000000000000000000e+00 0.000000000000000000e+00 0.000000000000000000e+00 0.000000000000000000e+00 0.000000000000000000e+00 0.000000000000000000e+00 0.000000000000000000e+00 0.000000000000000000e+00 0.000000000000000000e+00 0.000000000000000000e+00 0.000000000000000000e+00 0.000000000000000000e+00 0.000000000000000000e+00 0.000000000000000000e+00 0.000000000000000000e+00 0.000000000000000000e+00 0.000000000000000000e+00 0.000000000000000000e+00 0.000000000000000000e+00 0.000000000000000000e+00 0.000000000000000000e+00 0.000000000000000000e+00 0.000000000000000000e+00 0.000000000000000000e+00 0.000000000000000000e+00 0.000000000000000000e+00 0.000000000000000000e+00 0.000000000000000000e+00 0.000000000000000000e+00 0.000000000000000000e+00 0.000000000000000000e+00 0.000000000000000000e+00 0.000000000000000000e+00 0.000000000000000000e+00 0.000000000000000000e+00 0.000000000000000000e+00 1.251999999999999886e+02 0.000000000000000000e+00 0.000000000000000000e+00 0.000000000000000000e+00 1.251999999999999957e+01 1.251999999999999957e+01 0.000000000000000000e+00 0.000000000000000000e+00 0.000000000000000000e+00 0.000000000000000000e+00 0.000000000000000000e+00 0.000000000000000000e+00 0.000000000000000000e+00 0.000000000000000000e+00 1.251999999999999957e+01 0.000000000000000000e+00 0.000000000000000000e+00 1.251999999999999957e+01 0.000000000000000000e+00 0.000000000000000000e+00 0.000000000000000000e+00 0.000000000000000000e+00 0.000000000000000000e+00 0.000000000000000000e+00 1.251999999999999957e+01 0.000000000000000000e+00 0.000000000000000000e+00 0.000000000000000000e+00 0.000000000000000000e+00 1.251999999999999957e+01 0.000000000000000000e+00 0.000000000000000000e+00 1.251999999999999957e+01 0.000000000000000000e+00 0.000000000000000000e+00 0.000000000000000000e+00 0.000000000000000000e+00 0.000000000000000000e+00 0.000000000000000000e+00 0.000000000000000000e+00 0.000000000000000000e+00 2.503999999999999915e+01 2.503999999999999915e+01 1.251999999999999957e+01 1.251999999999999957e+01 1.251999999999999957e+01 0.000000000000000000e+00 0.000000000000000000e+00 0.000000000000000000e+00 0.000000000000000000e+00 0.000000000000000000e+00 0.000000000000000000e+00 0.000000000000000000e+00 0.000000000000000000e+00 0.000000000000000000e+00 0.000000000000000000e+00 0.000000000000000000e+00 0.000000000000000000e+00 0.000000000000000000e+00 0.000000000000000000e+00 1.251999999999999957e+01 0.000000000000000000e+00 0.000000000000000000e+00 0.000000000000000000e+00 0.000000000000000000e+00 0.000000000000000000e+00 0.000000000000000000e+00 0.000000000000000000e+00 0.000000000000000000e+00 0.000000000000000000e+00 0.000000000000000000e+00 0.000000000000000000e+00 0.000000000000000000e+00 0.000000000000000000e+00 0.000000000000000000e+00 0.000000000000000000e+00 0.000000000000000000e+00
0.000000000000000000e+00 2.503999999999999915e+01 0.000000000000000000e+00 1.251999999999999957e+01 0.000000000000000000e+00 0.000000000000000000e+00 1.251999999999999957e+01 1.251999999999999957e+01 0.000000000000000000e+00 0.000000000000000000e+00 0.000000000000000000e+00 0.000000000000000000e+00 3.756000000000000227e+01 1.251999999999999957e+01 0.000000000000000000e+00 2.128400000000000034e+02 3.756000000000000227e+01 1.001599999999999966e+02 3.756000000000000227e+01 7.512000000000000455e+01 6.259999999999999432e+01 1.251999999999999957e+01 2.503999999999999915e+01 2.503999999999999915e+01 0.000000000000000000e+00 5.007999999999999829e+01 4.256800000000000068e+02 0.000000000000000000e+00 2.503999999999999915e+01 2.503999999999999915e+01 3.756000000000000227e+01 1.251999999999999957e+01 1.251999999999999957e+01 0.000000000000000000e+00 1.251999999999999957e+01 0.000000000000000000e+00 0.000000000000000000e+00 2.503999999999999915e+01 0.000000000000000000e+00 0.000000000000000000e+00 3.756000000000000227e+01 1.251999999999999957e+01 0.000000000000000000e+00 0.000000000000000000e+00 0.000000000000000000e+00 1.251999999999999957e+01 0.000000000000000000e+00 2.503999999999999915e+01 0.000000000000000000e+00 0.000000000000000000e+00 0.000000000000000000e+00 0.000000000000000000e+00 1.251999999999999957e+01 0.000000000000000000e+00 0.000000000000000000e+00 0.000000000000000000e+00 0.000000000000000000e+00 1.251999999999999957e+01 0.000000000000000000e+00 0.000000000000000000e+00 0.000000000000000000e+00 2.503999999999999915e+01 0.000000000000000000e+00 1.251999999999999957e+01 1.251999999999999957e+01 0.000000000000000000e+00 0.000000000000000000e+00 0.000000000000000000e+00 0.000000000000000000e+00 0.000000000000000000e+00 0.000000000000000000e+00 0.000000000000000000e+00 0.000000000000000000e+00 0.000000000000000000e+00 0.000000000000000000e+00 0.000000000000000000e+00 0.000000000000000000e+00 0.000000000000000000e+00 0.000000000000000000e+00 2.503999999999999915e+01 0.000000000000000000e+00 0.000000000000000000e+00 0.000000000000000000e+00 0.000000000000000000e+00 0.000000000000000000e+00 0.000000000000000000e+00 0.000000000000000000e+00 0.000000000000000000e+00 0.000000000000000000e+00 0.000000000000000000e+00 0.000000000000000000e+00 0.000000000000000000e+00 0.000000000000000000e+00 0.000000000000000000e+00 0.000000000000000000e+00 1.251999999999999957e+01 0.000000000000000000e+00 1.251999999999999957e+01 0.000000000000000000e+00 0.000000000000000000e+00 2.503999999999999915e+01 1.251999999999999957e+01 1.251999999999999957e+01 0.000000000000000000e+00 0.000000000000000000e+00 1.251999999999999957e+01 0.000000000000000000e+00 0.000000000000000000e+00 1.251999999999999957e+01 1.251999999999999957e+01 0.000000000000000000e+00 0.000000000000000000e+00 0.000000000000000000e+00 0.000000000000000000e+00 0.000000000000000000e+00 0.000000000000000000e+00 0.000000000000000000e+00 3.756000000000000227e+01 0.000000000000000000e+00 0.000000000000000000e+00 0.000000000000000000e+00 0.000000000000000000e+00 0.000000000000000000e+00 0.000000000000000000e+00 0.000000000000000000e+00 0.000000000000000000e+00 0.000000000000000000e+00 0.000000000000000000e+00 0.000000000000000000e+00 0.000000000000000000e+00 0.000000000000000000e+00 0.000000000000000000e+00 0.000000000000000000e+00 0.000000000000000000e+00 0.000000000000000000e+00 0.000000000000000000e+00 1.251999999999999957e+01 1.251999999999999957e+01 0.000000000000000000e+00 0.000000000000000000e+00 0.000000000000000000e+00 1.001599999999999966e+02 0.000000000000000000e+00 0.000000000000000000e+00 0.000000000000000000e+00 0.000000000000000000e+00 0.000000000000000000e+00 1.251999999999999957e+01 0.000000000000000000e+00 0.000000000000000000e+00 1.251999999999999957e+01 0.000000000000000000e+00 1.251999999999999957e+01 0.000000000000000000e+00 0.000000000000000000e+00 0.000000000000000000e+00 0.000000000000000000e+00 0.000000000000000000e+00 0.000000000000000000e+00 0.000000000000000000e+00 0.000000000000000000e+00 0.000000000000000000e+00 0.000000000000000000e+00 0.000000000000000000e+00 0.000000000000000000e+00 0.000000000000000000e+00 0.000000000000000000e+00 0.000000000000000000e+00 0.000000000000000000e+00 0.000000000000000000e+00 0.000000000000000000e+00 0.000000000000000000e+00 0.000000000000000000e+00 0.000000000000000000e+00 0.000000000000000000e+00 0.000000000000000000e+00 0.000000000000000000e+00 0.000000000000000000e+00 0.000000000000000000e+00 0.000000000000000000e+00 0.000000000000000000e+00 0.000000000000000000e+00 1.251999999999999957e+01 0.000000000000000000e+00 0.000000000000000000e+00 0.000000000000000000e+00 0.000000000000000000e+00 0.000000000000000000e+00 0.000000000000000000e+00 0.000000000000000000e+00 0.000000000000000000e+00 0.000000000000000000e+00 1.251999999999999957e+01 0.000000000000000000e+00 0.000000000000000000e+00 1.251999999999999957e+01 0.000000000000000000e+00 0.000000000000000000e+00 0.000000000000000000e+00 0.000000000000000000e+00 0.000000000000000000e+00 0.000000000000000000e+00 0.000000000000000000e+00 0.000000000000000000e+00 0.000000000000000000e+00 0.000000000000000000e+00 1.251999999999999957e+01 0.000000000000000000e+00 0.000000000000000000e+00 0.000000000000000000e+00 0.000000000000000000e+00 0.000000000000000000e+00 0.000000000000000000e+00 0.000000000000000000e+00 0.000000000000000000e+00 0.000000000000000000e+00 0.000000000000000000e+00 0.000000000000000000e+00 0.000000000000000000e+00 0.000000000000000000e+00 0.000000000000000000e+00 0.000000000000000000e+00 0.000000000000000000e+00 2.503999999999999915e+01 1.251999999999999957e+01 0.000000000000000000e+00 1.251999999999999957e+01 0.000000000000000000e+00 0.000000000000000000e+00 0.000000000000000000e+00 0.000000000000000000e+00 0.000000000000000000e+00 0.000000000000000000e+00 0.000000000000000000e+00 0.000000000000000000e+00 0.000000000000000000e+00 0.000000000000000000e+00 0.000000000000000000e+00 1.251999999999999957e+01 0.000000000000000000e+00 0.000000000000000000e+00 0.000000000000000000e+00 0.000000000000000000e+00 0.000000000000000000e+00 0.000000000000000000e+00 0.000000000000000000e+00 0.000000000000000000e+00 0.000000000000000000e+00 0.000000000000000000e+00 0.000000000000000000e+00 0.000000000000000000e+00 0.000000000000000000e+00 0.000000000000000000e+00 0.000000000000000000e+00 0.000000000000000000e+00 0.000000000000000000e+00 0.000000000000000000e+00 0.000000000000000000e+00 0.000000000000000000e+00 0.000000000000000000e+00 0.000000000000000000e+00 0.000000000000000000e+00 0.000000000000000000e+00 0.000000000000000000e+00 0.000000000000000000e+00 0.000000000000000000e+00 0.000000000000000000e+00 0.000000000000000000e+00 0.000000000000000000e+00 0.000000000000000000e+00 0.000000000000000000e+00 0.000000000000000000e+00 0.000000000000000000e+00 0.000000000000000000e+00 0.000000000000000000e+00 1.251999999999999957e+01 0.000000000000000000e+00 0.000000000000000000e+00 0.000000000000000000e+00 0.000000000000000000e+00 0.000000000000000000e+00 0.000000000000000000e+00 0.000000000000000000e+00 1.251999999999999957e+01 0.000000000000000000e+00 2.503999999999999915e+01 0.000000000000000000e+00 0.000000000000000000e+00 0.000000000000000000e+00 0.000000000000000000e+00 0.000000000000000000e+00 0.000000000000000000e+00 1.251999999999999957e+01 0.000000000000000000e+00 1.251999999999999957e+01 0.000000000000000000e+00 0.000000000000000000e+00 0.000000000000000000e+00 0.000000000000000000e+00 0.000000000000000000e+00 0.000000000000000000e+00 0.000000000000000000e+00 0.000000000000000000e+00 0.000000000000000000e+00 0.000000000000000000e+00 0.000000000000000000e+00 0.000000000000000000e+00 0.000000000000000000e+00 0.000000000000000000e+00 0.000000000000000000e+00 0.000000000000000000e+00 0.000000000000000000e+00 0.000000000000000000e+00 0.000000000000000000e+00 1.251999999999999957e+01 0.000000000000000000e+00 0.000000000000000000e+00 1.251999999999999957e+01 0.000000000000000000e+00 0.000000000000000000e+00 0.000000000000000000e+00 0.000000000000000000e+00 0.000000000000000000e+00 0.000000000000000000e+00 2.253599999999999852e+02 0.000000000000000000e+00 0.000000000000000000e+00 0.000000000000000000e+00 2.503999999999999915e+01 0.000000000000000000e+00 0.000000000000000000e+00 0.000000000000000000e+00 0.000000000000000000e+00 0.000000000000000000e+00 0.000000000000000000e+00 0.000000000000000000e+00 0.000000000000000000e+00 0.000000000000000000e+00 0.000000000000000000e+00 0.000000000000000000e+00 0.000000000000000000e+00 0.000000000000000000e+00 0.000000000000000000e+00 0.000000000000000000e+00 0.000000000000000000e+00 0.000000000000000000e+00 1.251999999999999957e+01 0.000000000000000000e+00 0.000000000000000000e+00 0.000000000000000000e+00 0.000000000000000000e+00 0.000000000000000000e+00 0.000000000000000000e+00 0.000000000000000000e+00 0.000000000000000000e+00 0.000000000000000000e+00 1.251999999999999957e+01 0.000000000000000000e+00 0.000000000000000000e+00 0.000000000000000000e+00 1.251999999999999957e+01 3.756000000000000227e+01 1.251999999999999957e+01 0.000000000000000000e+00 1.251999999999999957e+01 0.000000000000000000e+00 1.251999999999999957e+01 0.000000000000000000e+00 1.251999999999999957e+01 1.251999999999999957e+01 0.000000000000000000e+00 0.000000000000000000e+00 0.000000000000000000e+00 0.000000000000000000e+00 0.000000000000000000e+00 2.503999999999999915e+01 0.000000000000000000e+00 0.000000000000000000e+00 0.000000000000000000e+00 0.000000000000000000e+00 0.000000000000000000e+00 0.000000000000000000e+00 0.000000000000000000e+00 0.000000000000000000e+00 0.000000000000000000e+00 0.000000000000000000e+00 0.000000000000000000e+00 0.000000000000000000e+00 0.000000000000000000e+00 0.000000000000000000e+00 0.000000000000000000e+00 0.000000000000000000e+00 0.000000000000000000e+00 0.000000000000000000e+00 0.000000000000000000e+00 0.000000000000000000e+00 0.000000000000000000e+00 0.000000000000000000e+00 0.000000000000000000e+00 0.000000000000000000e+00 0.000000000000000000e+00
0.000000000000000000e+00 3.756000000000000227e+01 2.503999999999999915e+01 0.000000000000000000e+00 5.007999999999999829e+01 1.251999999999999957e+01 0.000000000000000000e+00 2.503999999999999915e+01 0.000000000000000000e+00 2.503999999999999915e+01 1.251999999999999957e+01 0.000000000000000000e+00 2.503999999999999915e+01 8.764000000000000057e+01 0.000000000000000000e+00 6.760799999999999272e+02 0.000000000000000000e+00 5.007999999999999829e+01 0.000000000000000000e+00 3.756000000000000227e+01 1.251999999999999957e+01 0.000000000000000000e+00 0.000000000000000000e+00 0.000000000000000000e+00 0.000000000000000000e+00 2.503999999999999915e+01 2.003199999999999932e+02 1.251999999999999957e+01 0.000000000000000000e+00 1.251999999999999957e+01 0.000000000000000000e+00 0.000000000000000000e+00 0.000000000000000000e+00 2.503999999999999915e+01 0.000000000000000000e+00 1.251999999999999957e+01 0.000000000000000000e+00 1.251999999999999957e+01 2.503999999999999915e+01 3.756000000000000227e+01 5.007999999999999829e+01 1.877999999999999829e+02 2.503999999999999915e+01 7.512000000000000455e+01 0.000000000000000000e+00 0.000000000000000000e+00 3.756000000000000227e+01 1.251999999999999957e+01 2.503999999999999915e+01 1.251999999999999957e+01 0.000000000000000000e+00 0.000000000000000000e+00 1.251999999999999957e+01 2.503999999999999915e+01 0.000000000000000000e+00 0.000000000000000000e+00 3.756000000000000227e+01 0.000000000000000000e+00 2.503999999999999915e+01 3.756000000000000227e+01 0.000000000000000000e+00 4.381999999999999886e+02 7.136399999999999864e+02 0.000000000000000000e+00 0.000000000000000000e+00 0.000000000000000000e+00 1.251999999999999957e+01 0.000000000000000000e+00 0.000000000000000000e+00 0.000000000000000000e+00 0.000000000000000000e+00 0.000000000000000000e+00 0.000000000000000000e+00 0.000000000000000000e+00 0.000000000000000000e+00 0.000000000000000000e+00 0.000000000000000000e+00 2.503999999999999915e+01 2.503999999999999915e+01 1.126799999999999926e+02 0.000000000000000000e+00 2.503999999999999915e+01 0.000000000000000000e+00 0.000000000000000000e+00 0.000000000000000000e+00 0.000000000000000000e+00 0.000000000000000000e+00 0.000000000000000000e+00 1.251999999999999957e+01 0.000000000000000000e+00 1.251999999999999957e+01 2.503999999999999915e+01 0.000000000000000000e+00 0.000000000000000000e+00 0.000000000000000000e+00 6.259999999999999432e+01 2.503999999999999915e+01 2.503999999999999915e+01 1.251999999999999957e+01 0.000000000000000000e+00 0.000000000000000000e+00 0.000000000000000000e+00 1.251999999999999957e+01 1.251999999999999957e+01 0.000000000000000000e+00 3.756000000000000227e+01 0.000000000000000000e+00 1.251999999999999957e+01 0.000000000000000000e+00 0.000000000000000000e+00 0.000000000000000000e+00 0.000000000000000000e+00 0.000000000000000000e+00 1.251999999999999957e+01 0.000000000000000000e+00 2.503999999999999915e+01 0.000000000000000000e+00 1.251999999999999957e+01 1.251999999999999957e+01 0.000000000000000000e+00 0.000000000000000000e+00 0.000000000000000000e+00 0.000000000000000000e+00 0.000000000000000000e+00 0.000000000000000000e+00 1.251999999999999957e+01 0.000000000000000000e+00 0.000000000000000000e+00 0.000000000000000000e+00 0.000000000000000000e+00 0.000000000000000000e+00 0.000000000000000000e+00 0.000000000000000000e+00 1.251999999999999957e+01 0.000000000000000000e+00 0.000000000000000000e+00 0.000000000000000000e+00 0.000000000000000000e+00 2.503999999999999915e+01 0.000000000000000000e+00 0.000000000000000000e+00 3.756000000000000227e+01 0.000000000000000000e+00 1.251999999999999957e+01 0.000000000000000000e+00 1.251999999999999957e+01 0.000000000000000000e+00 0.000000000000000000e+00 0.000000000000000000e+00 0.000000000000000000e+00 0.000000000000000000e+00 0.000000000000000000e+00 0.000000000000000000e+00 1.251999999999999957e+01 0.000000000000000000e+00 0.000000000000000000e+00 0.000000000000000000e+00 0.000000000000000000e+00 0.000000000000000000e+00 0.000000000000000000e+00 0.000000000000000000e+00 0.000000000000000000e+00 1.251999999999999957e+01 0.000000000000000000e+00 0.000000000000000000e+00 0.000000000000000000e+00 0.000000000000000000e+00 0.000000000000000000e+00 0.000000000000000000e+00 0.000000000000000000e+00 0.000000000000000000e+00 0.000000000000000000e+00 0.000000000000000000e+00 0.000000000000000000e+00 0.000000000000000000e+00 0.000000000000000000e+00 0.000000000000000000e+00 0.000000000000000000e+00 6.259999999999999432e+01 0.000000000000000000e+00 0.000000000000000000e+00 0.000000000000000000e+00 0.000000000000000000e+00 0.000000000000000000e+00 0.000000000000000000e+00 0.000000000000000000e+00 0.000000000000000000e+00 0.000000000000000000e+00 0.000000000000000000e+00 0.000000000000000000e+00 0.000000000000000000e+00 0.000000000000000000e+00 0.000000000000000000e+00 0.000000000000000000e+00 0.000000000000000000e+00 0.000000000000000000e+00 2.503999999999999915e+01 0.000000000000000000e+00 0.000000000000000000e+00 0.000000000000000000e+00 0.000000000000000000e+00 0.000000000000000000e+00 0.000000000000000000e+00 0.000000000000000000e+00 0.000000000000000000e+00 0.000000000000000000e+00 0.000000000000000000e+00 0.000000000000000000e+00 0.000000000000000000e+00 0.000000000000000000e+00 0.000000000000000000e+00 0.000000000000000000e+00 0.000000000000000000e+00 0.000000000000000000e+00 0.000000000000000000e+00 0.000000000000000000e+00 0.000000000000000000e+00 0.000000000000000000e+00 0.000000000000000000e+00 0.000000000000000000e+00 0.000000000000000000e+00 0.000000000000000000e+00 0.000000000000000000e+00 1.251999999999999957e+01 0.000000000000000000e+00 0.000000000000000000e+00 0.000000000000000000e+00 0.000000000000000000e+00 0.000000000000000000e+00 0.000000000000000000e+00 0.000000000000000000e+00 0.000000000000000000e+00 0.000000000000000000e+00 0.000000000000000000e+00 0.000000000000000000e+00 0.000000000000000000e+00 1.251999999999999957e+01 0.000000000000000000e+00 0.000000000000000000e+00 0.000000000000000000e+00 0.000000000000000000e+00 0.000000000000000000e+00 0.000000000000000000e+00 0.000000000000000000e+00 0.000000000000000000e+00 0.000000000000000000e+00 0.000000000000000000e+00 0.000000000000000000e+00 0.000000000000000000e+00 0.000000000000000000e+00 0.000000000000000000e+00 0.000000000000000000e+00 1.251999999999999957e+01 0.000000000000000000e+00 0.000000000000000000e+00 0.000000000000000000e+00 0.000000000000000000e+00 0.000000000000000000e+00 0.000000000000000000e+00 0.000000000000000000e+00 0.000000000000000000e+00 0.000000000000000000e+00 1.251999999999999957e+01 0.000000000000000000e+00 0.000000000000000000e+00 0.000000000000000000e+00 0.000000000000000000e+00 0.000000000000000000e+00 0.000000000000000000e+00 0.000000000000000000e+00 0.000000000000000000e+00 0.000000000000000000e+00 0.000000000000000000e+00 0.000000000000000000e+00 0.000000000000000000e+00 0.000000000000000000e+00 0.000000000000000000e+00 0.000000000000000000e+00 0.000000000000000000e+00 0.000000000000000000e+00 0.000000000000000000e+00 0.000000000000000000e+00 0.000000000000000000e+00 3.756000000000000227e+01 0.000000000000000000e+00 0.000000000000000000e+00 0.000000000000000000e+00 0.000000000000000000e+00 0.000000000000000000e+00 0.000000000000000000e+00 0.000000000000000000e+00 0.000000000000000000e+00 0.000000000000000000e+00 0.000000000000000000e+00 0.000000000000000000e+00 0.000000000000000000e+00 0.000000000000000000e+00 0.000000000000000000e+00 0.000000000000000000e+00 0.000000000000000000e+00 0.000000000000000000e+00 0.000000000000000000e+00 0.000000000000000000e+00 0.000000000000000000e+00 0.000000000000000000e+00 0.000000000000000000e+00 0.000000000000000000e+00 0.000000000000000000e+00 0.000000000000000000e+00 0.000000000000000000e+00 0.000000000000000000e+00 0.000000000000000000e+00 0.000000000000000000e+00 0.000000000000000000e+00 0.000000000000000000e+00 0.000000000000000000e+00 1.251999999999999957e+01 1.251999999999999957e+01 0.000000000000000000e+00 0.000000000000000000e+00 0.000000000000000000e+00 0.000000000000000000e+00 0.000000000000000000e+00 0.000000000000000000e+00 2.003199999999999932e+02 0.000000000000000000e+00 0.000000000000000000e+00 0.000000000000000000e+00 0.000000000000000000e+00 0.000000000000000000e+00 1.251999999999999957e+01 0.000000000000000000e+00 0.000000000000000000e+00 0.000000000000000000e+00 0.000000000000000000e+00 0.000000000000000000e+00 0.000000000000000000e+00 0.000000000000000000e+00 0.000000000000000000e+00 0.000000000000000000e+00 0.000000000000000000e+00 0.000000000000000000e+00 0.000000000000000000e+00 0.000000000000000000e+00 0.000000000000000000e+00 0.000000000000000000e+00 2.503999999999999915e+01 0.000000000000000000e+00 1.251999999999999957e+01 0.000000000000000000e+00 0.000000000000000000e+00 0.000000000000000000e+00 0.000000000000000000e+00 0.000000000000000000e+00 0.000000000000000000e+00 1.251999999999999957e+01 0.000000000000000000e+00 1.251999999999999957e+01 0.000000000000000000e+00 0.000000000000000000e+00 1.251999999999999957e+01 3.756000000000000227e+01 0.000000000000000000e+00 0.000000000000000000e+00 0.000000000000000000e+00 0.000000000000000000e+00 0.000000000000000000e+00 0.000000000000000000e+00 0.000000000000000000e+00 0.000000000000000000e+00 0.000000000000000000e+00 0.000000000000000000e+00 0.000000000000000000e+00 0.000000000000000000e+00 0.000000000000000000e+00 3.756000000000000227e+01 0.000000000000000000e+00 0.000000000000000000e+00 0.000000000000000000e+00 0.000000000000000000e+00 0.000000000000000000e+00 0.000000000000000000e+00 0.000000000000000000e+00 0.000000000000000000e+00 0.000000000000000000e+00 0.000000000000000000e+00 1.251999999999999957e+01 0.000000000000000000e+00 0.000000000000000000e+00 0.000000000000000000e+00 0.000000000000000000e+00 0.000000000000000000e+00 0.000000000000000000e+00 0.000000000000000000e+00 0.000000000000000000e+00 0.000000000000000000e+00 0.000000000000000000e+00 0.000000000000000000e+00 0.000000000000000000e+00 0.000000000000000000e+00 0.000000000000000000e+00
0.000000000000000000e+00 5.007999999999999829e+01 1.126799999999999926e+02 1.251999999999999957e+01 1.251999999999999957e+01 7.512000000000000455e+01 3.756000000000000227e+01 7.512000000000000455e+01 3.756000000000000227e+01 2.503999999999999915e+01 7.512000000000000455e+01 3.756000000000000227e+01 5.007999999999999829e+01 5.007999999999999829e+01 8.764000000000000057e+01 3.004799999999999727e+03 1.251999999999999957e+01 1.251999999999999957e+01 1.251999999999999957e+01 0.000000000000000000e+00 0.000000000000000000e+00 0.000000000000000000e+00 0.000000000000000000e+00 0.000000000000000000e+00 0.000000000000000000e+00 1.251999999999999957e+01 1.126799999999999926e+02 2.503999999999999915e+01 0.000000000000000000e+00 0.000000000000000000e+00 0.000000000000000000e+00 0.000000000000000000e+00 0.000000000000000000e+00 2.503999999999999915e+01 2.503999999999999915e+01 0.000000000000000000e+00 1.251999999999999957e+01 2.253599999999999852e+02 0.000000000000000000e+00 0.000000000000000000e+00 1.377199999999999989e+02 1.377199999999999989e+02 3.756000000000000227e+01 1.251999999999999957e+01 0.000000000000000000e+00 0.000000000000000000e+00 5.007999999999999829e+01 0.000000000000000000e+00 0.000000000000000000e+00 0.000000000000000000e+00 1.251999999999999957e+01 0.000000000000000000e+00 2.503999999999999915e+01 0.000000000000000000e+00 0.000000000000000000e+00 0.000000000000000000e+00 1.251999999999999957e+01 1.251999999999999957e+01 0.000000000000000000e+00 0.000000000000000000e+00 0.000000000000000000e+00 7.512000000000000455e+01 0.000000000000000000e+00 2.503999999999999915e+01 1.251999999999999957e+01 3.756000000000000227e+01 0.000000000000000000e+00 0.000000000000000000e+00 0.000000000000000000e+00 0.000000000000000000e+00 0.000000000000000000e+00 0.000000000000000000e+00 0.000000000000000000e+00 1.251999999999999957e+01 3.756000000000000227e+01 0.000000000000000000e+00 0.000000000000000000e+00 0.000000000000000000e+00 0.000000000000000000e+00 1.001599999999999966e+02 1.251999999999999957e+01 1.251999999999999957e+01 0.000000000000000000e+00 0.000000000000000000e+00 0.000000000000000000e+00 0.000000000000000000e+00 0.000000000000000000e+00 0.000000000000000000e+00 1.251999999999999957e+01 1.251999999999999957e+01 1.251999999999999957e+01 1.251999999999999957e+01 1.251999999999999957e+01 0.000000000000000000e+00 0.000000000000000000e+00 1.251999999999999957e+01 0.000000000000000000e+00 0.000000000000000000e+00 0.000000000000000000e+00 0.000000000000000000e+00 0.000000000000000000e+00 1.251999999999999957e+01 0.000000000000000000e+00 0.000000000000000000e+00 1.251999999999999957e+01 5.007999999999999829e+01 0.000000000000000000e+00 0.000000000000000000e+00 0.000000000000000000e+00 0.000000000000000000e+00 0.000000000000000000e+00 0.000000000000000000e+00 0.000000000000000000e+00 1.251999999999999957e+01 0.000000000000000000e+00 1.251999999999999957e+01 0.000000000000000000e+00 1.251999999999999957e+01 1.251999999999999957e+01 0.000000000000000000e+00 0.000000000000000000e+00 0.000000000000000000e+00 0.000000000000000000e+00 0.000000000000000000e+00 0.000000000000000000e+00 0.000000000000000000e+00 0.000000000000000000e+00 0.000000000000000000e+00 0.000000000000000000e+00 0.000000000000000000e+00 1.251999999999999957e+01 0.000000000000000000e+00 0.000000000000000000e+00 0.000000000000000000e+00 0.000000000000000000e+00 0.000000000000000000e+00 0.000000000000000000e+00 0.000000000000000000e+00 0.000000000000000000e+00 0.000000000000000000e+00 0.000000000000000000e+00 3.756000000000000227e+01 0.000000000000000000e+00 0.000000000000000000e+00 0.000000000000000000e+00 0.000000000000000000e+00 0.000000000000000000e+00 0.000000000000000000e+00 0.000000000000000000e+00 0.000000000000000000e+00 0.000000000000000000e+00 0.000000000000000000e+00 0.000000000000000000e+00 0.000000000000000000e+00 0.000000000000000000e+00 0.000000000000000000e+00 0.000000000000000000e+00 0.000000000000000000e+00 0.000000000000000000e+00 0.000000000000000000e+00 0.000000000000000000e+00 0.000000000000000000e+00 0.000000000000000000e+00 0.000000000000000000e+00 0.000000000000000000e+00 0.000000000000000000e+00 0.000000000000000000e+00 0.000000000000000000e+00 0.000000000000000000e+00 0.000000000000000000e+00 0.000000000000000000e+00 0.000000000000000000e+00 1.251999999999999957e+01 0.000000000000000000e+00 0.000000000000000000e+00 0.000000000000000000e+00 1.251999999999999957e+01 0.000000000000000000e+00 1.251999999999999957e+01 0.000000000000000000e+00 0.000000000000000000e+00 0.000000000000000000e+00 0.000000000000000000e+00 0.000000000000000000e+00 0.000000000000000000e+00 0.000000000000000000e+00 0.000000000000000000e+00 0.000000000000000000e+00 0.000000000000000000e+00 0.000000000000000000e+00 0.000000000000000000e+00 0.000000000000000000e+00 0.000000000000000000e+00 0.000000000000000000e+00 0.000000000000000000e+00 0.000000000000000000e+00 0.000000000000000000e+00 0.000000000000000000e+00 2.503999999999999915e+01 0.000000000000000000e+00 0.000000000000000000e+00 0.000000000000000000e+00 0.000000000000000000e+00 0.000000000000000000e+00 0.000000000000000000e+00 0.000000000000000000e+00 2.503999999999999915e+01 0.000000000000000000e+00 0.000000000000000000e+00 0.000000000000000000e+00 0.000000000000000000e+00 0.000000000000000000e+00 0.000000000000000000e+00 0.000000000000000000e+00 0.000000000000000000e+00 0.000000000000000000e+00 0.000000000000000000e+00 0.000000000000000000e+00 0.000000000000000000e+00 0.000000000000000000e+00 0.000000000000000000e+00 0.000000000000000000e+00 0.000000000000000000e+00 0.000000000000000000e+00 0.000000000000000000e+00 0.000000000000000000e+00 0.000000000000000000e+00 1.251999999999999957e+01 0.000000000000000000e+00 0.000000000000000000e+00 1.251999999999999957e+01 0.000000000000000000e+00 0.000000000000000000e+00 0.000000000000000000e+00 1.251999999999999957e+01 0.000000000000000000e+00 0.000000000000000000e+00 0.000000000000000000e+00 1.251999999999999957e+01 1.251999999999999957e+01 0.000000000000000000e+00 0.000000000000000000e+00 0.000000000000000000e+00 0.000000000000000000e+00 0.000000000000000000e+00 0.000000000000000000e+00 0.000000000000000000e+00 0.000000000000000000e+00 0.000000000000000000e+00 0.000000000000000000e+00 0.000000000000000000e+00 0.000000000000000000e+00 0.000000000000000000e+00 0.000000000000000000e+00 0.000000000000000000e+00 0.000000000000000000e+00 0.000000000000000000e+00 0.000000000000000000e+00 0.000000000000000000e+00 0.000000000000000000e+00 0.000000000000000000e+00 0.000000000000000000e+00 0.000000000000000000e+00 0.000000000000000000e+00 0.000000000000000000e+00 0.000000000000000000e+00 0.000000000000000000e+00 0.000000000000000000e+00 0.000000000000000000e+00 0.000000000000000000e+00 0.000000000000000000e+00 0.000000000000000000e+00 0.000000000000000000e+00 1.251999999999999957e+01 0.000000000000000000e+00 0.000000000000000000e+00 0.000000000000000000e+00 0.000000000000000000e+00 0.000000000000000000e+00 0.000000000000000000e+00 0.000000000000000000e+00 0.000000000000000000e+00 0.000000000000000000e+00 0.000000000000000000e+00 0.000000000000000000e+00 0.000000000000000000e+00 0.000000000000000000e+00 0.000000000000000000e+00 0.000000000000000000e+00 0.000000000000000000e+00 0.000000000000000000e+00 0.000000000000000000e+00 0.000000000000000000e+00 0.000000000000000000e+00 0.000000000000000000e+00 0.000000000000000000e+00 0.000000000000000000e+00 0.000000000000000000e+00 0.000000000000000000e+00 0.000000000000000000e+00 0.000000000000000000e+00 0.000000000000000000e+00 0.000000000000000000e+00 0.000000000000000000e+00 0.000000000000000000e+00 0.000000000000000000e+00 0.000000000000000000e+00 0.000000000000000000e+00 0.000000000000000000e+00 0.000000000000000000e+00 0.000000000000000000e+00 0.000000000000000000e+00 0.000000000000000000e+00 0.000000000000000000e+00 0.000000000000000000e+00 0.000000000000000000e+00 0.000000000000000000e+00 0.000000000000000000e+00 0.000000000000000000e+00 0.000000000000000000e+00 0.000000000000000000e+00 0.000000000000000000e+00 0.000000000000000000e+00 0.000000000000000000e+00 2.253599999999999852e+02 0.000000000000000000e+00 0.000000000000000000e+00 0.000000000000000000e+00 0.000000000000000000e+00 0.000000000000000000e+00 0.000000000000000000e+00 0.000000000000000000e+00 0.000000000000000000e+00 0.000000000000000000e+00 1.251999999999999957e+01 0.000000000000000000e+00 0.000000000000000000e+00 1.251999999999999957e+01 0.000000000000000000e+00 0.000000000000000000e+00 0.000000000000000000e+00 0.000000000000000000e+00 0.000000000000000000e+00 0.000000000000000000e+00 1.251999999999999957e+01 1.251999999999999957e+01 3.756000000000000227e+01 1.251999999999999957e+01 3.756000000000000227e+01 1.251999999999999957e+01 5.007999999999999829e+01 0.000000000000000000e+00 0.000000000000000000e+00 0.000000000000000000e+00 0.000000000000000000e+00 0.000000000000000000e+00 0.000000000000000000e+00 0.000000000000000000e+00 0.000000000000000000e+00 0.000000000000000000e+00 0.000000000000000000e+00 1.251999999999999957e+01 0.000000000000000000e+00 2.503999999999999915e+01 0.000000000000000000e+00 0.000000000000000000e+00 0.000000000000000000e+00 0.000000000000000000e+00 0.000000000000000000e+00 1.251999999999999957e+01 0.000000000000000000e+00 0.000000000000000000e+00 0.000000000000000000e+00 0.000000000000000000e+00 0.000000000000000000e+00 0.000000000000000000e+00 0.000000000000000000e+00 0.000000000000000000e+00 0.000000000000000000e+00 0.000000000000000000e+00 0.000000000000000000e+00 0.000000000000000000e+00 0.000000000000000000e+00 0.000000000000000000e+00 0.000000000000000000e+00 0.000000000000000000e+00 0.000000000000000000e+00 0.000000000000000000e+00 0.000000000000000000e+00 0.000000000000000000e+00 0.000000000000000000e+00 0.000000000000000000e+00 0.000000000000000000e+00 0.000000000000000000e+00 0.000000000000000000e+00 0.000000000000000000e+00 0.000000000000000000e+00 0.000000000000000000e+00 0.000000000000000000e+00 0.000000000000000000e+00 0.000000000000000000e+00
0.000000000000000000e+00 0.000000000000000000e+00 0.000000000000000000e+00 0.000000000000000000e+00 0.000000000000000000e+00 1.251999999999999957e+01 1.251999999999999957e+01 0.000000000000000000e+00 0.000000000000000000e+00 0.000000000000000000e+00 0.000000000000000000e+00 0.000000000000000000e+00 0.000000000000000000e+00 0.000000000000000000e+00 0.000000000000000000e+00 1.377199999999999989e+02 0.000000000000000000e+00 0.000000000000000000e+00 1.251999999999999957e+01 1.251999999999999957e+01 0.000000000000000000e+00 0.000000000000000000e+00 0.000000000000000000e+00 0.000000000000000000e+00 0.000000000000000000e+00 0.000000000000000000e+00 1.251999999999999957e+01 0.000000000000000000e+00 0.000000000000000000e+00 0.000000000000000000e+00 0.000000000000000000e+00 0.000000000000000000e+00 1.251999999999999957e+01 0.000000000000000000e+00 1.251999999999999957e+01 2.503999999999999915e+01 0.000000000000000000e+00 5.007999999999999829e+01 0.000000000000000000e+00 0.000000000000000000e+00 1.251999999999999957e+01 0.000000000000000000e+00 2.503999999999999915e+01 0.000000000000000000e+00 0.000000000000000000e+00 0.000000000000000000e+00 0.000000000000000000e+00 0.000000000000000000e+00 0.000000000000000000e+00 0.000000000000000000e+00 0.000000000000000000e+00 0.000000000000000000e+00 0.000000000000000000e+00 0.000000000000000000e+00 0.000000000000000000e+00 0.000000000000000000e+00 0.000000000000000000e+00 0.000000000000000000e+00 0.000000000000000000e+00 0.000000000000000000e+00 0.000000000000000000e+00 0.000000000000000000e+00 0.000000000000000000e+00 0.000000000000000000e+00 0.000000000000000000e+00 0.000000000000000000e+00 0.000000000000000000e+00 0.000000000000000000e+00 0.000000000000000000e+00 0.000000000000000000e+00 0.000000000000000000e+00 0.000000000000000000e+00 0.000000000000000000e+00 0.000000000000000000e+00 0.000000000000000000e+00 0.000000000000000000e+00 0.000000000000000000e+00 0.000000000000000000e+00 0.000000000000000000e+00 0.000000000000000000e+00 0.000000000000000000e+00 1.251999999999999957e+01 0.000000000000000000e+00 0.000000000000000000e+00 0.000000000000000000e+00 0.000000000000000000e+00 0.000000000000000000e+00 0.000000000000000000e+00 0.000000000000000000e+00 0.000000000000000000e+00 0.000000000000000000e+00 0.000000000000000000e+00 0.000000000000000000e+00 0.000000000000000000e+00 0.000000000000000000e+00 0.000000000000000000e+00 0.000000000000000000e+00 0.000000000000000000e+00 0.000000000000000000e+00 1.251999999999999957e+01 0.000000000000000000e+00 0.000000000000000000e+00 0.000000000000000000e+00 0.000000000000000000e+00 0.000000000000000000e+00 1.251999999999999957e+01 0.000000000000000000e+00 0.000000000000000000e+00 0.000000000000000000e+00 0.000000000000000000e+00 0.000000000000000000e+00 0.000000000000000000e+00 0.000000000000000000e+00 1.251999999999999957e+01 0.000000000000000000e+00 0.000000000000000000e+00 1.251999999999999957e+01 0.000000000000000000e+00 1.251999999999999957e+01 0.000000000000000000e+00 0.000000000000000000e+00 0.000000000000000000e+00 0.000000000000000000e+00 0.000000000000000000e+00 0.000000000000000000e+00 0.000000000000000000e+00 1.251999999999999957e+01 0.000000000000000000e+00 0.000000000000000000e+00 0.000000000000000000e+00 0.000000000000000000e+00 0.000000000000000000e+00 0.000000000000000000e+00 0.000000000000000000e+00 0.000000000000000000e+00 0.000000000000000000e+00 0.000000000000000000e+00 0.000000000000000000e+00 0.000000000000000000e+00 0.000000000000000000e+00 0.000000000000000000e+00 0.000000000000000000e+00 0.000000000000000000e+00 0.000000000000000000e+00 0.000000000000000000e+00 0.000000000000000000e+00 0.000000000000000000e+00 0.000000000000000000e+00 0.000000000000000000e+00 0.000000000000000000e+00 0.000000000000000000e+00 0.000000000000000000e+00 0.000000000000000000e+00 0.000000000000000000e+00 0.000000000000000000e+00 0.000000000000000000e+00 0.000000000000000000e+00 0.000000000000000000e+00 0.000000000000000000e+00 0.000000000000000000e+00 0.000000000000000000e+00 0.000000000000000000e+00 0.000000000000000000e+00 0.000000000000000000e+00 0.000000000000000000e+00 0.000000000000000000e+00 0.000000000000000000e+00 0.000000000000000000e+00 0.000000000000000000e+00 0.000000000000000000e+00 0.000000000000000000e+00 0.000000000000000000e+00 0.000000000000000000e+00 0.000000000000000000e+00 0.000000000000000000e+00 0.000000000000000000e+00 0.000000000000000000e+00 0.000000000000000000e+00 0.000000000000000000e+00 0.000000000000000000e+00 0.000000000000000000e+00 0.000000000000000000e+00 0.000000000000000000e+00 0.000000000000000000e+00 0.000000000000000000e+00 0.000000000000000000e+00 0.000000000000000000e+00 0.000000000000000000e+00 0.000000000000000000e+00 0.000000000000000000e+00 0.000000000000000000e+00 0.000000000000000000e+00 0.000000000000000000e+00 0.000000000000000000e+00 0.000000000000000000e+00 0.000000000000000000e+00 0.000000000000000000e+00 0.000000000000000000e+00 0.000000000000000000e+00 0.000000000000000000e+00 0.000000000000000000e+00 0.000000000000000000e+00 0.000000000000000000e+00 0.000000000000000000e+00 0.000000000000000000e+00 0.000000000000000000e+00 0.000000000000000000e+00 0.000000000000000000e+00 0.000000000000000000e+00 0.000000000000000000e+00 0.000000000000000000e+00 0.000000000000000000e+00 0.000000000000000000e+00 0.000000000000000000e+00 0.000000000000000000e+00 0.000000000000000000e+00 0.000000000000000000e+00 0.000000000000000000e+00 0.000000000000000000e+00 0.000000000000000000e+00 0.000000000000000000e+00 0.000000000000000000e+00 0.000000000000000000e+00 1.251999999999999957e+01 0.000000000000000000e+00 0.000000000000000000e+00 0.000000000000000000e+00 0.000000000000000000e+00 0.000000000000000000e+00 0.000000000000000000e+00 0.000000000000000000e+00 0.000000000000000000e+00 0.000000000000000000e+00 0.000000000000000000e+00 0.000000000000000000e+00 0.000000000000000000e+00 0.000000000000000000e+00 0.000000000000000000e+00 0.000000000000000000e+00 0.000000000000000000e+00 0.000000000000000000e+00 0.000000000000000000e+00 0.000000000000000000e+00 0.000000000000000000e+00 0.000000000000000000e+00 0.000000000000000000e+00 0.000000000000000000e+00 0.000000000000000000e+00 0.000000000000000000e+00 0.000000000000000000e+00 0.000000000000000000e+00 0.000000000000000000e+00 0.000000000000000000e+00 0.000000000000000000e+00 0.000000000000000000e+00 0.000000000000000000e+00 0.000000000000000000e+00 0.000000000000000000e+00 0.000000000000000000e+00 0.000000000000000000e+00 0.000000000000000000e+00 0.000000000000000000e+00 0.000000000000000000e+00 0.000000000000000000e+00 0.000000000000000000e+00 0.000000000000000000e+00 0.000000000000000000e+00 0.000000000000000000e+00 0.000000000000000000e+00 0.000000000000000000e+00 0.000000000000000000e+00 0.000000000000000000e+00 0.000000000000000000e+00 0.000000000000000000e+00 0.000000000000000000e+00 0.000000000000000000e+00 0.000000000000000000e+00 0.000000000000000000e+00 0.000000000000000000e+00 0.000000000000000000e+00 0.000000000000000000e+00 0.000000000000000000e+00 0.000000000000000000e+00 0.000000000000000000e+00 0.000000000000000000e+00 0.000000000000000000e+00 0.000000000000000000e+00 0.000000000000000000e+00 0.000000000000000000e+00 0.000000000000000000e+00 0.000000000000000000e+00 0.000000000000000000e+00 0.000000000000000000e+00 0.000000000000000000e+00 0.000000000000000000e+00 0.000000000000000000e+00 0.000000000000000000e+00 0.000000000000000000e+00 0.000000000000000000e+00 0.000000000000000000e+00 0.000000000000000000e+00 0.000000000000000000e+00 0.000000000000000000e+00 0.000000000000000000e+00 0.000000000000000000e+00 0.000000000000000000e+00 0.000000000000000000e+00 0.000000000000000000e+00 0.000000000000000000e+00 0.000000000000000000e+00 0.000000000000000000e+00 0.000000000000000000e+00 0.000000000000000000e+00 0.000000000000000000e+00 0.000000000000000000e+00 0.000000000000000000e+00 0.000000000000000000e+00 0.000000000000000000e+00 0.000000000000000000e+00 0.000000000000000000e+00 0.000000000000000000e+00 0.000000000000000000e+00 0.000000000000000000e+00 0.000000000000000000e+00 3.756000000000000227e+01 0.000000000000000000e+00 0.000000000000000000e+00 0.000000000000000000e+00 0.000000000000000000e+00 0.000000000000000000e+00 0.000000000000000000e+00 0.000000000000000000e+00 0.000000000000000000e+00 0.000000000000000000e+00 0.000000000000000000e+00 0.000000000000000000e+00 1.251999999999999957e+01 0.000000000000000000e+00 0.000000000000000000e+00 1.251999999999999957e+01 0.000000000000000000e+00 0.000000000000000000e+00 0.000000000000000000e+00 0.000000000000000000e+00 0.000000000000000000e+00 0.000000000000000000e+00 0.000000000000000000e+00 0.000000000000000000e+00 0.000000000000000000e+00 0.000000000000000000e+00 1.001599999999999966e+02 0.000000000000000000e+00 0.000000000000000000e+00 0.000000000000000000e+00 0.000000000000000000e+00 0.000000000000000000e+00 0.000000000000000000e+00 0.000000000000000000e+00 0.000000000000000000e+00 0.000000000000000000e+00 0.000000000000000000e+00 0.000000000000000000e+00 0.000000000000000000e+00 0.000000000000000000e+00 0.000000000000000000e+00 0.000000000000000000e+00 0.000000000000000000e+00 2.503999999999999915e+01 0.000000000000000000e+00 0.000000000000000000e+00 0.000000000000000000e+00 0.000000000000000000e+00 0.000000000000000000e+00 0.000000000000000000e+00 0.000000000000000000e+00 0.000000000000000000e+00 0.000000000000000000e+00 0.000000000000000000e+00 0.000000000000000000e+00 0.000000000000000000e+00 0.000000000000000000e+00 0.000000000000000000e+00 0.000000000000000000e+00 0.000000000000000000e+00 0.000000000000000000e+00 0.000000000000000000e+00 1.251999999999999957e+01 0.000000000000000000e+00 0.000000000000000000e+00 0.000000000000000000e+00 0.000000000000000000e+00 0.000000000000000000e+00 0.000000000000000000e+00 0.000000000000000000e+00 0.000000000000000000e+00 0.000000000000000000e+00 0.000000000000000000e+00 0.000000000000000000e+00 0.000000000000000000e+00 0.000000000000000000e+00 0.000000000000000000e+00
2.503999999999999915e+01 1.251999999999999957e+01 1.502400000000000091e+02 1.251999999999999957e+01 2.503999999999999915e+01 1.251999999999999886e+02 2.503999999999999915e+01 2.503999999999999915e+01 3.756000000000000227e+01 2.503999999999999915e+01 3.756000000000000227e+01 0.000000000000000000e+00 0.000000000000000000e+00 0.000000000000000000e+00 2.503999999999999915e+01 2.191000000000000000e+03 0.000000000000000000e+00 6.259999999999999432e+01 0.000000000000000000e+00 3.756000000000000227e+01 2.503999999999999915e+01 0.000000000000000000e+00 0.000000000000000000e+00 0.000000000000000000e+00 2.503999999999999915e+01 0.000000000000000000e+00 1.877999999999999829e+02 0.000000000000000000e+00 1.251999999999999957e+01 0.000000000000000000e+00 0.000000000000000000e+00 1.251999999999999957e+01 1.251999999999999957e+01 2.503999999999999915e+01 3.756000000000000227e+01 1.001599999999999966e+02 8.764000000000000057e+01 0.000000000000000000e+00 0.000000000000000000e+00 5.007999999999999829e+01 7.512000000000000455e+01 6.259999999999999432e+01 2.003199999999999932e+02 1.251999999999999957e+01 0.000000000000000000e+00 1.251999999999999957e+01 3.756000000000000227e+01 0.000000000000000000e+00 0.000000000000000000e+00 0.000000000000000000e+00 0.000000000000000000e+00 0.000000000000000000e+00 0.000000000000000000e+00 1.251999999999999957e+01 0.000000000000000000e+00 0.000000000000000000e+00 1.251999999999999957e+01 0.000000000000000000e+00 1.251999999999999957e+01 0.000000000000000000e+00 1.251999999999999957e+01 7.512000000000000455e+01 0.000000000000000000e+00 2.503999999999999915e+01 0.000000000000000000e+00 0.000000000000000000e+00 0.000000000000000000e+00 0.000000000000000000e+00 1.251999999999999957e+01 0.000000000000000000e+00 0.000000000000000000e+00 0.000000000000000000e+00 1.251999999999999957e+01 0.000000000000000000e+00 1.251999999999999957e+01 1.251999999999999957e+01 0.000000000000000000e+00 0.000000000000000000e+00 1.251999999999999957e+01 1.251999999999999957e+01 0.000000000000000000e+00 0.000000000000000000e+00 0.000000000000000000e+00 0.000000000000000000e+00 0.000000000000000000e+00 0.000000000000000000e+00 1.251999999999999957e+01 0.000000000000000000e+00 0.000000000000000000e+00 0.000000000000000000e+00 2.503999999999999915e+01 1.251999999999999957e+01 0.000000000000000000e+00 0.000000000000000000e+00 0.000000000000000000e+00 0.000000000000000000e+00 0.000000000000000000e+00 0.000000000000000000e+00 0.000000000000000000e+00 0.000000000000000000e+00 0.000000000000000000e+00 1.251999999999999957e+01 0.000000000000000000e+00 1.251999999999999957e+01 1.251999999999999957e+01 1.251999999999999957e+01 0.000000000000000000e+00 0.000000000000000000e+00 0.000000000000000000e+00 1.251999999999999957e+01 0.000000000000000000e+00 0.000000000000000000e+00 0.000000000000000000e+00 0.000000000000000000e+00 1.251999999999999957e+01 0.000000000000000000e+00 0.000000000000000000e+00 1.001599999999999966e+02 0.000000000000000000e+00 0.000000000000000000e+00 0.000000000000000000e+00 0.000000000000000000e+00 0.000000000000000000e+00 0.000000000000000000e+00 0.000000000000000000e+00 0.000000000000000000e+00 0.000000000000000000e+00 1.251999999999999957e+01 0.000000000000000000e+00 0.000000000000000000e+00 0.000000000000000000e+00 0.000000000000000000e+00 0.000000000000000000e+00 0.000000000000000000e+00 0.000000000000000000e+00 1.251999999999999957e+01 1.251999999999999957e+01 0.000000000000000000e+00 0.000000000000000000e+00 0.000000000000000000e+00 0.000000000000000000e+00 2.503999999999999915e+01 0.000000000000000000e+00 0.000000000000000000e+00 0.000000000000000000e+00 0.000000000000000000e+00 0.000000000000000000e+00 0.000000000000000000e+00 0.000000000000000000e+00 0.000000000000000000e+00 0.000000000000000000e+00 0.000000000000000000e+00 0.000000000000000000e+00 1.251999999999999957e+01 0.000000000000000000e+00 0.000000000000000000e+00 1.251999999999999957e+01 0.000000000000000000e+00 0.000000000000000000e+00 1.251999999999999957e+01 0.000000000000000000e+00 0.000000000000000000e+00 0.000000000000000000e+00 0.000000000000000000e+00 0.000000000000000000e+00 0.000000000000000000e+00 0.000000000000000000e+00 0.000000000000000000e+00 0.000000000000000000e+00 0.000000000000000000e+00 0.000000000000000000e+00 0.000000000000000000e+00 0.000000000000000000e+00 0.000000000000000000e+00 0.000000000000000000e+00 0.000000000000000000e+00 1.251999999999999957e+01 0.000000000000000000e+00 1.251999999999999957e+01 0.000000000000000000e+00 0.000000000000000000e+00 0.000000000000000000e+00 0.000000000000000000e+00 0.000000000000000000e+00 0.000000000000000000e+00 0.000000000000000000e+00 0.000000000000000000e+00 0.000000000000000000e+00 0.000000000000000000e+00 0.000000000000000000e+00 0.000000000000000000e+00 0.000000000000000000e+00 2.503999999999999915e+01 1.251999999999999957e+01 0.000000000000000000e+00 0.000000000000000000e+00 0.000000000000000000e+00 0.000000000000000000e+00 0.000000000000000000e+00 0.000000000000000000e+00 0.000000000000000000e+00 0.000000000000000000e+00 0.000000000000000000e+00 0.000000000000000000e+00 0.000000000000000000e+00 0.000000000000000000e+00 3.756000000000000227e+01 0.000000000000000000e+00 0.000000000000000000e+00 0.000000000000000000e+00 0.000000000000000000e+00 0.000000000000000000e+00 0.000000000000000000e+00 0.000000000000000000e+00 0.000000000000000000e+00 0.000000000000000000e+00 0.000000000000000000e+00 0.000000000000000000e+00 0.000000000000000000e+00 2.503999999999999915e+01 0.000000000000000000e+00 0.000000000000000000e+00 0.000000000000000000e+00 7.512000000000000455e+01 0.000000000000000000e+00 0.000000000000000000e+00 0.000000000000000000e+00 3.756000000000000227e+01 0.000000000000000000e+00 0.000000000000000000e+00 0.000000000000000000e+00 0.000000000000000000e+00 0.000000000000000000e+00 0.000000000000000000e+00 0.000000000000000000e+00 0.000000000000000000e+00 1.251999999999999957e+01 0.000000000000000000e+00 0.000000000000000000e+00 1.251999999999999957e+01 0.000000000000000000e+00 0.000000000000000000e+00 0.000000000000000000e+00 0.000000000000000000e+00 0.000000000000000000e+00 0.000000000000000000e+00 0.000000000000000000e+00 0.000000000000000000e+00 0.000000000000000000e+00 0.000000000000000000e+00 0.000000000000000000e+00 0.000000000000000000e+00 0.000000000000000000e+00 0.000000000000000000e+00 0.000000000000000000e+00 0.000000000000000000e+00 0.000000000000000000e+00 0.000000000000000000e+00 1.251999999999999957e+01 0.000000000000000000e+00 0.000000000000000000e+00 0.000000000000000000e+00 0.000000000000000000e+00 0.000000000000000000e+00 0.000000000000000000e+00 0.000000000000000000e+00 0.000000000000000000e+00 0.000000000000000000e+00 0.000000000000000000e+00 0.000000000000000000e+00 0.000000000000000000e+00 0.000000000000000000e+00 0.000000000000000000e+00 0.000000000000000000e+00 0.000000000000000000e+00 0.000000000000000000e+00 0.000000000000000000e+00 0.000000000000000000e+00 0.000000000000000000e+00 0.000000000000000000e+00 0.000000000000000000e+00 0.000000000000000000e+00 0.000000000000000000e+00 1.251999999999999957e+01 0.000000000000000000e+00 1.251999999999999957e+01 0.000000000000000000e+00 0.000000000000000000e+00 0.000000000000000000e+00 0.000000000000000000e+00 0.000000000000000000e+00 0.000000000000000000e+00 0.000000000000000000e+00 0.000000000000000000e+00 0.000000000000000000e+00 0.000000000000000000e+00 0.000000000000000000e+00 0.000000000000000000e+00 0.000000000000000000e+00 0.000000000000000000e+00 0.000000000000000000e+00 0.000000000000000000e+00 0.000000000000000000e+00 0.000000000000000000e+00 1.251999999999999957e+01 0.000000000000000000e+00 0.000000000000000000e+00 0.000000000000000000e+00 0.000000000000000000e+00 1.251999999999999957e+01 0.000000000000000000e+00 0.000000000000000000e+00 0.000000000000000000e+00 0.000000000000000000e+00 0.000000000000000000e+00 0.000000000000000000e+00 0.000000000000000000e+00 0.000000000000000000e+00 0.000000000000000000e+00 0.000000000000000000e+00 0.000000000000000000e+00 0.000000000000000000e+00 0.000000000000000000e+00 0.000000000000000000e+00 3.881200000000000045e+02 0.000000000000000000e+00 0.000000000000000000e+00 0.000000000000000000e+00 1.251999999999999957e+01 0.000000000000000000e+00 0.000000000000000000e+00 0.000000000000000000e+00 0.000000000000000000e+00 0.000000000000000000e+00 0.000000000000000000e+00 0.000000000000000000e+00 0.000000000000000000e+00 0.000000000000000000e+00 1.251999999999999957e+01 1.251999999999999957e+01 0.000000000000000000e+00 0.000000000000000000e+00 0.000000000000000000e+00 1.251999999999999957e+01 5.007999999999999829e+01 1.251999999999999957e+01 1.251999999999999957e+01 1.251999999999999957e+01 0.000000000000000000e+00 0.000000000000000000e+00 1.752800000000000011e+02 0.000000000000000000e+00 0.000000000000000000e+00 0.000000000000000000e+00 0.000000000000000000e+00 0.000000000000000000e+00 0.000000000000000000e+00 0.000000000000000000e+00 0.000000000000000000e+00 0.000000000000000000e+00 0.000000000000000000e+00 1.251999999999999957e+01 0.000000000000000000e+00 0.000000000000000000e+00 0.000000000000000000e+00 1.251999999999999957e+01 2.503999999999999915e+01 1.251999999999999957e+01 0.000000000000000000e+00 2.503999999999999915e+01 0.000000000000000000e+00 1.251999999999999957e+01 0.000000000000000000e+00 0.000000000000000000e+00 0.000000000000000000e+00 0.000000000000000000e+00 1.251999999999999957e+01 0.000000000000000000e+00 0.000000000000000000e+00 0.000000000000000000e+00 0.000000000000000000e+00 0.000000000000000000e+00 0.000000000000000000e+00 0.000000000000000000e+00 0.000000000000000000e+00 0.000000000000000000e+00 1.251999999999999957e+01 0.000000000000000000e+00 0.000000000000000000e+00 0.000000000000000000e+00 0.000000000000000000e+00 0.000000000000000000e+00 0.000000000000000000e+00 0.000000000000000000e+00 0.000000000000000000e+00 0.000000000000000000e+00 0.000000000000000000e+00 0.000000000000000000e+00 0.000000000000000000e+00 0.000000000000000000e+00 0.000000000000000000e+00
0.000000000000000000e+00 0.000000000000000000e+00 1.251999999999999957e+01 0.000000000000000000e+00 0.000000000000000000e+00 0.000000000000000000e+00 0.000000000000000000e+00 0.000000000000000000e+00 0.000000000000000000e+00 0.000000000000000000e+00 0.000000000000000000e+00 0.000000000000000000e+00 1.251999999999999957e+01 0.000000000000000000e+00 0.000000000000000000e+00 7.512000000000000455e+01 0.000000000000000000e+00 0.000000000000000000e+00 0.000000000000000000e+00 0.000000000000000000e+00 0.000000000000000000e+00 0.000000000000000000e+00 0.000000000000000000e+00 0.000000000000000000e+00 0.000000000000000000e+00 0.000000000000000000e+00 3.756000000000000227e+01 0.000000000000000000e+00 0.000000000000000000e+00 1.251999999999999957e+01 0.000000000000000000e+00 0.000000000000000000e+00 0.000000000000000000e+00 0.000000000000000000e+00 6.259999999999999432e+01 0.000000000000000000e+00 0.000000000000000000e+00 1.251999999999999957e+01 0.000000000000000000e+00 1.251999999999999957e+01 1.251999999999999957e+01 0.000000000000000000e+00 0.000000000000000000e+00 0.000000000000000000e+00 1.251999999999999957e+01 0.000000000000000000e+00 1.251999999999999957e+01 0.000000000000000000e+00 0.000000000000000000e+00 1.251999999999999957e+01 0.000000000000000000e+00 0.000000000000000000e+00 1.251999999999999957e+01 1.251999999999999957e+01 0.000000000000000000e+00 0.000000000000000000e+00 5.007999999999999829e+01 0.000000000000000000e+00 0.000000000000000000e+00 0.000000000000000000e+00 0.000000000000000000e+00 7.637200000000000273e+02 2.503999999999999915e+01 0.000000000000000000e+00 0.000000000000000000e+00 0.000000000000000000e+00 0.000000000000000000e+00 0.000000000000000000e+00 0.000000000000000000e+00 0.000000000000000000e+00 0.000000000000000000e+00 0.000000000000000000e+00 0.000000000000000000e+00 0.000000000000000000e+00 1.251999999999999957e+01 0.000000000000000000e+00 0.000000000000000000e+00 0.000000000000000000e+00 0.000000000000000000e+00 3.756000000000000227e+01 0.000000000000000000e+00 0.000000000000000000e+00 0.000000000000000000e+00 0.000000000000000000e+00 0.000000000000000000e+00 0.000000000000000000e+00 0.000000000000000000e+00 0.000000000000000000e+00 1.251999999999999957e+01 0.000000000000000000e+00 0.000000000000000000e+00 0.000000000000000000e+00 0.000000000000000000e+00 0.000000000000000000e+00 0.000000000000000000e+00 1.251999999999999957e+01 0.000000000000000000e+00 0.000000000000000000e+00 0.000000000000000000e+00 0.000000000000000000e+00 0.000000000000000000e+00 0.000000000000000000e+00 0.000000000000000000e+00 0.000000000000000000e+00 0.000000000000000000e+00 1.251999999999999957e+01 0.000000000000000000e+00 0.000000000000000000e+00 0.000000000000000000e+00 0.000000000000000000e+00 0.000000000000000000e+00 0.000000000000000000e+00 0.000000000000000000e+00 0.000000000000000000e+00 0.000000000000000000e+00 0.000000000000000000e+00 0.000000000000000000e+00 0.000000000000000000e+00 0.000000000000000000e+00 0.000000000000000000e+00 0.000000000000000000e+00 0.000000000000000000e+00 0.000000000000000000e+00 0.000000000000000000e+00 0.000000000000000000e+00 0.000000000000000000e+00 1.251999999999999957e+01 0.000000000000000000e+00 0.000000000000000000e+00 0.000000000000000000e+00 0.000000000000000000e+00 0.000000000000000000e+00 0.000000000000000000e+00 0.000000000000000000e+00 0.000000000000000000e+00 0.000000000000000000e+00 0.000000000000000000e+00 0.000000000000000000e+00 0.000000000000000000e+00 0.000000000000000000e+00 0.000000000000000000e+00 0.000000000000000000e+00 0.000000000000000000e+00 0.000000000000000000e+00 0.000000000000000000e+00 0.000000000000000000e+00 0.000000000000000000e+00 0.000000000000000000e+00 0.000000000000000000e+00 0.000000000000000000e+00 0.000000000000000000e+00 0.000000000000000000e+00 0.000000000000000000e+00 0.000000000000000000e+00 0.000000000000000000e+00 0.000000000000000000e+00 0.000000000000000000e+00 0.000000000000000000e+00 0.000000000000000000e+00 0.000000000000000000e+00 0.000000000000000000e+00 0.000000000000000000e+00 0.000000000000000000e+00 0.000000000000000000e+00 0.000000000000000000e+00 0.000000000000000000e+00 0.000000000000000000e+00 0.000000000000000000e+00 0.000000000000000000e+00 0.000000000000000000e+00 0.000000000000000000e+00 0.000000000000000000e+00 0.000000000000000000e+00 0.000000000000000000e+00 0.000000000000000000e+00 0.000000000000000000e+00 0.000000000000000000e+00 0.000000000000000000e+00 0.000000000000000000e+00 0.000000000000000000e+00 0.000000000000000000e+00 0.000000000000000000e+00 0.000000000000000000e+00 0.000000000000000000e+00 0.000000000000000000e+00 0.000000000000000000e+00 0.000000000000000000e+00 0.000000000000000000e+00 0.000000000000000000e+00 0.000000000000000000e+00 0.000000000000000000e+00 0.000000000000000000e+00 0.000000000000000000e+00 0.000000000000000000e+00 0.000000000000000000e+00 0.000000000000000000e+00 0.000000000000000000e+00 0.000000000000000000e+00 0.000000000000000000e+00 0.000000000000000000e+00 0.000000000000000000e+00 0.000000000000000000e+00 0.000000000000000000e+00 0.000000000000000000e+00 0.000000000000000000e+00 0.000000000000000000e+00 0.000000000000000000e+00 0.000000000000000000e+00 0.000000000000000000e+00 0.000000000000000000e+00 0.000000000000000000e+00 0.000000000000000000e+00 0.000000000000000000e+00 0.000000000000000000e+00 0.000000000000000000e+00 0.000000000000000000e+00 0.000000000000000000e+00 0.000000000000000000e+00 0.000000000000000000e+00 0.000000000000000000e+00 0.000000000000000000e+00 0.000000000000000000e+00 0.000000000000000000e+00 1.251999999999999957e+01 0.000000000000000000e+00 0.000000000000000000e+00 0.000000000000000000e+00 0.000000000000000000e+00 0.000000000000000000e+00 0.000000000000000000e+00 1.251999999999999957e+01 1.251999999999999957e+01 0.000000000000000000e+00 0.000000000000000000e+00 0.000000000000000000e+00 0.000000000000000000e+00 0.000000000000000000e+00 0.000000000000000000e+00 0.000000000000000000e+00 0.000000000000000000e+00 0.000000000000000000e+00 0.000000000000000000e+00 0.000000000000000000e+00 0.000000000000000000e+00 0.000000000000000000e+00 0.000000000000000000e+00 0.000000000000000000e+00 0.000000000000000000e+00 0.000000000000000000e+00 0.000000000000000000e+00 0.000000000000000000e+00 0.000000000000000000e+00 0.000000000000000000e+00 0.000000000000000000e+00 0.000000000000000000e+00 0.000000000000000000e+00 0.000000000000000000e+00 0.000000000000000000e+00 0.000000000000000000e+00 0.000000000000000000e+00 0.000000000000000000e+00 0.000000000000000000e+00 0.000000000000000000e+00 0.000000000000000000e+00 0.000000000000000000e+00 0.000000000000000000e+00 0.000000000000000000e+00 0.000000000000000000e+00 0.000000000000000000e+00 0.000000000000000000e+00 0.000000000000000000e+00 0.000000000000000000e+00 0.000000000000000000e+00 0.000000000000000000e+00 0.000000000000000000e+00 0.000000000000000000e+00 0.000000000000000000e+00 0.000000000000000000e+00 0.000000000000000000e+00 0.000000000000000000e+00 0.000000000000000000e+00 0.000000000000000000e+00 0.000000000000000000e+00 0.000000000000000000e+00 0.000000000000000000e+00 0.000000000000000000e+00 0.000000000000000000e+00 0.000000000000000000e+00 0.000000000000000000e+00 0.000000000000000000e+00 0.000000000000000000e+00 0.000000000000000000e+00 0.000000000000000000e+00 0.000000000000000000e+00 0.000000000000000000e+00 0.000000000000000000e+00 0.000000000000000000e+00 0.000000000000000000e+00 0.000000000000000000e+00 0.000000000000000000e+00 0.000000000000000000e+00 0.000000000000000000e+00 0.000000000000000000e+00 0.000000000000000000e+00 0.000000000000000000e+00 0.000000000000000000e+00 0.000000000000000000e+00 0.000000000000000000e+00 0.000000000000000000e+00 0.000000000000000000e+00 0.000000000000000000e+00 0.000000000000000000e+00 0.000000000000000000e+00 0.000000000000000000e+00 0.000000000000000000e+00 0.000000000000000000e+00 0.000000000000000000e+00 1.251999999999999957e+01 0.000000000000000000e+00 0.000000000000000000e+00 0.000000000000000000e+00 0.000000000000000000e+00 0.000000000000000000e+00 0.000000000000000000e+00 2.503999999999999915e+01 0.000000000000000000e+00 0.000000000000000000e+00 0.000000000000000000e+00 0.000000000000000000e+00 0.000000000000000000e+00 0.000000000000000000e+00 0.000000000000000000e+00 0.000000000000000000e+00 0.000000000000000000e+00 0.000000000000000000e+00 0.000000000000000000e+00 0.000000000000000000e+00 0.000000000000000000e+00 0.000000000000000000e+00 0.000000000000000000e+00 0.000000000000000000e+00 0.000000000000000000e+00 0.000000000000000000e+00 0.000000000000000000e+00 0.000000000000000000e+00 0.000000000000000000e+00 0.000000000000000000e+00 1.251999999999999957e+01 1.251999999999999957e+01 0.000000000000000000e+00 0.000000000000000000e+00 0.000000000000000000e+00 0.000000000000000000e+00 0.000000000000000000e+00 0.000000000000000000e+00 0.000000000000000000e+00 0.000000000000000000e+00 0.000000000000000000e+00 0.000000000000000000e+00 0.000000000000000000e+00 0.000000000000000000e+00 1.251999999999999957e+01 0.000000000000000000e+00 0.000000000000000000e+00 0.000000000000000000e+00 1.251999999999999957e+01 1.251999999999999957e+01 0.000000000000000000e+00 0.000000000000000000e+00 0.000000000000000000e+00 0.000000000000000000e+00 0.000000000000000000e+00 0.000000000000000000e+00 0.000000000000000000e+00 0.000000000000000000e+00 0.000000000000000000e+00 0.000000000000000000e+00 0.000000000000000000e+00 0.000000000000000000e+00 0.000000000000000000e+00 0.000000000000000000e+00 0.000000000000000000e+00 0.000000000000000000e+00 0.000000000000000000e+00 0.000000000000000000e+00 0.000000000000000000e+00 0.000000000000000000e+00 0.000000000000000000e+00 0.000000000000000000e+00 0.000000000000000000e+00 0.000000000000000000e+00 0.000000000000000000e+00 0.000000000000000000e+00 1.251999999999999957e+01 0.000000000000000000e+00 0.000000000000000000e+00 0.000000000000000000e+00 0.000000000000000000e+00 1.251999999999999957e+01 0.000000000000000000e+00 0.000000000000000000e+00
[truncated: 3,629,051 more chars]
