# Supplementary material for: Regional opening strategies with commuter testing and containment of new SARS-CoV-2 variants in Germany
Source: BMC Infect Dis. 2022 Apr 4;22:333. doi: 10.1186/s12879-022-07302-9 (PMC8978163; doi:10.1186/s12879-022-07302-9)
Supplement: Supplementary file 1 — Additional file 1. The baseline intra-county contact patterns and the raw, non-normalized mobility data, not yet differentiated for age-groups, used for initialization of inter-county mobility. [file 12879_2022_7302_MOESM1_ESM.zip › mobility_work_raw.txt]

0.000000000000000000e+00 6.930000000000000000e+02 6.250000000000000000e+01 1.330000000000000000e+02 5.100000000000000000e+01 8.500000000000000000e+00 7.480000000000000000e+02 2.100000000000000000e+01 2.250000000000000000e+01 3.100000000000000000e+01 4.190000000000000000e+02 6.193000000000000000e+03 2.050000000000000000e+01 3.100000000000000000e+01 2.050000000000000000e+01 3.535000000000000000e+02 8.284834802721734448e-01 2.918391150249964316e-01 8.924519285048152506e-01 3.288443453995589794e-01 4.922458679455339881e-01 1.614633099763652380e-01 4.354880526154001341e-01 2.508746478492234200e-01 1.738835645899318161e-01 1.126426814794592834e+00 8.000000000000000000e+00 3.400000000000000355e+00 2.800000000000000266e+00 6.191714188429392474e-01 1.738835645899318161e-01 4.214556620983815893e-01 3.411422375824849085e-01 1.069303877741284214e+00 2.913101915273074827e+00 5.000000000000000000e+00 2.111443284306314672e-01 4.763301244423573166e+00 1.113657221293920419e+00 4.000000000000000000e+00 9.688706522409651356e-01 7.500000000000000000e+00 4.766375855018341601e-01 7.271795870124453387e-01 1.095355051733650109e+00 3.620617239016505340e-01 2.000000000000000000e+00 9.783729772987245221e-01 1.293174813395260303e+00 5.647298639996128911e-01 1.301932018367170096e+00 5.454641699599661608e-01 1.164362526414651322e+00 5.884861145291709894e-01 2.935162845687794841e-01 2.200000000000000178e+00 5.380945093554057035e-01 2.680000000000000071e+01 5.665488741400300787e-01 9.780950508183663406e-01 7.500000000000000000e+00 2.700000000000000000e+01 1.892856870214439047e+00 9.000000000000000000e+00 8.961742902066440752e-01 3.000000000000000000e+00 5.509629791043709757e-01 5.344922387932827812e-01 3.105063653391639256e-01 3.105063653391639256e-01 2.359848376577645956e-01 4.232098403947691101e-01 6.799552461882222287e-01 5.025756243970415094e-01 1.000000000000000000e+00 8.252587645203638411e-01 8.548813808537328862e-01 6.138550068933077419e-01 9.217966194111233413e-01 1.540000000000000036e+01 4.453235701480240394e-01 9.220191851563588337e-01 3.546359699725797898e-01 7.346976851351029181e-01 1.987240738170649168e-01 2.608253468848977241e-01 2.800000000000000266e+00 3.788177657137800081e-01 1.090205762465150219e+00 1.990983013007700531e-01 4.448698655482916653e-01 1.270213665179619866e+00 5.226410072291380882e-01 4.546729868921473572e-01 6.456773546735413705e-01 9.069638779636467474e-01 4.256584372637152724e-01 8.910865647844034010e-01 2.200000000000000178e+00 9.129144940009112918e-01 1.676734372831485409e-01 5.710650414113570550e-01 7.232685987920365323e-01 6.226457719835645221e-01 6.806877067986246699e-01 1.376064803944587966e+00 2.857686454641003571e-01 2.680408030775856543e-01 2.746183466217517744e-01 5.283313717169247914e-01 4.397087432695547249e-01 4.458461923308502661e-01 2.980861107255973752e-01 4.509110663526163520e-01 5.789138443536377965e-01 2.120000000000000284e+01 6.524595215890057753e-01 8.599999999999999645e+00 3.390112185325932503e-01 8.134327843362018085e-01 4.995030069314151944e-01 5.069202279802941247e-01 6.047387618303012857e-01 9.129144940009112918e-01 6.386247794333129724e-01 1.075429389312977158e+00 8.073165498818261898e-02 2.000000000000000000e+00 4.599857305914343275e-01 6.841883429739639144e-01 4.533392933951793657e-01 3.622179138292579426e-01 3.158110986150146071e-01 3.601873837934301825e-01 1.117822915220990088e-01 5.546850065682743525e-01 4.884668369321260584e-01 2.670354741916809438e-01 3.105063653391639256e-01 2.794557288052475497e-01 1.738835645899318161e-01 1.614633099763652380e-01 3.739693073413521418e-01 1.800936918967150913e-01 1.117822915220990088e-01 2.484050922713311460e-01 1.490430553627986876e-01 0.000000000000000000e+00 3.291367472595137511e-01 4.226290355040288604e-01 1.490430553627986876e-01 1.552531826695819628e-01 3.105063653391639256e-01 1.925139465102816416e-01 2.049342011238481920e-01 8.694178229496590804e-02 9.936203690853245840e-02 6.831140037461606862e-02 2.980861107255973752e-01 1.863038192034983664e-01 9.936203690853245840e-02 4.135936866097637554e-01 6.760989075664689540e-01 9.315190960174918322e-02 0.000000000000000000e+00 6.831140037461606862e-02 1.676734372831485409e-01 0.000000000000000000e+00 6.831140037461606862e-02 6.210127306783278650e-02 8.073165498818261898e-02 1.179924188288822978e-01 0.000000000000000000e+00 6.210127306783278650e-02 1.431908120321376821e-01 8.073165498818261898e-02 3.360138420146976390e-01 7.452152768139934380e-02 2.400000000000000355e+00 5.020676099042029605e-01 9.345137832461258842e-01 3.729123403858525809e-01 7.894805568086860070e-01 4.448698655482916653e-01 2.847064707102240355e-01 6.359766527358973187e-01 5.257331012424864003e-01 3.601873837934301825e-01 2.677528879562079966e-01 2.111443284306314672e-01 4.790827291604035643e-01 2.458690137331944470e-01 6.856590072667915203e-01 1.376064803944587966e+00 4.157602601362638817e-01 5.174678964326597796e-01 8.736915772133637681e-01 1.800936918967150913e-01 5.198560119618466091e-01 2.173544557374147423e-01 1.441746319764196926e-01 2.235645830441980175e-01 1.304126734424488621e-01 7.649525425526274569e-01 2.705348928709180867e-01 2.173544557374147423e-01 4.243386181133629309e-01 1.676734372831485409e-01 3.539593960181164345e-01 2.918759834188141000e-01 5.659014915240407895e-01 4.712543295170831259e-01 2.546152195781143934e-01 3.415570018730803015e-01 2.712089748260745892e-01 3.240020621016944102e-01 5.367283681433766551e-01 2.511173780447643611e-01 2.731657069156176454e-01 3.912380203273465584e-01 3.974481476341298336e-01 1.811872456688836119e-01 5.038212385652013348e-01 7.800000000000000711e+00 1.428329280560154124e-01 1.242025461356655730e-01 3.229266199527304759e-01 1.552531826695819628e-01 2.787496087213593987e-01 1.745386405618826464e-01 1.614633099763652380e-01 2.649164176924349579e-01 8.471643093236691513e-01 3.415570018730803015e-01 1.179924188288822978e-01 1.738835645899318161e-01 2.732456014984642745e-01 1.428329280560154124e-01 2.600000000000000089e+00 1.117822915220990088e-01 3.746272551985613819e-01 3.909342401700319214e-01 3.752580772080476579e-01 2.506465724999204503e-01 1.437852750515027922e-01 1.242025461356655730e-01 3.353468745662970818e-01 0.000000000000000000e+00 8.073165498818261898e-02 0.000000000000000000e+00 1.559451605249928818e-01 2.045906301527352922e-01 1.490430553627986876e-01 0.000000000000000000e+00 9.936203690853245840e-02 0.000000000000000000e+00 6.831140037461606862e-02 0.000000000000000000e+00 3.763119717738351855e-01 1.242025461356655730e-01 7.339582338155943575e-02 1.242025461356655730e-01 3.291367472595137511e-01 1.242025461356655730e-01 2.421949649645478431e-01 1.117822915220990088e-01 0.000000000000000000e+00 1.951247261049515735e-01 1.676734372831485409e-01 6.831140037461606862e-02 9.936203690853245840e-02 1.738835645899318161e-01 7.452152768139934380e-02 9.315190960174918322e-02 8.694178229496590804e-02 4.133662214984490935e-01 0.000000000000000000e+00 1.428329280560154124e-01 0.000000000000000000e+00 0.000000000000000000e+00 0.000000000000000000e+00 4.334187958038162036e-01 2.856658561120308248e-01 3.000000000000000000e+00 2.546152195781143934e-01 2.732456014984642745e-01 2.540219706251204412e-01 0.000000000000000000e+00 2.856658561120308248e-01 9.936203690853245840e-02 1.242025461356655730e-01 8.694178229496590804e-02 2.794557288052475497e-01 1.242025461356655730e-01 3.229266199527304759e-01 3.539772564866468518e-01 9.756236305247578677e-02 0.000000000000000000e+00 1.117822915220990088e-01 3.291367472595137511e-01 2.856658561120308248e-01 1.055721642153157336e-01 1.117822915220990088e-01 2.421949649645478431e-01 6.649077406640144794e-01 0.000000000000000000e+00 1.179924188288822978e-01 6.210127306783278650e-02 1.366228007492321372e-01 2.197454916455304774e-01 1.242025461356655730e-01 2.146173487788340939e-01 3.265659775426739131e-01 1.490430553627986876e-01 2.111443284306314672e-01 1.366228007492321372e-01 2.299684271951215053e-01 1.614633099763652380e-01 4.540000000000000568e+01 1.552531826695819628e-01 0.000000000000000000e+00 8.073165498818261898e-02 1.428329280560154124e-01 0.000000000000000000e+00 3.380000000000000426e+01 1.179924188288822978e-01 1.863038192034983664e-01 1.179924188288822978e-01 6.937414958640202300e-01 2.608253468848977241e-01 4.457795948861553170e-01 7.452152768139934380e-02 3.121893793321344757e-01 2.426873430404058452e-01 3.735661803602647879e-01 1.490430553627986876e-01 2.229996869770874968e-01 2.173544557374147423e-01 7.032093088081412535e-01 3.001871092180699030e-01 1.055721642153157336e-01 4.160522885351269351e-01 2.794557288052475497e-01 2.593507085229861620e+00 2.118981345610623901e+00 7.128692518275228096e-01 9.644127898730174842e-01 1.270213665179619866e+00 2.477375328258816900e+00 6.133541250222394048e-01 5.800000000000000711e+00 3.020801812839269962e-01 2.107278310491907947e-01 1.800936918967150913e-01 1.738835645899318161e-01 1.428329280560154124e-01 5.699309611432172851e-01 2.111443284306314672e-01 2.608253468848977241e-01 1.925139465102816416e-01 1.925139465102816416e-01 8.908616347688620429e-01 1.744735403534403151e-01 1.987240738170649168e-01 1.366228007492321372e-01 2.844627911166608958e-01 5.106290525032461947e-01 2.049342011238481920e-01 2.111443284306314672e-01 2.173544557374147423e-01 9.936203690853245840e-02 3.489470807068806302e-01 1.676734372831485409e-01 8.073165498818261898e-02 2.603469309675230381e-01 1.738835645899318161e-01 1.614633099763652380e-01 1.863038192034983664e-01 3.190742444617453710e-01 0.000000000000000000e+00 3.105063653391639256e-01 0.000000000000000000e+00 6.831140037461606862e-02 0.000000000000000000e+00 1.366228007492321372e-01 1.055721642153157336e-01 1.242025461356655730e-01 7.452152768139934380e-02 0.000000000000000000e+00 2.546152195781143934e-01 1.428329280560154124e-01 6.831140037461606862e-02 0.000000000000000000e+00 2.952629144442835973e-01 0.000000000000000000e+00 0.000000000000000000e+00 0.000000000000000000e+00 8.073165498818261898e-02 0.000000000000000000e+00 1.552531826695819628e-01 0.000000000000000000e+00
3.450000000000000000e+02 0.000000000000000000e+00 1.103000000000000000e+03 2.013000000000000000e+03 9.300000000000000000e+01 7.300000000000000000e+01 1.880000000000000000e+02 4.110000000000000000e+02 2.610000000000000000e+02 4.888000000000000000e+03 8.923000000000000000e+03 5.630000000000000000e+02 8.020000000000000000e+02 1.980000000000000000e+02 3.990000000000000000e+02 3.311000000000000000e+03 5.400000000000000355e+00 2.000000000000000000e+00 2.200000000000000178e+00 5.500000000000000000e+00 1.347359552967371865e+00 4.419521773912768459e-01 1.192003886885731001e+00 6.866860148318758572e-01 4.759484987290673041e-01 3.600000000000000089e+00 4.100000000000000000e+01 3.200000000000000178e+00 2.600000000000000089e+00 1.694776087373279339e+00 4.759484987290673041e-01 2.883987197548577353e+00 9.337635573170198766e-01 1.200000000000000000e+01 1.050000000000000000e+01 3.250000000000000000e+01 1.444843656856097169e+00 1.200000000000000000e+01 3.048266717004700421e+00 1.300000000000000000e+01 1.300000000000000000e+01 3.900000000000000000e+01 3.261592661049300901e+00 2.400000000000000000e+01 2.998170607310616909e+00 3.000000000000000000e+00 9.000000000000000000e+00 1.040000000000000036e+01 4.100000000000000000e+01 5.000000000000000000e+00 3.800000000000000266e+00 2.000000000000000000e+00 2.400000000000000355e+00 1.610785259628146671e+00 8.034033309731972716e-01 2.800000000000000266e+00 3.682137447924282103e+00 2.200000000000000178e+00 5.000000000000000000e+00 2.677210305351003683e+00 1.511492838340058098e+00 1.110000000000000000e+02 1.150000000000000000e+01 1.640000000000000213e+01 2.000000000000000000e+00 1.020000000000000107e+01 2.200000000000000178e+00 1.462994960081068330e+00 8.499080334447631779e-01 8.499080334447631779e-01 6.459301054180199841e-01 2.200000000000000178e+00 2.400000000000000355e+00 1.375633829992496615e+00 6.400000000000000355e+00 2.258871739619345842e+00 2.600000000000000089e+00 1.680224175626935157e+00 9.800000000000000711e+00 3.860000000000000142e+01 1.218925349042982331e+00 5.400000000000000355e+00 2.600000000000000089e+00 2.010990866701040325e+00 5.439411414046484428e-01 7.139227480936010117e-01 1.320000000000000107e+01 1.036887800802611004e+00 3.600000000000000089e+00 5.449654648332177276e-01 1.217683483409399470e+00 5.000000000000000000e+00 1.430556150327269016e+00 1.244516271761020088e+00 1.767327282166962110e+00 2.000000000000000000e+00 1.165098579988258498e+00 5.000000000000000000e+00 5.000000000000000000e+00 8.599999999999999645e+00 4.589503380601720472e-01 2.000000000000000000e+00 2.800000000000000266e+00 1.704285975011221810e+00 2.000000000000000000e+00 4.800000000000000711e+00 7.821967424766779198e-01 7.336726626450653654e-01 7.516765032182313178e-01 1.446131632930069078e+00 1.203556625554173420e+00 1.220355853667759449e+00 8.159117121069725531e-01 1.234219263890550700e+00 1.584584349667402581e+00 9.916937158164973454e-01 2.600000000000000089e+00 2.480000000000000071e+01 9.279306005338363583e-01 2.600000000000000089e+00 1.367223560319325681e+00 1.387525739143879333e+00 1.655271482932737959e+00 6.400000000000000355e+00 1.748023200118284937e+00 5.600000000000000533e+00 2.209760886956384229e-01 3.000000000000000000e+00 1.259058142890537635e+00 1.872738320348658725e+00 1.240865728829354087e+00 9.914512202827945320e-01 8.644279787009661042e-01 9.858933187959252331e-01 3.059668920401147352e-01 2.400000000000000355e+00 1.337015710858292739e+00 7.309209087624962686e-01 8.499080334447631779e-01 7.649172301002868934e-01 4.759484987290673041e-01 4.419521773912768459e-01 6.400000000000000355e+00 4.929466593979626166e-01 3.059668920401147352e-01 6.799264267558104979e-01 4.079558560534862766e-01 0.000000000000000000e+00 9.009025154514488376e-01 2.000000000000000000e+00 4.079558560534862766e-01 4.249540167223815890e-01 8.499080334447631779e-01 5.269429807357530748e-01 5.609393020735436997e-01 2.379742493645336521e-01 2.719705707023242214e-01 1.869797673578478814e-01 8.159117121069725531e-01 5.099448200668578179e-01 2.719705707023242214e-01 1.132075332651280242e+00 5.800000000000000711e+00 2.549724100334289090e-01 0.000000000000000000e+00 1.869797673578478814e-01 4.589503380601720472e-01 0.000000000000000000e+00 1.869797673578478814e-01 1.699816066889526245e-01 2.209760886956384229e-01 3.229650527090099921e-01 0.000000000000000000e+00 1.699816066889526245e-01 3.919372838900158640e-01 2.209760886956384229e-01 9.197262779621055984e-01 2.039779280267431383e-01 1.120000000000000107e+01 1.374243309066788044e+00 5.800000000000000711e+00 1.020723660587219861e+00 2.800000000000000266e+00 1.217683483409399470e+00 7.792893919131698155e-01 1.740774832918937198e+00 1.439019730580255896e+00 9.858933187959252331e-01 7.328845906377755570e-01 5.779374627424388455e-01 1.311329832975607124e+00 6.729847541731732719e-01 3.000000000000000000e+00 4.000000000000000000e+00 1.138005608003960445e+00 3.600000000000000089e+00 1.180000000000000071e+01 4.929466593979626166e-01 2.200000000000000178e+00 5.949356234113342135e-01 3.946301641895714751e-01 6.119337840802294703e-01 3.569613740468005059e-01 2.600000000000000089e+00 7.404994049863067307e-01 5.949356234113342135e-01 2.800000000000000266e+00 4.589503380601720472e-01 9.688462710271839029e-01 7.989135514380772962e-01 1.548967356141965013e+00 1.289902189330986104e+00 6.969245874247057548e-01 9.348988367892394624e-01 7.423444804270690200e-01 8.868480204330506655e-01 1.469115621396305693e+00 2.200000000000000178e+00 7.477003845496311696e-01 1.070884122140401518e+00 1.087882282809296886e+00 4.959398996007992055e-01 4.200000000000000178e+00 3.480000000000000426e+01 3.909576953845910197e-01 3.399632133779052490e-01 8.839043547825536917e-01 4.249540167223815890e-01 7.629844609243064957e-01 4.777415516040688925e-01 4.419521773912768459e-01 7.251206954880748956e-01 2.200000000000000178e+00 9.348988367892394624e-01 3.229650527090099921e-01 4.759484987290673041e-01 7.479190694313915255e-01 3.909576953845910197e-01 9.800000000000000711e+00 3.059668920401147352e-01 1.025417670239494150e+00 1.070052624867162683e+00 1.027144335948747988e+00 6.860617343235144716e-01 2.400000000000000355e+00 3.399632133779052490e-01 9.179006761203440945e-01 0.000000000000000000e+00 2.209760886956384229e-01 0.000000000000000000e+00 4.268480762455646449e-01 2.000000000000000000e+00 4.079558560534862766e-01 0.000000000000000000e+00 2.719705707023242214e-01 0.000000000000000000e+00 1.869797673578478814e-01 0.000000000000000000e+00 1.030029022247813675e+00 3.399632133779052490e-01 2.008966864339268299e-01 3.399632133779052490e-01 9.009025154514488376e-01 3.399632133779052490e-01 6.629282660869152410e-01 3.059668920401147352e-01 0.000000000000000000e+00 5.340891226470144693e-01 4.589503380601720472e-01 1.869797673578478814e-01 2.719705707023242214e-01 4.759484987290673041e-01 2.039779280267431383e-01 2.549724100334289090e-01 2.379742493645336521e-01 1.131452722466707916e+00 0.000000000000000000e+00 3.909576953845910197e-01 0.000000000000000000e+00 0.000000000000000000e+00 0.000000000000000000e+00 1.186339983714198798e+00 7.819153907691820393e-01 5.000000000000000000e+00 6.969245874247057548e-01 7.479190694313915255e-01 6.953007654768640355e-01 0.000000000000000000e+00 7.819153907691820393e-01 2.719705707023242214e-01 3.399632133779052490e-01 2.379742493645336521e-01 7.649172301002868934e-01 3.399632133779052490e-01 8.839043547825536917e-01 9.688951581270299762e-01 2.670445613235072346e-01 0.000000000000000000e+00 3.059668920401147352e-01 9.009025154514488376e-01 7.819153907691820393e-01 2.889687313712194228e-01 3.059668920401147352e-01 6.629282660869152410e-01 2.800000000000000266e+00 0.000000000000000000e+00 3.229650527090099921e-01 1.699816066889526245e-01 3.739595347156957628e-01 2.000000000000000000e+00 3.399632133779052490e-01 5.874437023038416861e-01 8.938658872905667074e-01 4.079558560534862766e-01 5.779374627424388455e-01 3.739595347156957628e-01 6.294621802625528506e-01 4.419521773912768459e-01 1.492215896108849194e+00 4.249540167223815890e-01 0.000000000000000000e+00 2.209760886956384229e-01 3.909576953845910197e-01 0.000000000000000000e+00 8.980000000000001137e+01 3.229650527090099921e-01 5.099448200668578179e-01 3.229650527090099921e-01 8.200000000000001066e+00 7.139227480936010117e-01 1.220173565284745854e+00 2.039779280267431383e-01 8.545147251995784954e-01 6.642759875151271753e-01 1.022513330329523740e+00 4.079558560534862766e-01 6.103875687394451077e-01 5.949356234113342135e-01 2.000000000000000000e+00 2.054156243965561401e+00 2.889687313712194228e-01 1.138804938742049133e+00 7.649172301002868934e-01 2.600000000000000000e+01 8.500000000000000000e+00 2.600000000000000089e+00 6.500000000000000000e+00 1.350000000000000000e+01 2.100000000000000000e+01 2.000000000000000000e+00 1.600000000000000000e+01 8.268441535400544717e-01 5.767974395097155149e-01 4.929466593979626166e-01 4.759484987290673041e-01 3.909576953845910197e-01 4.200000000000000178e+00 5.779374627424388455e-01 7.139227480936010117e-01 5.269429807357530748e-01 5.269429807357530748e-01 6.000000000000000000e+00 4.775633614079560774e-01 5.439411414046484428e-01 3.739595347156957628e-01 2.200000000000000178e+00 4.600000000000000533e+00 1.402348255183859083e+00 5.779374627424388455e-01 5.949356234113342135e-01 2.719705707023242214e-01 9.551267228159121547e-01 4.589503380601720472e-01 2.209760886956384229e-01 7.126132434363924295e-01 4.759484987290673041e-01 4.419521773912768459e-01 5.099448200668578179e-01 8.733597565291244536e-01 0.000000000000000000e+00 8.499080334447631779e-01 0.000000000000000000e+00 1.869797673578478814e-01 0.000000000000000000e+00 3.739595347156957628e-01 2.889687313712194228e-01 3.399632133779052490e-01 2.039779280267431383e-01 0.000000000000000000e+00 6.969245874247057548e-01 3.909576953845910197e-01 1.869797673578478814e-01 0.000000000000000000e+00 8.081841500750025498e-01 0.000000000000000000e+00 0.000000000000000000e+00 0.000000000000000000e+00 2.209760886956384229e-01 0.000000000000000000e+00 4.249540167223815890e-01 0.000000000000000000e+00
2.200000000000000000e+01 1.340000000000000000e+03 0.000000000000000000e+00 1.760000000000000000e+02 2.200000000000000000e+01 1.450000000000000000e+03 2.650000000000000000e+01 6.964000000000000000e+03 9.100000000000000000e+01 1.620000000000000000e+02 1.870000000000000000e+02 2.200000000000000000e+01 9.930000000000000000e+02 5.800000000000000000e+01 2.964000000000000000e+03 4.905000000000000000e+03 8.000000000000000000e+00 1.752138424880286927e+00 5.358086821767768626e+00 1.974309760807154035e+00 1.182134752076732020e+00 9.693905136524101351e-01 2.200000000000000178e+00 1.506196694323464813e+00 1.043959014702595445e+00 4.000000000000000000e+00 7.700000000000000000e+01 7.500000000000000000e+00 1.182194020389035760e+00 2.600000000000000089e+00 4.175836058810382112e-01 2.530327916745112926e+00 8.192574497996478744e-01 1.350000000000000000e+01 6.995851534027759833e+00 7.700000000000000000e+01 2.535329035706303635e+00 6.000000000000000000e+01 2.674462070524517454e+00 6.000000000000000000e+00 6.000000000000000000e+00 3.400000000000000000e+01 5.723256310096720867e+00 5.000000000000000000e+00 2.630509176077894473e+00 8.694958639415329982e-01 8.000000000000000000e+00 3.600000000000000089e+00 8.500000000000000000e+00 5.000000000000000000e+00 2.400000000000000355e+00 1.309939185500105241e+00 2.600000000000000089e+00 1.413256936016607401e+00 7.048831140774347581e-01 1.570563977827314384e+00 3.230602128086763614e+00 2.400000000000000355e+00 2.400000000000000355e+00 2.348907783080839806e+00 5.304562417008077402e-01 4.700000000000000000e+01 4.545720000305359498e+00 1.640000000000000213e+01 2.152174027976183623e+00 9.600000000000001421e+00 1.323144646039100314e+00 1.283589952374667664e+00 7.456850105018539843e-01 7.456850105018539843e-01 5.667206079814089970e-01 1.016343848328372435e+00 1.632921226400068093e+00 1.206941794404545076e+00 5.600000000000000533e+00 2.800000000000000266e+00 2.000000000000000000e+00 1.474180655722992839e+00 3.800000000000000266e+00 1.740000000000000213e+01 1.069450253362224990e+00 6.000000000000000000e+00 8.516628208393893784e-01 4.000000000000000000e+00 4.772384067211865588e-01 6.263754088215574001e-01 7.600000000000000533e+00 9.097357128122619541e-01 2.600000000000000089e+00 4.781371188130045247e-01 1.068360675959047823e+00 5.600000000000000533e+00 2.200000000000000178e+00 1.091902997335485015e+00 1.550602431208264020e+00 2.800000000000000266e+00 1.022224185048492329e+00 4.400000000000000355e+00 5.400000000000000355e+00 2.200000000000000178e+00 4.026699056710011937e-01 1.371420005953608356e+00 1.736938797041387650e+00 2.200000000000000178e+00 1.634680239930639489e+00 5.800000000000000711e+00 6.862770596062913731e-01 2.000000000000000000e+00 6.594994742248339037e-01 1.268794551238473511e+00 1.055966174749974229e+00 2.400000000000000355e+00 7.158576100817798382e-01 2.200000000000000178e+00 2.400000000000000355e+00 6.000000000000000000e+00 4.200000000000000178e+00 1.800000000000000000e+01 8.141397802766339176e-01 4.400000000000000355e+00 1.199562864234720250e+00 2.000000000000000000e+00 2.000000000000000000e+00 6.000000000000000000e+00 1.533665581503651731e+00 5.600000000000000533e+00 1.938781027304820326e-01 3.400000000000000355e+00 1.104661619326596567e+00 1.643087062510008467e+00 1.088700115332706941e+00 8.698709560517414729e-01 7.584243953585589892e-01 8.649946121821505685e-01 2.684466037806674255e-01 1.332083142631520722e+00 2.600000000000000089e+00 6.412891090315944176e-01 7.456850105018539843e-01 6.711165094516685636e-01 4.175836058810382112e-01 3.877562054609640652e-01 8.980920779759435923e-01 4.324973060910752842e-01 2.684466037806674255e-01 5.965480084014832540e-01 3.579288050408899191e-01 0.000000000000000000e+00 7.904261111319652588e-01 3.200000000000000178e+00 3.579288050408899191e-01 3.728425052509269921e-01 7.456850105018539843e-01 4.623247065111495413e-01 4.921521069312236318e-01 2.087918029405191056e-01 2.386192033605932794e-01 1.640507023104078865e-01 7.158576100817798382e-01 4.474110063011124128e-01 2.386192033605932794e-01 9.932505319374933528e-01 1.623660179843036566e+00 2.237055031505562064e-01 0.000000000000000000e+00 1.640507023104078865e-01 4.026699056710011937e-01 0.000000000000000000e+00 1.640507023104078865e-01 1.491370021003708135e-01 1.938781027304820326e-01 2.833603039907044985e-01 0.000000000000000000e+00 1.491370021003708135e-01 3.438745677800316702e-01 1.938781027304820326e-01 8.069415422057858445e-01 1.789644025204449596e-01 8.200000000000001066e+00 1.205721791097966733e+00 5.200000000000000178e+00 8.955537583042971761e-01 4.000000000000000000e+00 1.068360675959047823e+00 6.837262333401891157e-01 1.527306071346699934e+00 4.200000000000000178e+00 8.649946121821505685e-01 6.430119873692130561e-01 5.070658071412607049e-01 1.150523305810547292e+00 5.904575833331328072e-01 2.600000000000000089e+00 2.800000000000000266e+00 9.984535859911407574e-01 3.800000000000000266e+00 4.400000000000000355e+00 4.324973060910752842e-01 2.800000000000000266e+00 5.219795073512977224e-01 3.462372239680377994e-01 5.368932075613348509e-01 3.131877044107787000e-01 2.200000000000000178e+00 6.496930077784913715e-01 5.219795073512977224e-01 1.019054622466688320e+00 4.026699056710011937e-01 8.500380198283432609e-01 7.009439098717428207e-01 1.359019674811460909e+00 1.131723303872210762e+00 6.114617086115203826e-01 8.202535115520395159e-01 6.513118242213070674e-01 2.200000000000000178e+00 2.600000000000000089e+00 6.030615974006569013e-01 6.560109413783626886e-01 9.395631132323359891e-01 9.544768134423731176e-01 4.351234894712231460e-01 1.209933152771871967e+00 2.320000000000000284e+01 3.430151048308528461e-01 2.982740042007416270e-01 7.755124109219281303e-01 3.728425052509269921e-01 6.694207530326510280e-01 4.191567792119299529e-01 3.877562054609640652e-01 6.362001677270633371e-01 3.000000000000000000e+00 8.202535115520395159e-01 2.833603039907044985e-01 4.175836058810382112e-01 6.562028092416315461e-01 3.430151048308528461e-01 6.800000000000000711e+00 2.684466037806674255e-01 8.996721481760401318e-01 9.388335812964930804e-01 9.011870753056492322e-01 6.019309518589212038e-01 3.453021783295095459e-01 2.982740042007416270e-01 8.053398113420023874e-01 0.000000000000000000e+00 1.938781027304820326e-01 0.000000000000000000e+00 3.745042989272515666e-01 4.913270168467656074e-01 3.579288050408899191e-01 0.000000000000000000e+00 2.386192033605932794e-01 0.000000000000000000e+00 1.640507023104078865e-01 0.000000000000000000e+00 9.037180165940787990e-01 2.982740042007416270e-01 1.762610092366029002e-01 2.982740042007416270e-01 7.904261111319652588e-01 2.982740042007416270e-01 5.816343081914461255e-01 2.684466037806674255e-01 0.000000000000000000e+00 4.685945271228557640e-01 4.026699056710011937e-01 1.640507023104078865e-01 2.386192033605932794e-01 4.175836058810382112e-01 1.789644025204449596e-01 2.237055031505562064e-01 2.087918029405191056e-01 2.000000000000000000e+00 0.000000000000000000e+00 3.430151048308528461e-01 0.000000000000000000e+00 0.000000000000000000e+00 0.000000000000000000e+00 2.000000000000000000e+00 6.860302096617056922e-01 5.200000000000000178e+00 6.114617086115203826e-01 6.562028092416315461e-01 6.100370136579713609e-01 0.000000000000000000e+00 6.860302096617056922e-01 2.386192033605932794e-01 2.982740042007416270e-01 2.087918029405191056e-01 6.711165094516685636e-01 2.982740042007416270e-01 7.755124109219281303e-01 8.500809119721135509e-01 2.342972635614278820e-01 0.000000000000000000e+00 2.684466037806674255e-01 7.904261111319652588e-01 6.860302096617056922e-01 2.535329035706303524e-01 2.684466037806674255e-01 5.816343081914461255e-01 3.200000000000000178e+00 0.000000000000000000e+00 2.833603039907044985e-01 1.491370021003708135e-01 3.281014046208157731e-01 5.277216106872666401e-01 2.982740042007416270e-01 5.154063099583087171e-01 7.842523747539503765e-01 3.579288050408899191e-01 5.070658071412607049e-01 3.281014046208157731e-01 5.522721212519371425e-01 3.877562054609640652e-01 1.309227566247352703e+00 3.728425052509269921e-01 0.000000000000000000e+00 1.938781027304820326e-01 3.430151048308528461e-01 0.000000000000000000e+00 7.960000000000000853e+01 7.084007599767612184e-01 4.474110063011124128e-01 2.833603039907044985e-01 2.400000000000000355e+00 6.263754088215574001e-01 1.070545402607461893e+00 1.789644025204449596e-01 1.874316975366750349e+00 5.828167604425167347e-01 2.242809908428201382e+00 3.579288050408899191e-01 5.355366024261208890e-01 1.304948768378244361e+00 2.200000000000000178e+00 1.802257962129804492e+00 2.535329035706303524e-01 4.000000000000000000e+00 6.711165094516685636e-01 1.200000000000000000e+02 1.030000000000000000e+02 1.500000000000000000e+01 4.600000000000000000e+01 1.500000000000000000e+01 1.523000000000000000e+03 1.100000000000000000e+01 8.100000000000000000e+01 7.254494216473172941e-01 5.060655833490226296e-01 4.324973060910752842e-01 4.175836058810382112e-01 3.430151048308528461e-01 4.200000000000000178e+00 5.070658071412607049e-01 6.263754088215574001e-01 4.623247065111495413e-01 4.623247065111495413e-01 3.400000000000000355e+00 2.800000000000000266e+00 4.772384067211865588e-01 3.281014046208157731e-01 2.400000000000000355e+00 1.226282205076614673e+00 1.230380267328059052e+00 5.070658071412607049e-01 1.304948768378244361e+00 2.386192033605932794e-01 3.000000000000000000e+00 1.006674764177502901e+00 1.938781027304820326e-01 6.252264868727848146e-01 4.175836058810382112e-01 9.693905136524101351e-01 4.474110063011124128e-01 2.600000000000000089e+00 0.000000000000000000e+00 7.456850105018539843e-01 0.000000000000000000e+00 1.640507023104078865e-01 0.000000000000000000e+00 3.281014046208157731e-01 2.535329035706303524e-01 2.982740042007416270e-01 1.789644025204449596e-01 0.000000000000000000e+00 6.114617086115203826e-01 3.430151048308528461e-01 1.640507023104078865e-01 0.000000000000000000e+00 2.000000000000000000e+00 0.000000000000000000e+00 0.000000000000000000e+00 0.000000000000000000e+00 1.938781027304820326e-01 0.000000000000000000e+00 3.728425052509269921e-01 0.000000000000000000e+00
4.900000000000000000e+01 2.168000000000000000e+03 1.720000000000000000e+02 0.000000000000000000e+00 4.100000000000000000e+01 3.500000000000000000e+01 1.700000000000000000e+01 6.200000000000000000e+01 2.660000000000000000e+02 3.870000000000000000e+02 2.258000000000000000e+03 1.000000000000000000e+02 2.511000000000000000e+03 2.380000000000000000e+02 2.170000000000000000e+02 1.663000000000000000e+03 7.368912335733467378e-01 2.595751039056010678e-01 1.984469268731759994e+00 7.312231357211034233e-01 4.378260683394707975e-01 1.436128788304044390e-01 3.873430622814497126e-01 5.578485664709951219e-01 1.546600233558201865e-01 1.001895710474991930e+00 2.900000000000000000e+01 1.962544716749426099e+00 4.378480194851480656e-01 5.507194790107843296e-01 1.546600233558201865e-01 9.371550252218679988e-01 3.034275640517829498e-01 2.377719870994521756e+00 5.182093101398330681e+00 6.500000000000000000e+01 4.695036423301683914e-01 4.236698755576426834e+00 9.905378479092237232e-01 5.500000000000000000e+00 2.154395069737268908e+00 1.800000000000000000e+01 1.059858363839922157e+00 5.000000000000000000e+00 9.742590582586376780e-01 3.220343153588656748e-01 1.733394891374266056e+00 3.000000000000000000e+00 1.150209033927579672e+00 1.255741653357020260e+00 1.157998093972911313e+00 1.212902171989636901e+00 1.035637473585348856e+00 5.234265609420766241e-01 2.610668554775502637e-01 1.454220532557143342e+00 6.000000000000000000e+00 8.084105587341755550e-01 1.150000000000000000e+01 8.699626313764884378e-01 4.911613720897562430e-01 1.400000000000000000e+01 1.683593779820295788e+00 1.020000000000000107e+01 7.970985468414446551e-01 3.400000000000000355e+00 4.900517620364461813e-01 2.000000000000000000e+00 2.761786131353931584e-01 2.761786131353931584e-01 2.098957459828988403e-01 3.764222567798556351e-01 2.400000000000000355e+00 4.470138278486440742e-01 2.400000000000000355e+00 2.000000000000000000e+00 7.603707379768639418e-01 5.459908182069973526e-01 8.198882224645583916e-01 9.400000000000000355e+00 3.960912230113009525e-01 2.200000000000000178e+00 3.154295089827537368e-01 6.534738427431647789e-01 1.767543124066516258e-01 2.319900350337302519e-01 2.000000000000000000e+00 3.369379080251796998e-01 9.696790440381436449e-01 1.770871675071708784e-01 3.956876773158998772e-01 1.129786334820380267e+00 4.648609003121861871e-01 4.044070233885215249e-01 2.800000000000000266e+00 8.066953014193315452e-01 3.786001512222273990e-01 7.925732903315072519e-01 1.400000000000000133e+00 8.119880524477294248e-01 1.491364510931123266e-01 5.079314589084911180e-01 6.433082887707528563e-01 5.538097281619486223e-01 6.054348890291302299e-01 1.223935196055412122e+00 2.541757496521781512e-01 2.384077929507348592e-01 2.442581620788563945e-01 4.699221716673007143e-01 3.910971382729827028e-01 3.965560671683251437e-01 2.651314686099774387e-01 4.010609985938337063e-01 5.149125444943030150e-01 5.600000000000000533e+00 5.803274454699426377e-01 1.420000000000000107e+01 3.015321378980507783e-01 2.200000000000000178e+00 4.442809008459226994e-01 4.508781176867449614e-01 5.378824114252122035e-01 8.119880524477294248e-01 5.680221908015833376e-01 9.565362595419847347e-01 7.180643941520221951e-02 5.400000000000000355e+00 4.091324214820843963e-01 6.085485155177233763e-01 4.032207751776740179e-01 3.221732378493763482e-01 2.808968863906848301e-01 3.203671912370560926e-01 9.942430072874153257e-02 4.933623040986349628e-01 4.344648247039702982e-01 2.375136072964381118e-01 2.761786131353931584e-01 2.485607518218538869e-01 1.546600233558201865e-01 1.436128788304044390e-01 3.326254666113646064e-01 1.601835956185280463e-01 9.942430072874153257e-02 2.209428905083145322e-01 1.325657343049887193e-01 0.000000000000000000e+00 2.927493299235167656e-01 3.759056622519086899e-01 1.325657343049887193e-01 1.380893065676965792e-01 2.761786131353931584e-01 1.712307401439437660e-01 1.822778846693594856e-01 7.733001167791009323e-02 8.837715620332581290e-02 6.075929488978649984e-02 2.651314686099774387e-01 1.657071678812359061e-01 8.837715620332581290e-02 3.678692082356219140e-01 6.013534003726603849e-01 8.285358394061795306e-02 0.000000000000000000e+00 6.075929488978649984e-02 1.491364510931123266e-01 0.000000000000000000e+00 6.075929488978649984e-02 5.523572262707863306e-02 7.180643941520221951e-02 1.049478729914494202e-01 0.000000000000000000e+00 5.523572262707863306e-02 1.273604804770120391e-01 7.180643941520221951e-02 2.988661336476940988e-01 6.628286715249435967e-02 4.200000000000000178e+00 4.465619764415671433e-01 8.311994516792323706e-01 3.316853516878558450e-01 2.200000000000000178e+00 3.956876773158998772e-01 2.532310026737625841e-01 5.656668253716341521e-01 4.676111506503974891e-01 3.203671912370560926e-01 2.381517080268849562e-01 1.878014569320673732e-01 4.261181685345340475e-01 2.186871858540798963e-01 6.098565918411740228e-01 1.223935196055412122e+00 3.697962581727498588e-01 4.602596981313337721e-01 7.771013899805123692e-01 1.601835956185280463e-01 2.000000000000000000e+00 1.933250291947752331e-01 1.282355350913995939e-01 1.988486014574830651e-01 1.159950175168651260e-01 6.803839015854499239e-01 2.406261508881166467e-01 1.933250291947752331e-01 3.774262434920728215e-01 1.491364510931123266e-01 3.148277330538669649e-01 2.596078963472696066e-01 5.033387606390796742e-01 4.191552305792999866e-01 2.264664627710224198e-01 3.037964744489325408e-01 2.412257103184405893e-01 2.881823052693701093e-01 4.773908456992395632e-01 2.233553219652846256e-01 2.429661176501139441e-01 3.479850525505954195e-01 3.535086248133032516e-01 1.611562525360652753e-01 4.481217342617329624e-01 2.120000000000000284e+01 1.270421620422808595e-01 1.104714452541572661e-01 2.872257576608088780e-01 1.380893065676965792e-01 2.479326962093311715e-01 1.552426779923333222e-01 1.436128788304044390e-01 2.356288211843142466e-01 7.535068203553632049e-01 3.037964744489325408e-01 1.049478729914494202e-01 1.546600233558201865e-01 2.430371795591459994e-01 1.270421620422808595e-01 3.200000000000000178e+00 9.942430072874153257e-02 3.332106756344419551e-01 3.477148565356004695e-01 3.337717576835166344e-01 3.200000000000000178e+00 1.278892231714466587e-01 1.104714452541572661e-01 2.982729021862246532e-01 0.000000000000000000e+00 7.180643941520221951e-02 0.000000000000000000e+00 1.387047834331033291e-01 1.819722968782303274e-01 1.325657343049887193e-01 0.000000000000000000e+00 8.837715620332581290e-02 0.000000000000000000e+00 6.075929488978649984e-02 0.000000000000000000e+00 3.347091398825970954e-01 1.104714452541572661e-01 6.528161407998248067e-02 1.104714452541572661e-01 2.927493299235167656e-01 1.104714452541572661e-01 2.154193182456066724e-01 9.942430072874153257e-02 0.000000000000000000e+00 1.735528873465318478e-01 1.491364510931123266e-01 6.075929488978649984e-02 8.837715620332581290e-02 1.546600233558201865e-01 6.628286715249435967e-02 8.285358394061795306e-02 7.733001167791009323e-02 3.676668903252919840e-01 0.000000000000000000e+00 1.270421620422808595e-01 0.000000000000000000e+00 0.000000000000000000e+00 0.000000000000000000e+00 3.855025702972676993e-01 2.540843240845617190e-01 1.000000000000000000e+00 2.264664627710224198e-01 2.430371795591459994e-01 2.259387999229421906e-01 0.000000000000000000e+00 2.540843240845617190e-01 8.837715620332581290e-02 1.104714452541572661e-01 7.733001167791009323e-02 2.485607518218538869e-01 1.104714452541572661e-01 2.872257576608088780e-01 3.148436189743482050e-01 8.677644367326592389e-02 0.000000000000000000e+00 9.942430072874153257e-02 2.927493299235167656e-01 2.540843240845617190e-01 9.390072846603368661e-02 9.942430072874153257e-02 2.154193182456066724e-01 5.913994628708941770e-01 0.000000000000000000e+00 1.049478729914494202e-01 5.523572262707863306e-02 1.215185897795729997e-01 1.954517262766177488e-01 1.104714452541572661e-01 1.908905206364777396e-01 2.904627693426675150e-01 1.325657343049887193e-01 1.878014569320673732e-01 1.215185897795729997e-01 2.045444743726982095e-01 1.436128788304044390e-01 4.848973070834188270e-01 1.380893065676965792e-01 0.000000000000000000e+00 7.180643941520221951e-02 1.270421620422808595e-01 0.000000000000000000e+00 1.960000000000000142e+01 1.049478729914494202e-01 1.657071678812359061e-01 1.049478729914494202e-01 6.170455281743375542e-01 2.319900350337302519e-01 3.964968323442850107e-01 6.628286715249435967e-02 2.776755630287016663e-01 2.000000000000000000e+00 3.322669069714275780e-01 1.325657343049887193e-01 1.983461569674649372e-01 1.933250291947752331e-01 6.254666355660540855e-01 6.675004827550999886e-01 9.390072846603368661e-02 3.700560016343888425e-01 2.485607518218538869e-01 2.306784239908322487e+00 1.884719267031072398e+00 6.340586322652057572e-01 2.144482501238202055e+00 2.824465837050950778e+00 4.406982649949959807e+00 5.455453108811001428e-01 7.000000000000000000e+00 2.686839782867420090e-01 1.874310050443735998e-01 1.601835956185280463e-01 1.546600233558201865e-01 1.270421620422808595e-01 5.069227558653283117e-01 1.878014569320673732e-01 2.319900350337302519e-01 1.712307401439437660e-01 1.712307401439437660e-01 2.200000000000000178e+00 1.551847748789372816e-01 1.767543124066516258e-01 1.215185897795729997e-01 2.530142628586989906e-01 4.541769164472553300e-01 4.556947116733987002e-01 1.878014569320673732e-01 1.933250291947752331e-01 8.837715620332581290e-02 3.103695497578745632e-01 1.491364510931123266e-01 7.180643941520221951e-02 2.315645099582036848e-01 1.546600233558201865e-01 3.590321970760110837e-01 1.657071678812359061e-01 2.837992780805435600e-01 0.000000000000000000e+00 2.761786131353931584e-01 0.000000000000000000e+00 6.075929488978649984e-02 0.000000000000000000e+00 1.215185897795729997e-01 9.390072846603368661e-02 1.104714452541572661e-01 6.628286715249435967e-02 0.000000000000000000e+00 2.264664627710224198e-01 1.270421620422808595e-01 6.075929488978649984e-02 0.000000000000000000e+00 2.626203882566630621e-01 0.000000000000000000e+00 0.000000000000000000e+00 0.000000000000000000e+00 7.180643941520221951e-02 0.000000000000000000e+00 1.380893065676965792e-01 0.000000000000000000e+00
2.120000000000000000e+02 7.390000000000000000e+02 7.750000000000000000e+01 2.350000000000000000e+02 0.000000000000000000e+00 1.400000000000000000e+01 1.753000000000000000e+03 3.650000000000000000e+01 5.600000000000000000e+02 6.800000000000000000e+01 1.288000000000000000e+03 4.470000000000000000e+02 1.950000000000000000e+02 2.826000000000000000e+03 8.500000000000000000e+01 1.988000000000000000e+03 2.000000000000000000e+00 4.311136068444651470e-01 3.000000000000000000e+00 1.214447143449809641e+00 7.271605506551340747e-01 2.385185067841046891e-01 6.433161815359010882e-01 3.705996514238678596e-01 2.568660842290358404e-01 1.663991911882083841e+00 3.800000000000000000e+01 3.259479505935536814e+00 7.271970080712919504e-01 9.146588304639058364e-01 2.568660842290358404e-01 1.556467769893464359e+00 5.039456773249181287e-01 3.949020434652268374e+00 9.100000000000000000e+01 3.100000000000000000e+01 7.797720414095730135e-01 7.000000000000000000e+00 3.290256560840272293e+00 6.600000000000000000e+01 7.500000000000000000e+00 8.200000000000000000e+01 6.500000000000000000e+00 2.685529444483070183e+00 1.618091759522204631e+00 1.337121445134214603e+00 6.500000000000000000e+00 7.000000000000000000e+00 3.820634242503768707e+00 2.085590279260581603e+00 7.000000000000000000e+00 7.500000000000000000e+00 5.000000000000000000e+00 1.000000000000000000e+01 4.335911726472810312e-01 6.500000000000000000e+00 1.987223891591282099e+00 2.400000000000000355e+00 2.092308021863854339e+00 1.444871723788326401e+00 8.157421396672016600e-01 5.400000000000000000e+01 5.592371348087302074e+00 5.600000000000000533e+00 1.323855887443919244e+00 1.060000000000000142e+01 8.138992510963186655e-01 7.895681731244589274e-01 4.586894361232782824e-01 4.586894361232782824e-01 3.486039714536914857e-01 6.251784334290901857e-01 1.004450546842951431e+00 7.424199807053275535e-01 3.400000000000000355e+00 1.219097318472570191e+00 1.262856747261115631e+00 2.800000000000000266e+00 1.361705970556161382e+00 7.600000000000000533e+00 4.400000000000000355e+00 1.362034751436614455e+00 5.238790287538022117e-01 2.200000000000000000e+01 2.935612391188980874e-01 3.852991263435537328e-01 5.000000000000000000e+00 5.596011120703994202e-01 2.600000000000000089e+00 2.941140593269316872e-01 6.571752806216850651e-01 2.000000000000000000e+00 7.720611738151654801e-01 6.716567492915773707e-01 3.800000000000000266e+00 2.800000000000000266e+00 6.287955751127505266e-01 1.316340144884089458e+00 3.200000000000000178e+00 1.348585025059484854e+00 2.476922955065702647e-01 8.435946282407931207e-01 1.068434347177451338e+00 9.197912504747670637e-01 3.400000000000000355e+00 2.200000000000000178e+00 4.221461247870538225e-01 3.959580174383663387e-01 4.056745645888713003e-01 7.804671531109130811e-01 6.495511139956280378e-01 6.586175402058797035e-01 4.403418586783471311e-01 6.660995259826985038e-01 8.551891183953026498e-01 3.400000000000000355e+00 9.638330271394841553e-01 1.060000000000000142e+01 5.007976712436414957e-01 1.201627621268928969e+00 7.378810168383831414e-01 7.488379611084172716e-01 8.933384710578868848e-01 1.348585025059484854e+00 2.000000000000000000e+00 1.588656965648855168e+00 1.192592533920523445e-01 1.280000000000000071e+01 6.795048956863594114e-01 1.010703806017159589e+00 6.696865767399863278e-01 5.350793065598281606e-01 4.665257492772019177e-01 5.320797459030027765e-01 1.651281970043801950e-01 8.193975431419208144e-01 7.215780512344246445e-01 3.944729150660193362e-01 4.586894361232782824e-01 4.128204925109504320e-01 2.568660842290358404e-01 2.385185067841046891e-01 5.524388220655329640e-01 2.660398729515013883e-01 1.651281970043801950e-01 3.669515488986225815e-01 2.201709293391735656e-01 0.000000000000000000e+00 4.862108022906749816e-01 6.243204507995221419e-01 2.201709293391735656e-01 2.293447180616391412e-01 4.586894361232782824e-01 2.843874503964324840e-01 3.027350278413636353e-01 1.284330421145179202e-01 1.467806195594490437e-01 1.009116759471212071e-01 4.403418586783471311e-01 2.752136616739669361e-01 1.467806195594490437e-01 6.109731589172425759e-01 9.987538462745741974e-01 1.376068308369834681e-01 0.000000000000000000e+00 1.009116759471212071e-01 2.476922955065702647e-01 0.000000000000000000e+00 1.009116759471212071e-01 9.173788722465564538e-02 1.192592533920523445e-01 1.743019857268457429e-01 0.000000000000000000e+00 9.173788722465564538e-02 3.600000000000000089e+00 1.192592533920523445e-01 4.963698555905197707e-01 1.100854646695867828e-01 3.600000000000000089e+00 7.416695262629264818e-01 1.380492151323158279e+00 5.508774383680056230e-01 1.166244663091913880e+00 6.571752806216850651e-01 4.205770479715504329e-01 9.394840325168845041e-01 2.000000000000000000e+00 5.320797459030027765e-01 3.955327004741494568e-01 3.119088165638292387e-01 7.077155621430020194e-01 3.632051766355237632e-01 1.012876315989594156e+00 4.000000000000000000e+00 6.141736871515171003e-01 7.644192973864873952e-01 4.600000000000000533e+00 2.660398729515013883e-01 7.679470941976203058e-01 3.210826052862947866e-01 2.129791464091574105e-01 3.302563940087603900e-01 1.926495631717768664e-01 1.130011135266981270e+00 3.996423626520140271e-01 3.210826052862947866e-01 6.268458981674853714e-01 2.476922955065702647e-01 5.228795731538194991e-01 4.311680699558815277e-01 8.359668754775916311e-01 6.961512123615728465e-01 3.761253376210881849e-01 5.045583797356061329e-01 4.006381369949132409e-01 4.786256893828023107e-01 7.928714513344657933e-01 3.709582198429118294e-01 4.035286810834908255e-01 5.779486895153306270e-01 5.871224782377961748e-01 2.676553038061267875e-01 7.442600397965359882e-01 5.800000000000000711e+00 2.109971406167079899e-01 1.834757744493112908e-01 4.770370135682093782e-01 2.293447180616391412e-01 4.117773904709642330e-01 2.578337823561380748e-01 2.385185067841046891e-01 3.913425804279810905e-01 2.400000000000000355e+00 5.045583797356061329e-01 1.743019857268457429e-01 2.568660842290358404e-01 4.036467037884848286e-01 2.109971406167079899e-01 8.000000000000000000e+00 1.651281970043801950e-01 5.534107626287874115e-01 5.774999362380447421e-01 5.543426320656968942e-01 3.702627315889035486e-01 2.124039765309304328e-01 1.834757744493112908e-01 4.953845910131405295e-01 0.000000000000000000e+00 1.192592533920523445e-01 0.000000000000000000e+00 2.303669287720750969e-01 3.022274943650822276e-01 2.201709293391735656e-01 0.000000000000000000e+00 1.467806195594490437e-01 0.000000000000000000e+00 1.009116759471212071e-01 0.000000000000000000e+00 5.558994771358016784e-01 1.834757744493112908e-01 1.084225400787459104e-01 1.834757744493112908e-01 4.862108022906749816e-01 1.834757744493112908e-01 3.577777601761570336e-01 1.651281970043801950e-01 0.000000000000000000e+00 2.882441733296749464e-01 2.476922955065702647e-01 1.009116759471212071e-01 1.467806195594490437e-01 2.568660842290358404e-01 1.100854646695867828e-01 1.376068308369834681e-01 1.284330421145179202e-01 6.106371405443740130e-01 0.000000000000000000e+00 2.109971406167079899e-01 0.000000000000000000e+00 0.000000000000000000e+00 0.000000000000000000e+00 6.402594125094016597e-01 4.219942812334159798e-01 2.400000000000000355e+00 3.761253376210881849e-01 4.036467037884848286e-01 3.752489722447058806e-01 0.000000000000000000e+00 4.219942812334159798e-01 1.467806195594490437e-01 1.834757744493112908e-01 1.284330421145179202e-01 4.128204925109504320e-01 1.834757744493112908e-01 4.770370135682093782e-01 5.229059571805371176e-01 1.441220866648374732e-01 0.000000000000000000e+00 1.651281970043801950e-01 4.862108022906749816e-01 4.219942812334159798e-01 1.559544082819146193e-01 1.651281970043801950e-01 3.577777601761570336e-01 9.822219145364233794e-01 0.000000000000000000e+00 1.743019857268457429e-01 9.173788722465564538e-02 2.018233518942424143e-01 3.246147161699031169e-01 1.834757744493112908e-01 3.170392677332333209e-01 4.824131831644710156e-01 2.201709293391735656e-01 3.119088165638292387e-01 2.018233518942424143e-01 3.397163471385455380e-01 2.385185067841046891e-01 2.800000000000000266e+00 2.293447180616391412e-01 0.000000000000000000e+00 1.192592533920523445e-01 2.109971406167079899e-01 0.000000000000000000e+00 2.840000000000000213e+01 1.743019857268457429e-01 2.752136616739669361e-01 1.743019857268457429e-01 1.024816013693008676e+00 3.852991263435537328e-01 6.585191604373329399e-01 1.100854646695867828e-01 4.611756355239894356e-01 3.585051160283569960e-01 5.518433106419941003e-01 2.201709293391735656e-01 3.294219123767714308e-01 3.210826052862947866e-01 2.200000000000000178e+00 4.434455174801737454e-01 1.559544082819146193e-01 6.146050803741976987e-01 4.128204925109504320e-01 3.831207457555354079e+00 3.130223618804798491e+00 1.053072115907271566e+00 2.200000000000000178e+00 3.200000000000000178e+00 3.659654098052178561e+00 9.060653473014412818e-01 4.500000000000000000e+00 4.462420210477583971e-01 3.112935539786929051e-01 2.660398729515013883e-01 2.568660842290358404e-01 2.109971406167079899e-01 8.419193304151163515e-01 3.119088165638292387e-01 3.852991263435537328e-01 2.843874503964324840e-01 2.843874503964324840e-01 1.316007871431713827e+00 2.577376143504699901e-01 2.935612391188980874e-01 2.018233518942424143e-01 4.202170770729050098e-01 7.543167493685380975e-01 3.027350278413636353e-01 3.119088165638292387e-01 3.210826052862947866e-01 1.467806195594490437e-01 5.154752287009399803e-01 2.476922955065702647e-01 1.192592533920523445e-01 3.200000000000000178e+00 2.568660842290358404e-01 2.385185067841046891e-01 2.752136616739669361e-01 4.713461674570033622e-01 0.000000000000000000e+00 4.586894361232782824e-01 0.000000000000000000e+00 1.009116759471212071e-01 0.000000000000000000e+00 2.018233518942424143e-01 1.559544082819146193e-01 1.834757744493112908e-01 1.100854646695867828e-01 0.000000000000000000e+00 3.761253376210881849e-01 2.109971406167079899e-01 1.009116759471212071e-01 0.000000000000000000e+00 4.361713473623338166e-01 0.000000000000000000e+00 0.000000000000000000e+00 0.000000000000000000e+00 1.192592533920523445e-01 0.000000000000000000e+00 2.293447180616391412e-01 0.000000000000000000e+00
1.500000000000000000e+01 4.620000000000000000e+02 5.293000000000000000e+03 1.010000000000000000e+02 1.350000000000000000e+01 0.000000000000000000e+00 2.500000000000000000e+01 4.670000000000000000e+02 1.095000000000000000e+02 3.700000000000000000e+01 9.800000000000000000e+01 1.050000000000000000e+01 4.760000000000000000e+02 1.380000000000000000e+02 8.492000000000000000e+03 2.323000000000000000e+04 8.500000000000000000e+00 1.602349322294229550e+00 7.500000000000000000e+00 1.805527384312898276e+00 5.500000000000000000e+00 8.865179888372817230e-01 9.564228371728064060e-01 1.377432980248640693e+00 9.547116802863033769e-01 3.800000000000000266e+00 1.040000000000000000e+02 5.500000000000000000e+00 2.702822677266619511e+00 6.500000000000000000e+00 3.818846721145213730e-01 2.314011932507968883e+00 1.873049242043556051e+00 2.700000000000000000e+01 1.200000000000000000e+01 6.430000000000000000e+02 2.318585509266736899e+00 7.920000000000000000e+02 5.000000000000000000e+00 3.800000000000000000e+01 4.000000000000000000e+01 7.700000000000000000e+01 3.400000000000000000e+01 1.050000000000000000e+01 2.405628765241622613e+00 7.951632636671058796e-01 6.000000000000000000e+00 4.800000000000000711e+00 5.000000000000000000e+00 7.500000000000000000e+00 1.143725994166401971e+00 7.500000000000000000e+00 5.000000000000000000e+00 1.292438577624682727e+00 6.446231439823559839e-01 1.436297549186657641e+00 2.954420185663016341e+00 3.400000000000000355e+00 3.110649524985987124e+00 2.148101280644182598e+00 1.212769760833974919e+00 5.650000000000000000e+01 4.157109540204438680e+00 2.020000000000000284e+01 3.000000000000000000e+00 7.400000000000000355e+00 2.200000000000000178e+00 4.000000000000000000e+00 6.819369144902167612e-01 6.819369144902167612e-01 5.182720550125646808e-01 9.294573153934140297e-01 1.493323919690181967e+00 1.103761174831171754e+00 6.000000000000000000e+00 2.000000000000000000e+00 1.877498293723385503e+00 1.348153970653541478e+00 3.200000000000000178e+00 1.780000000000000071e+01 9.780236905765224975e-01 6.600000000000000533e+00 7.788547550907266581e-01 3.000000000000000000e+00 4.364396252737386961e-01 5.728270081717820039e-01 3.400000000000000355e+00 8.319630356780645108e-01 2.400000000000000355e+00 4.372615070901599843e-01 9.770272603922536270e-01 3.600000000000000089e+00 1.147828951804563680e+00 9.985569649904187939e-01 3.200000000000000178e+00 1.991882349390924789e+00 9.348349461927558668e-01 4.000000000000000000e+00 5.400000000000000355e+00 3.000000000000000000e+00 3.682459338247170422e-01 2.000000000000000000e+00 5.000000000000000000e+00 2.600000000000000089e+00 3.800000000000000266e+00 1.140000000000000036e+01 2.000000000000000000e+00 2.600000000000000089e+00 6.031193201243585378e-01 2.000000000000000000e+00 9.656923565224918571e-01 9.791714781860014760e-01 6.546594379106080996e-01 9.902950007550543887e-01 1.271415870470065768e+00 3.400000000000000355e+00 1.432937558288600144e+00 2.360000000000000142e+01 7.445395333237830870e-01 7.800000000000000711e+00 1.097013064300074170e+00 1.113302832887071103e+00 2.800000000000000266e+00 3.600000000000000089e+00 2.000000000000000000e+00 7.800000000000000711e+00 1.773035977674563557e-01 5.800000000000000711e+00 1.010224861208300684e+00 1.502620685499327591e+00 9.956278951557163692e-01 2.600000000000000089e+00 6.935872181430124961e-01 7.910468208086514075e-01 2.454972892164780096e-01 2.400000000000000355e+00 2.400000000000000355e+00 5.864657464615863347e-01 6.819369144902167612e-01 6.137432230411951073e-01 3.818846721145213730e-01 3.546071955349127114e-01 8.213148071339694267e-01 3.955234104043257037e-01 2.454972892164780096e-01 5.455495315921733424e-01 3.273297189553040498e-01 0.000000000000000000e+00 7.228531293596297536e-01 9.281817463896043785e-01 3.273297189553040498e-01 3.409684572451083806e-01 6.819369144902167612e-01 4.228008869839343653e-01 4.500783635635430269e-01 1.909423360572606865e-01 2.182198126368693480e-01 1.500261211878476941e-01 6.546594379106080996e-01 4.091621486941300900e-01 2.182198126368693480e-01 9.083382306550155105e-01 2.000000000000000000e+00 2.045810743470650450e-01 0.000000000000000000e+00 1.500261211878476941e-01 3.682459338247170422e-01 0.000000000000000000e+00 1.500261211878476941e-01 1.363873828980433356e-01 1.773035977674563557e-01 2.591360275062823404e-01 0.000000000000000000e+00 1.363873828980433356e-01 3.144769687213507803e-01 1.773035977674563557e-01 7.379566676490441068e-01 1.636648594776520249e-01 6.400000000000000355e+00 2.400000000000000355e+00 5.400000000000000355e+00 8.189934866561614513e-01 3.000000000000000000e+00 9.770272603922536270e-01 6.252749503523342689e-01 3.200000000000000178e+00 3.200000000000000178e+00 7.910468208086514075e-01 5.880413371212496187e-01 4.637171018533474132e-01 9.000000000000000000e+00 5.399797727522450685e-01 2.000000000000000000e+00 2.600000000000000089e+00 9.130964792147957532e-01 1.136467718642682589e+00 2.600000000000000089e+00 3.955234104043257037e-01 4.000000000000000000e+00 4.773558401431516884e-01 3.166376430652882989e-01 4.909945784329560192e-01 2.864135040858910020e-01 1.679995757993530958e+00 5.941512017147235758e-01 4.773558401431516884e-01 2.600000000000000089e+00 3.682459338247170422e-01 7.773688571947938719e-01 6.410206996208036578e-01 2.200000000000000178e+00 1.034973061051453813e+00 5.591882698819777842e-01 7.501306059392384151e-01 5.956316266590264696e-01 7.115762869361987875e-01 1.178767742462438539e+00 5.515062783710371619e-01 5.999290195391030478e-01 8.592405122576730614e-01 8.728792505474773922e-01 3.979250831829406199e-01 1.106496804039778681e+00 1.980000000000000071e+01 3.136909806654997190e-01 2.727747657960866712e-01 7.092143910698254228e-01 3.409684572451083806e-01 6.121924356660626287e-01 3.833233559449829020e-01 3.546071955349127114e-01 5.818118552308934044e-01 3.000000000000000000e+00 7.501306059392384151e-01 2.591360275062823404e-01 3.818846721145213730e-01 6.001044847513907765e-01 3.136909806654997190e-01 8.000000000000000000e+00 2.454972892164780096e-01 8.227597982250556274e-01 8.585733475026566808e-01 8.241452152817132504e-01 5.504722909349822890e-01 3.157825338319454889e-01 2.727747657960866712e-01 7.364918676494340843e-01 0.000000000000000000e+00 1.773035977674563557e-01 0.000000000000000000e+00 3.424881853289402645e-01 4.493238098599716679e-01 3.273297189553040498e-01 0.000000000000000000e+00 2.182198126368693480e-01 0.000000000000000000e+00 1.500261211878476941e-01 0.000000000000000000e+00 8.264597881491844156e-01 2.727747657960866712e-01 1.611925774166299008e-01 2.727747657960866712e-01 7.228531293596297536e-01 2.727747657960866712e-01 5.319107933023690116e-01 2.454972892164780096e-01 0.000000000000000000e+00 4.285347049662437957e-01 3.682459338247170422e-01 1.500261211878476941e-01 2.182198126368693480e-01 3.818846721145213730e-01 1.636648594776520249e-01 2.045810743470650450e-01 1.909423360572606865e-01 9.078386697007829742e-01 0.000000000000000000e+00 3.136909806654997190e-01 0.000000000000000000e+00 0.000000000000000000e+00 0.000000000000000000e+00 9.518783164708296551e-01 6.273819613309994381e-01 4.000000000000000000e+00 5.591882698819777842e-01 6.001044847513907765e-01 5.578853711150316697e-01 0.000000000000000000e+00 6.273819613309994381e-01 2.182198126368693480e-01 2.727747657960866712e-01 1.909423360572606865e-01 6.137432230411951073e-01 2.727747657960866712e-01 7.092143910698254228e-01 7.774080825188470767e-01 2.142673524831218979e-01 0.000000000000000000e+00 2.454972892164780096e-01 7.228531293596297536e-01 6.273819613309994381e-01 2.318585509266737066e-01 2.454972892164780096e-01 5.319107933023690116e-01 1.460276450673744231e+00 0.000000000000000000e+00 2.591360275062823404e-01 1.363873828980433356e-01 3.000522423756953883e-01 4.826070550347843491e-01 2.727747657960866712e-01 4.713445808508489598e-01 2.200000000000000178e+00 3.273297189553040498e-01 4.637171018533474132e-01 3.000522423756953883e-01 5.050587594245016243e-01 3.546071955349127114e-01 1.197302606755343390e+00 3.409684572451083806e-01 0.000000000000000000e+00 1.773035977674563557e-01 3.136909806654997190e-01 0.000000000000000000e+00 5.940000000000000568e+01 6.478400687657058787e-01 4.091621486941300900e-01 2.591360275062823404e-01 2.800000000000000266e+00 5.728270081717820039e-01 7.400000000000000355e+00 1.636648594776520249e-01 1.714082912968865946e+00 5.329921585279947527e-01 2.051073639943859828e+00 3.273297189553040498e-01 4.897539485328500364e-01 1.193389600357879221e+00 1.544394704326331080e+00 3.296368349909774675e+00 2.318585509266737066e-01 9.137378346506066507e-01 6.137432230411951073e-01 2.100000000000000000e+01 9.500000000000000000e+01 5.000000000000000000e+00 1.950000000000000000e+01 9.500000000000000000e+00 3.920000000000000000e+02 2.800000000000000266e+00 8.060000000000000000e+02 6.634312521367945470e-01 4.628023865015937766e-01 3.955234104043257037e-01 3.818846721145213730e-01 3.136909806654997190e-01 3.200000000000000178e+00 4.637171018533474132e-01 5.728270081717820039e-01 4.228008869839343653e-01 4.228008869839343653e-01 2.400000000000000355e+00 3.831803822728350184e-01 4.364396252737386961e-01 3.000522423756953883e-01 6.200000000000000178e+00 5.500000000000000000e+00 1.125195908908857456e+00 4.637171018533474132e-01 1.193389600357879221e+00 2.182198126368693480e-01 7.663607645456700368e-01 9.206148345617924944e-01 1.773035977674563557e-01 5.717763067660922571e-01 3.818846721145213730e-01 8.865179888372817230e-01 4.091621486941300900e-01 7.007537688442211365e-01 0.000000000000000000e+00 6.819369144902167612e-01 0.000000000000000000e+00 1.500261211878476941e-01 0.000000000000000000e+00 3.000522423756953883e-01 2.318585509266737066e-01 2.727747657960866712e-01 1.636648594776520249e-01 0.000000000000000000e+00 5.591882698819777842e-01 3.136909806654997190e-01 1.500261211878476941e-01 0.000000000000000000e+00 6.484591084617208345e-01 0.000000000000000000e+00 0.000000000000000000e+00 0.000000000000000000e+00 1.773035977674563557e-01 0.000000000000000000e+00 3.409684572451083806e-01 0.000000000000000000e+00
2.487000000000000000e+03 6.270000000000000000e+02 4.500000000000000000e+01 9.000000000000000000e+01 1.127000000000000000e+03 1.300000000000000000e+01 0.000000000000000000e+00 3.550000000000000000e+01 1.740000000000000000e+02 1.650000000000000000e+01 6.290000000000000000e+02 2.720000000000000000e+03 5.850000000000000000e+01 1.470000000000000000e+02 2.850000000000000000e+01 5.665000000000000000e+02 3.600000000000000089e+00 5.371433496463464685e-01 2.200000000000000178e+00 6.052531826826916816e-01 9.060012203476921488e-01 2.971806680480877927e-01 8.015358437910725664e-01 4.617463586933419073e-01 3.200407194364022767e-01 2.600000000000000089e+00 2.320000000000000284e+01 4.400000000000000355e+00 2.000000000000000000e+00 1.139613550068814929e+00 3.200407194364022767e-01 7.757085819272493410e-01 2.000000000000000000e+00 2.600000000000000089e+00 8.000000000000000000e+00 2.000000000000000000e+01 3.886208736013455622e-01 2.400000000000000355e+00 2.049737473170527124e+00 1.550000000000000000e+01 2.400000000000000355e+00 3.150000000000000000e+01 8.772734567190328958e-01 3.346018911214628577e+00 2.016051486072611976e+00 1.665978249168259984e+00 3.586944680762766513e+00 2.800000000000000266e+00 2.380147880060299315e+00 2.598528394386887985e+00 7.000000000000000000e+00 2.600000000000000089e+00 3.400000000000000355e+00 1.450000000000000000e+01 5.402302575359735348e-01 3.009244246575770720e+00 2.475969398042426217e+00 1.672858255180996068e+00 4.000000000000000000e+00 1.800229046829762591e+00 1.016368906923875715e+00 3.500000000000000000e+01 2.000000000000000000e+01 9.800000000000000711e+00 1.649450109068838932e+00 4.400000000000000355e+00 1.014072771231860459e+00 9.837576141251949124e-01 5.715012847078612124e-01 5.715012847078612124e-01 4.343409763779744748e-01 7.789372279773782992e-01 1.251488987402751274e+00 9.250136134633937246e-01 3.800000000000000266e+00 1.518926813705236079e+00 1.573448605142383050e+00 4.000000000000000000e+00 1.696609187568157040e+00 1.480000000000000071e+01 8.196385673842636610e-01 2.000000000000000000e+00 6.527238571150302260e-01 1.352244970784963529e+00 3.657608222130311337e-01 4.800610791546033318e-01 2.400000000000000355e+00 6.972315673435905969e-01 1.320000000000000107e+01 3.664496051546525246e-01 8.188035031454298229e-01 4.000000000000000000e+00 9.619448759003891292e-01 8.368466000592115206e-01 1.188398947311885889e+00 2.200000000000000178e+00 7.834439834340847231e-01 2.600000000000000089e+00 2.800000000000000266e+00 6.400000000000000355e+00 3.086106937422450347e-01 1.051071543933899566e+00 1.331209210307187751e+00 1.146008257247288276e+00 2.400000000000000355e+00 4.000000000000000000e+00 5.259703704739465691e-01 4.933414590249812770e-01 5.054477312477966278e-01 9.724182541568184845e-01 7.000000000000000000e+00 8.206004776129822709e-01 5.486412333195466173e-01 8.299226118216032066e-01 2.400000000000000355e+00 2.600000000000000089e+00 1.200881838285980052e+00 1.220000000000000107e+01 6.239657815392216644e-01 2.800000000000000266e+00 9.193583193211845028e-01 9.330100567139635315e-01 1.113049579261127908e+00 3.800000000000000266e+00 1.175418357345922038e+00 1.979377385496183139e+00 1.485903340240438963e-01 2.200000000000000178e+00 8.466249498400593154e-01 1.259280197250258304e+00 8.343918756734773901e-01 6.666787744319150333e-01 5.812648909349661386e-01 6.629414902611189264e-01 2.057404624948300231e-01 1.020923334424068241e+00 8.990457394938472513e-01 4.914911048487606293e-01 5.715012847078612124e-01 5.143511562370750578e-01 3.200407194364022767e-01 2.971806680480877927e-01 6.883077561177934900e-01 3.314707451305594632e-01 2.057404624948300231e-01 4.572010277662889033e-01 2.743206166597733087e-01 0.000000000000000000e+00 6.057913617903327719e-01 7.778682297915918697e-01 2.743206166597733087e-01 2.857506423539306062e-01 5.715012847078612124e-01 3.543307965188739472e-01 3.771908479071883757e-01 1.600203597182011384e-01 1.828804111065155669e-01 1.257302826357294678e-01 5.486412333195466173e-01 3.429007708247167052e-01 1.828804111065155669e-01 7.612382534778503462e-01 1.244391218330632043e+00 1.714503854123583526e-01 0.000000000000000000e+00 1.257302826357294678e-01 3.086106937422450347e-01 0.000000000000000000e+00 1.257302826357294678e-01 1.143002569415722258e-01 1.485903340240438963e-01 2.171704881889872374e-01 0.000000000000000000e+00 1.143002569415722258e-01 2.635492929278346330e-01 1.485903340240438963e-01 6.184489718311199091e-01 1.371603083298866543e-01 2.400000000000000355e+00 9.240785893617451396e-01 1.720015714070780355e+00 6.863623596931438531e-01 1.453075372465266080e+00 8.188035031454298229e-01 5.240153888562218976e-01 1.170544358038406729e+00 9.676360175268605701e-01 6.629414902611189264e-01 4.928115379666017093e-01 3.886208736013455622e-01 8.817738563827929310e-01 2.000000000000000000e+00 1.261987022702312666e+00 2.400000000000000355e+00 7.652259319670059456e-01 9.524235269164669226e-01 2.000000000000000000e+00 3.314707451305594632e-01 9.568189636781909702e-01 4.000508992955027487e-01 2.653600589050932324e-01 4.114809249896600463e-01 2.400305395773016659e-01 1.407930431093907586e+00 4.979319463069709073e-01 4.000508992955027487e-01 2.000000000000000000e+00 3.086106937422450347e-01 6.514785915509786474e-01 5.372112076253894308e-01 1.041567792244200596e+00 8.673653258250461073e-01 4.686310534604460898e-01 6.286514131786472559e-01 4.991726252313773426e-01 5.963407369663977775e-01 9.878733133153088097e-01 4.621931148119725608e-01 5.027740808787727333e-01 7.200916187319050810e-01 7.315216444260622675e-01 3.334834812785247293e-01 9.273062237825930865e-01 1.400000000000000000e+01 2.628905909656161222e-01 2.286005138831444516e-01 5.943613360961755854e-01 2.857506423539306062e-01 5.130515096592688229e-01 3.212464169722393237e-01 2.971806680480877927e-01 4.875908836395597135e-01 1.559244979111088725e+00 6.286514131786472559e-01 2.171704881889872374e-01 3.200407194364022767e-01 5.029211305429178713e-01 2.628905909656161222e-01 3.200000000000000178e+00 2.057404624948300231e-01 6.895187394908883771e-01 7.195324973432519755e-01 6.906797964903145237e-01 4.613265754950345299e-01 2.646434295292127703e-01 2.286005138831444516e-01 6.172213874844900694e-01 0.000000000000000000e+00 1.485903340240438963e-01 0.000000000000000000e+00 2.870242595080419457e-01 3.765584896907476775e-01 2.743206166597733087e-01 0.000000000000000000e+00 1.828804111065155669e-01 0.000000000000000000e+00 1.257302826357294678e-01 0.000000000000000000e+00 6.926195380400128609e-01 2.286005138831444516e-01 1.350883976530895814e-01 2.286005138831444516e-01 6.057913617903327719e-01 2.286005138831444516e-01 4.457710020721317168e-01 2.057404624948300231e-01 0.000000000000000000e+00 3.591360567614881316e-01 3.086106937422450347e-01 1.257302826357294678e-01 1.828804111065155669e-01 3.200407194364022767e-01 1.371603083298866543e-01 1.714503854123583526e-01 1.600203597182011384e-01 7.608195934507024916e-01 0.000000000000000000e+00 2.628905909656161222e-01 0.000000000000000000e+00 0.000000000000000000e+00 0.000000000000000000e+00 7.977272812035746119e-01 5.257811819312322443e-01 2.200000000000000178e+00 4.686310534604460898e-01 5.029211305429178713e-01 4.675391514042118724e-01 0.000000000000000000e+00 5.257811819312322443e-01 1.828804111065155669e-01 2.286005138831444516e-01 1.600203597182011384e-01 5.143511562370750578e-01 2.286005138831444516e-01 5.943613360961755854e-01 6.515114645669617399e-01 1.795680283807440658e-01 0.000000000000000000e+00 2.057404624948300231e-01 6.057913617903327719e-01 5.257811819312322443e-01 1.943104368006727811e-01 2.057404624948300231e-01 4.457710020721317168e-01 1.223793359555186866e+00 0.000000000000000000e+00 2.171704881889872374e-01 1.143002569415722258e-01 2.514605652714589357e-01 4.044517111493215467e-01 2.286005138831444516e-01 3.950131277139024011e-01 6.010597415729589388e-01 2.743206166597733087e-01 3.886208736013455622e-01 2.514605652714589357e-01 4.232674954688967484e-01 2.971806680480877927e-01 3.260000000000000142e+01 2.857506423539306062e-01 0.000000000000000000e+00 1.485903340240438963e-01 2.628905909656161222e-01 0.000000000000000000e+00 4.060000000000000142e+01 2.171704881889872374e-01 3.429007708247167052e-01 2.171704881889872374e-01 1.276863215697285225e+00 4.800610791546033318e-01 8.204779019448157351e-01 1.371603083298866543e-01 5.745989495757403143e-01 4.466772466272391218e-01 6.875657823185119533e-01 2.743206166597733087e-01 4.104412077274149917e-01 4.000508992955027487e-01 1.294289162038284147e+00 5.525082179345184308e-01 1.943104368006727811e-01 7.657634237022852286e-01 5.143511562370750578e-01 3.600000000000000089e+00 1.560033154187607796e+00 2.000000000000000000e+00 3.400000000000000355e+00 3.200000000000000178e+00 4.559723538217902217e+00 2.800000000000000266e+00 2.200000000000000178e+00 5.559925043725763016e-01 3.878542909636246705e-01 3.314707451305594632e-01 3.200407194364022767e-01 2.628905909656161222e-01 1.048984216901180710e+00 3.886208736013455622e-01 4.800610791546033318e-01 3.543307965188739472e-01 3.543307965188739472e-01 1.639671921737360982e+00 3.211265970364421962e-01 3.657608222130311337e-01 2.514605652714589357e-01 5.235668853267488876e-01 9.398363192844838565e-01 3.771908479071883757e-01 3.886208736013455622e-01 4.000508992955027487e-01 1.828804111065155669e-01 6.422531940728843924e-01 3.086106937422450347e-01 1.485903340240438963e-01 4.791805325960629691e-01 3.200407194364022767e-01 2.971806680480877927e-01 3.429007708247167052e-01 5.872708613489985296e-01 0.000000000000000000e+00 5.715012847078612124e-01 0.000000000000000000e+00 1.257302826357294678e-01 0.000000000000000000e+00 2.514605652714589357e-01 1.943104368006727811e-01 2.286005138831444516e-01 1.371603083298866543e-01 0.000000000000000000e+00 4.686310534604460898e-01 2.628905909656161222e-01 1.257302826357294678e-01 0.000000000000000000e+00 5.434450103693636569e-01 0.000000000000000000e+00 0.000000000000000000e+00 0.000000000000000000e+00 1.485903340240438963e-01 0.000000000000000000e+00 2.857506423539306062e-01 0.000000000000000000e+00
1.600000000000000000e+01 1.479000000000000000e+03 1.358300000000000000e+04 3.890000000000000000e+02 3.450000000000000000e+01 3.430000000000000000e+02 8.200000000000000000e+01 0.000000000000000000e+00 7.350000000000000000e+01 1.309000000000000000e+03 2.600000000000000000e+02 2.700000000000000000e+01 1.118000000000000000e+03 9.200000000000000000e+01 1.631000000000000000e+03 1.508000000000000000e+03 5.000000000000000000e+00 6.490963609422580882e-01 3.200000000000000178e+00 1.828504618863464160e+00 1.094832683908538273e+00 3.591199449819252876e-01 9.685943234931871926e-01 5.579849053395525837e-01 3.867445561343810234e-01 3.800000000000000266e+00 4.520000000000000284e+01 4.800000000000000711e+00 1.094887575184948281e+00 2.400000000000000355e+00 3.867445561343810234e-01 9.373840670505670936e-01 2.200000000000000178e+00 1.050000000000000000e+01 1.100000000000000000e+01 4.850000000000000000e+01 1.174045973979370938e+00 1.950000000000000000e+01 2.476949841411888453e+00 1.400000000000000000e+01 1.100000000000000000e+01 1.450000000000000000e+01 6.000000000000000000e+00 6.500000000000000000e+00 8.000000000000000000e+00 8.052825523436525357e-01 5.200000000000000178e+00 6.800000000000000711e+00 2.876225366038242637e+00 1.256048558145361316e+00 1.158281110116383239e+00 1.213198606756595410e+00 3.800000000000000266e+00 5.235544870305905985e-01 3.800000000000000266e+00 1.454575945825113514e+00 3.200000000000000178e+00 2.021520338146451490e+00 2.000000000000000000e+00 2.175438128255893222e+00 4.912814125268474275e-01 6.150000000000000000e+01 5.500000000000000000e+00 9.400000000000000355e+00 2.800000000000000266e+00 1.020000000000000107e+01 1.225428828208724674e+00 1.188795296075663810e+00 6.906152788113947283e-01 6.906152788113947283e-01 5.248676118966599802e-01 9.412856370938135209e-01 1.512328036858833880e+00 2.000000000000000000e+00 6.600000000000000533e+00 3.600000000000000089e+00 1.901391433776526529e+00 2.400000000000000355e+00 3.400000000000000355e+00 1.700000000000000000e+01 9.904700704706379533e-01 3.000000000000000000e+00 7.887665008465815086e-01 5.000000000000000000e+00 4.419937784392926061e-01 5.801168342015715629e-01 1.600000000000000089e+00 8.425506401499016640e-01 4.400000000000000355e+00 4.428261195660698757e-01 9.894609596644875493e-01 4.200000000000000178e+00 1.162436282204916571e+00 1.011264652393020880e+00 2.200000000000000178e+00 3.800000000000000266e+00 9.467317038998734890e-01 5.800000000000000711e+00 6.800000000000000711e+00 3.800000000000000266e+00 3.729322505581531555e-01 4.000000000000000000e+00 3.600000000000000089e+00 1.384862699833769861e+00 2.800000000000000266e+00 6.400000000000000355e+00 6.355946762868243116e-01 5.961651502636966526e-01 6.107946476773378208e-01 1.175092553044900345e+00 9.779818072238724014e-01 3.000000000000000000e+00 6.629906676589389924e-01 8.000000000000000000e+00 2.200000000000000178e+00 3.600000000000000089e+00 1.451173195509711356e+00 1.480000000000000071e+01 7.540145817988079813e-01 1.809203197928192841e+00 1.110973709096968465e+00 1.127470782118586312e+00 1.345034676352943492e+00 5.000000000000000000e+00 2.000000000000000000e+00 4.000000000000000000e+00 1.795599724909626438e-01 3.800000000000000266e+00 1.023081034859540717e+00 1.521743113788826429e+00 1.008298307064636301e+00 8.056299434519935687e-01 7.024138448289384273e-01 8.011137234212178937e-01 2.486215003721020944e-01 2.000000000000000000e+00 2.000000000000000000e+00 5.939291397777994863e-01 6.906152788113947283e-01 6.215537509302553332e-01 3.867445561343810234e-01 3.591199449819252876e-01 8.317669017005391296e-01 4.005568617106089468e-01 2.486215003721020944e-01 5.524922230491158270e-01 3.314953338294694962e-01 0.000000000000000000e+00 7.320521955400783876e-01 2.000000000000000000e+00 3.314953338294694962e-01 3.453076394056973641e-01 6.906152788113947283e-01 4.281814728630647382e-01 4.558060840155205296e-01 1.933722780671905117e-01 2.209968892196463031e-01 1.519353613385068247e-01 6.629906676589389924e-01 4.143691672868368703e-01 2.209968892196463031e-01 9.198977897945456172e-01 2.400000000000000355e+00 2.071845836434184351e-01 0.000000000000000000e+00 1.519353613385068247e-01 3.729322505581531555e-01 0.000000000000000000e+00 1.519353613385068247e-01 1.381230557622789568e-01 1.795599724909626438e-01 2.624338059483299901e-01 0.000000000000000000e+00 1.381230557622789568e-01 3.184790188336016348e-01 1.795599724909626438e-01 7.473479422362079294e-01 1.657476669147347481e-01 7.000000000000000000e+00 2.000000000000000000e+00 3.400000000000000355e+00 8.294160399786886240e-01 1.755929654649938998e+00 9.894609596644875493e-01 6.332322315975069671e-01 1.414512687580454786e+00 3.400000000000000355e+00 8.011137234212178937e-01 5.955247814854043309e-01 4.696183895917483975e-01 1.065555780833793653e+00 5.468515831711223685e-01 1.525014103836066504e+00 3.600000000000000089e+00 9.247165920707400844e-01 1.150930465404254033e+00 2.400000000000000355e+00 4.005568617106089468e-01 3.600000000000000089e+00 4.834306951679763209e-01 3.206671900306023448e-01 4.972430007442041888e-01 2.900584171007857814e-01 1.701375470597592754e+00 6.017124005306002665e-01 4.834306951679763209e-01 2.600000000000000089e+00 3.729322505581531555e-01 7.872616933374412262e-01 6.491783620827110690e-01 2.000000000000000000e+00 1.048144181569432787e+00 5.663045286253436394e-01 7.596768066925342344e-01 6.032116654390463628e-01 2.800000000000000266e+00 1.193768801507304689e+00 5.585247756945012076e-01 6.075637471624046881e-01 8.701752513023572888e-01 8.839875568785852122e-01 4.029890983007879957e-01 1.120578139397397033e+00 1.920000000000000284e+01 3.176830282532415728e-01 2.762461115245579135e-01 7.182398899638505751e-01 3.453076394056973641e-01 6.199832281550584634e-01 3.882015487294195322e-01 3.591199449819252876e-01 5.892160228874406824e-01 2.000000000000000000e+00 7.596768066925342344e-01 2.624338059483299901e-01 3.867445561343810234e-01 6.077414453540272987e-01 3.176830282532415728e-01 5.400000000000000355e+00 2.486215003721020944e-01 8.332302818227262931e-01 8.694995961742826296e-01 8.346333297682519969e-01 5.574776296810427523e-01 3.198011986330832612e-01 2.762461115245579135e-01 7.458645011163063110e-01 0.000000000000000000e+00 1.795599724909626438e-01 0.000000000000000000e+00 3.468467076274516225e-01 4.550419278226274233e-01 3.314953338294694962e-01 0.000000000000000000e+00 2.209968892196463031e-01 0.000000000000000000e+00 1.519353613385068247e-01 0.000000000000000000e+00 8.369773580093289311e-01 2.762461115245579135e-01 1.632439224647813658e-01 2.762461115245579135e-01 7.320521955400783876e-01 2.762461115245579135e-01 5.386799174728879036e-01 2.486215003721020944e-01 0.000000000000000000e+00 4.339882597085409355e-01 3.729322505581531555e-01 1.519353613385068247e-01 2.209968892196463031e-01 3.867445561343810234e-01 1.657476669147347481e-01 2.071845836434184351e-01 1.933722780671905117e-01 9.193918714018620708e-01 0.000000000000000000e+00 3.176830282532415728e-01 0.000000000000000000e+00 0.000000000000000000e+00 0.000000000000000000e+00 9.639919689865300567e-01 6.353660565064831456e-01 4.200000000000000178e+00 5.663045286253436394e-01 6.077414453540272987e-01 5.649850491015374621e-01 0.000000000000000000e+00 6.353660565064831456e-01 2.209968892196463031e-01 2.762461115245579135e-01 1.933722780671905117e-01 6.215537509302553332e-01 2.762461115245579135e-01 7.182398899638505751e-01 7.873014178449899703e-01 2.169941298542704677e-01 0.000000000000000000e+00 2.486215003721020944e-01 7.320521955400783876e-01 6.353660565064831456e-01 2.348091947958741987e-01 2.486215003721020944e-01 5.386799174728879036e-01 1.478860004048409449e+00 0.000000000000000000e+00 2.624338059483299901e-01 1.381230557622789568e-01 3.038707226770136494e-01 4.887487372909701810e-01 2.762461115245579135e-01 4.773429362800963860e-01 7.263343969924834775e-01 3.314953338294694962e-01 4.696183895917483975e-01 3.038707226770136494e-01 5.114861632279231740e-01 3.591199449819252876e-01 1.212539541438497404e+00 3.453076394056973641e-01 0.000000000000000000e+00 1.795599724909626438e-01 3.176830282532415728e-01 0.000000000000000000e+00 4.960000000000000142e+01 2.624338059483299901e-01 4.143691672868368703e-01 2.624338059483299901e-01 2.200000000000000178e+00 5.801168342015715629e-01 9.914843416316346802e-01 1.657476669147347481e-01 6.943585681856052627e-01 5.397750442081091782e-01 2.200000000000000178e+00 3.314953338294694962e-01 4.959865825240468151e-01 1.208576737919940802e+00 3.800000000000000266e+00 8.500000000000000000e+00 2.348091947958741987e-01 9.253661094288830880e-01 6.215537509302553332e-01 8.300000000000000000e+01 4.900000000000000000e+01 7.500000000000000000e+00 3.600000000000000000e+01 1.250000000000000000e+01 3.730000000000000000e+02 1.050000000000000000e+01 2.600000000000000000e+01 6.718741124450715585e-01 4.686920335252835468e-01 4.005568617106089468e-01 3.867445561343810234e-01 3.176830282532415728e-01 3.800000000000000266e+00 4.696183895917483975e-01 5.801168342015715629e-01 4.281814728630647382e-01 4.281814728630647382e-01 2.000000000000000000e+00 3.880567555669509616e-01 4.419937784392926061e-01 3.038707226770136494e-01 4.800000000000000711e+00 6.000000000000000000e+00 1.139515210038801296e+00 4.696183895917483975e-01 4.834306951679763209e-01 2.209968892196463031e-01 7.761135111339019232e-01 3.729322505581531555e-01 1.795599724909626438e-01 5.790527615156393360e-01 3.867445561343810234e-01 8.977998624548131357e-01 4.143691672868368703e-01 2.400000000000000355e+00 0.000000000000000000e+00 6.906152788113947283e-01 0.000000000000000000e+00 1.519353613385068247e-01 0.000000000000000000e+00 3.038707226770136494e-01 2.348091947958741987e-01 2.762461115245579135e-01 1.657476669147347481e-01 0.000000000000000000e+00 5.663045286253436394e-01 3.176830282532415728e-01 1.519353613385068247e-01 0.000000000000000000e+00 6.567114324979170803e-01 0.000000000000000000e+00 0.000000000000000000e+00 0.000000000000000000e+00 1.795599724909626438e-01 0.000000000000000000e+00 3.453076394056973641e-01 0.000000000000000000e+00
3.200000000000000000e+01 7.560000000000000000e+02 1.190000000000000000e+02 4.860000000000000000e+02 2.590000000000000000e+02 7.850000000000000000e+01 1.220000000000000000e+02 3.800000000000000000e+01 0.000000000000000000e+00 2.250000000000000000e+01 3.770000000000000000e+02 7.700000000000000000e+01 5.786000000000000000e+03 2.585000000000000000e+03 8.940000000000000000e+02 5.172500000000000000e+04 6.000000000000000000e+00 1.023149147960898508e+00 3.600000000000000089e+00 2.882211417911715756e+00 4.400000000000000355e+00 5.660689041464329607e-01 1.526763230290202777e+00 5.500000000000000000e+00 6.096126660038508893e-01 3.400000000000000355e+00 1.445000000000000000e+02 1.250000000000000000e+01 1.725835110271257467e+00 3.200000000000000178e+00 6.096126660038508893e-01 2.250000000000000000e+01 2.989998356509699473e+00 3.650000000000000000e+01 5.500000000000000000e+01 4.880000000000000000e+02 1.850609878940261410e+00 5.600000000000000000e+01 1.300000000000000000e+01 5.100000000000000000e+01 2.000000000000000000e+01 1.630000000000000000e+02 6.000000000000000000e+00 3.900000000000000000e+01 1.300000000000000000e+01 5.500000000000000000e+00 1.500000000000000000e+01 2.450000000000000000e+01 9.067398031114013435e+00 1.400000000000000000e+01 4.564400612239004396e+00 7.000000000000000000e+00 1.000000000000000000e+01 4.126308199747449557e+00 1.029029081463166184e+00 1.150000000000000000e+01 4.716219574629890943e+00 1.200000000000000000e+01 5.500000000000000000e+00 6.858142492543321644e+00 3.871953294470752205e+00 2.930000000000000000e+02 8.900000000000000000e+01 5.300000000000000000e+01 6.200000000000000178e+00 1.360000000000000142e+01 3.600000000000000089e+00 3.200000000000000178e+00 1.088594046435447993e+00 1.088594046435447993e+00 8.273314752909405323e-01 2.000000000000000000e+00 4.200000000000000178e+00 2.600000000000000089e+00 1.580000000000000071e+01 1.220000000000000107e+01 8.400000000000000355e+00 2.600000000000000089e+00 7.200000000000000178e+00 3.800000000000000000e+01 2.600000000000000089e+00 1.619999999999999929e+01 1.243306574866270164e+00 4.800000000000000711e+00 6.967001897186867465e-01 9.144189990057762785e-01 8.200000000000001066e+00 1.328084736651246489e+00 5.600000000000000533e+00 6.980121815367255067e-01 3.000000000000000000e+00 6.600000000000000533e+00 1.832309905374120751e+00 2.400000000000000355e+00 4.600000000000000533e+00 1.450000000000000000e+01 1.492301905354378677e+00 8.000000000000000000e+00 6.800000000000000711e+00 5.500000000000000000e+00 5.878407850751419250e-01 5.200000000000000178e+00 1.500000000000000000e+01 3.000000000000000000e+00 3.600000000000000089e+00 2.560000000000000142e+01 2.400000000000000355e+00 9.397154293868290598e-01 9.627754228092766375e-01 1.852259566942849434e+00 1.541560410737501385e+00 4.000000000000000000e+00 1.045050284578030064e+00 3.600000000000000089e+00 5.400000000000000355e+00 5.800000000000000711e+00 4.200000000000000178e+00 5.200000000000000000e+01 1.188528273055857509e+00 1.140000000000000036e+01 3.600000000000000089e+00 2.200000000000000178e+00 6.200000000000000178e+00 1.180000000000000071e+01 2.200000000000000178e+00 1.180000000000000071e+01 2.830344520732164804e-01 1.560000000000000142e+01 1.612648833205538201e+00 2.000000000000000000e+00 1.589347307795754061e+00 2.000000000000000000e+00 1.107191736230668022e+00 1.262769093865119707e+00 3.918938567167613019e-01 1.944651907981580052e+00 1.712499806516523781e+00 9.361908799344853538e-01 1.088594046435447993e+00 9.797346417919032824e-01 6.096126660038508893e-01 5.660689041464329607e-01 1.311086686022397529e+00 6.313845469325598536e-01 3.918938567167613019e-01 8.708752371483584609e-01 5.225251422890150321e-01 0.000000000000000000e+00 1.153909689221574997e+00 1.481681225432878168e+00 5.225251422890150321e-01 5.442970232177239964e-01 1.088594046435447993e+00 6.749283087899777822e-01 7.184720706473957108e-01 3.048063330019254447e-01 3.483500948593433733e-01 2.394906902157985518e-01 1.045050284578030064e+00 6.531564278612688179e-01 3.483500948593433733e-01 1.450004493128145944e+00 2.400000000000000355e+00 3.265782139306344090e-01 0.000000000000000000e+00 2.394906902157985518e-01 5.878407850751419250e-01 0.000000000000000000e+00 2.394906902157985518e-01 2.177188092870896152e-01 2.830344520732164804e-01 4.136657376454702661e-01 0.000000000000000000e+00 2.177188092870896152e-01 5.020079550130297497e-01 2.830344520732164804e-01 1.178019869375493078e+00 2.612625711445075161e-01 1.460000000000000142e+01 4.800000000000000711e+00 9.800000000000000711e+00 1.307381100361443060e+00 5.600000000000000533e+00 3.600000000000000089e+00 2.600000000000000089e+00 3.200000000000000178e+00 4.200000000000000178e+00 1.262769093865119707e+00 9.387060372390445551e-01 7.402439515761045641e-01 2.000000000000000000e+00 8.619840828723654980e-01 4.800000000000000711e+00 5.600000000000000533e+00 1.457600211945492941e+00 3.200000000000000178e+00 5.200000000000000178e+00 6.313845469325598536e-01 6.000000000000000000e+00 7.620158325048136394e-01 5.054570969748701792e-01 7.837877134335226037e-01 4.572094995028881392e-01 3.400000000000000355e+00 2.600000000000000089e+00 7.620158325048136394e-01 3.400000000000000355e+00 5.878407850751419250e-01 2.600000000000000089e+00 1.023278403649321211e+00 3.000000000000000000e+00 3.600000000000000089e+00 8.926471180770673142e-01 1.197453451078992925e+00 9.508226184446858520e-01 2.000000000000000000e+00 4.400000000000000355e+00 8.803841505710057191e-01 2.400000000000000355e+00 1.371628498508664418e+00 1.393400379437373493e+00 2.200000000000000178e+00 3.000000000000000000e+00 6.600000000000000000e+01 5.007532613603060678e-01 4.354376185741792304e-01 1.132137808292865921e+00 5.442970232177239964e-01 2.600000000000000089e+00 2.000000000000000000e+00 5.660689041464329607e-01 9.287617494990434430e-01 6.800000000000000711e+00 1.197453451078992925e+00 4.136657376454702661e-01 6.096126660038508893e-01 9.579627608631942071e-01 5.007532613603060678e-01 2.100000000000000000e+01 3.918938567167613019e-01 2.600000000000000089e+00 1.370563485653560010e+00 3.400000000000000355e+00 2.400000000000000355e+00 5.040920633468477519e-01 4.354376185741792304e-01 1.175681570150283850e+00 0.000000000000000000e+00 2.830344520732164804e-01 0.000000000000000000e+00 5.467230056056944232e-01 7.172675564878452370e-01 5.225251422890150321e-01 0.000000000000000000e+00 3.483500948593433733e-01 0.000000000000000000e+00 2.394906902157985518e-01 0.000000000000000000e+00 3.000000000000000000e+00 4.354376185741792304e-01 2.573160014904072868e-01 4.354376185741792304e-01 1.153909689221574997e+00 4.354376185741792304e-01 8.491033562196493856e-01 3.918938567167613019e-01 0.000000000000000000e+00 5.600000000000000533e+00 5.878407850751419250e-01 2.394906902157985518e-01 3.483500948593433733e-01 6.096126660038508893e-01 2.612625711445075161e-01 3.265782139306344090e-01 3.048063330019254447e-01 5.400000000000000355e+00 0.000000000000000000e+00 5.007532613603060678e-01 0.000000000000000000e+00 0.000000000000000000e+00 0.000000000000000000e+00 1.519508690940660545e+00 1.001506522720612136e+00 1.380000000000000071e+01 8.926471180770673142e-01 9.579627608631942071e-01 8.905672660985808342e-01 0.000000000000000000e+00 1.001506522720612136e+00 3.483500948593433733e-01 4.354376185741792304e-01 3.048063330019254447e-01 9.797346417919032824e-01 4.354376185741792304e-01 1.132137808292865921e+00 1.240997212936410854e+00 2.000000000000000000e+00 0.000000000000000000e+00 3.918938567167613019e-01 1.153909689221574997e+00 1.001506522720612136e+00 3.701219757880522820e-01 3.918938567167613019e-01 8.491033562196493856e-01 3.400000000000000355e+00 0.000000000000000000e+00 4.136657376454702661e-01 2.177188092870896152e-01 4.789813804315971035e-01 7.703984865980559871e-01 4.354376185741792304e-01 7.524198993061066432e-01 1.144896912283969614e+00 5.225251422890150321e-01 7.402439515761045641e-01 4.789813804315971035e-01 2.600000000000000089e+00 5.660689041464329607e-01 3.600000000000000089e+00 5.442970232177239964e-01 0.000000000000000000e+00 2.830344520732164804e-01 5.007532613603060678e-01 0.000000000000000000e+00 1.028000000000000114e+02 4.136657376454702661e-01 6.531564278612688179e-01 4.136657376454702661e-01 3.000000000000000000e+00 9.144189990057762785e-01 1.562844009608029161e+00 2.612625711445075161e-01 2.400000000000000355e+00 8.508295683099842410e-01 1.309673376407666012e+00 5.225251422890150321e-01 3.600000000000000089e+00 7.620158325048136394e-01 3.600000000000000089e+00 1.052416106041874411e+00 3.701219757880522820e-01 1.458624024697431576e+00 9.797346417919032824e-01 8.800000000000000711e+00 1.600000000000000000e+01 2.400000000000000355e+00 3.800000000000000266e+00 3.600000000000000089e+00 2.050000000000000000e+01 2.800000000000000266e+00 2.500000000000000000e+01 1.059052965090204301e+00 4.400000000000000355e+00 6.313845469325598536e-01 6.096126660038508893e-01 5.007532613603060678e-01 7.400000000000000355e+00 7.402439515761045641e-01 9.144189990057762785e-01 6.749283087899777822e-01 6.749283087899777822e-01 3.800000000000000266e+00 6.116810426150519620e-01 6.967001897186867465e-01 4.789813804315971035e-01 2.600000000000000089e+00 2.800000000000000266e+00 7.184720706473957108e-01 7.402439515761045641e-01 7.620158325048136394e-01 3.483500948593433733e-01 1.223362085230103924e+00 5.878407850751419250e-01 2.830344520732164804e-01 9.127417363873269185e-01 6.096126660038508893e-01 5.660689041464329607e-01 6.531564278612688179e-01 1.118631891853634430e+00 0.000000000000000000e+00 1.088594046435447993e+00 0.000000000000000000e+00 2.394906902157985518e-01 0.000000000000000000e+00 4.789813804315971035e-01 3.701219757880522820e-01 4.354376185741792304e-01 2.612625711445075161e-01 0.000000000000000000e+00 8.926471180770673142e-01 5.007532613603060678e-01 2.394906902157985518e-01 0.000000000000000000e+00 1.035152533656241713e+00 0.000000000000000000e+00 0.000000000000000000e+00 0.000000000000000000e+00 2.830344520732164804e-01 0.000000000000000000e+00 5.442970232177239964e-01 0.000000000000000000e+00
5.500000000000000000e+01 1.662500000000000000e+04 5.200000000000000000e+02 1.909000000000000000e+03 5.900000000000000000e+01 5.100000000000000000e+01 4.850000000000000000e+01 1.986000000000000000e+03 5.350000000000000000e+01 0.000000000000000000e+00 2.249000000000000000e+03 1.400000000000000000e+02 1.301000000000000000e+03 9.900000000000000000e+01 2.030000000000000000e+02 1.377000000000000000e+03 1.182447818888968216e+00 4.165255352037031678e-01 1.273746382941868927e+00 1.173352541815126937e+00 7.025548085980988233e-01 2.304474902135945635e-01 6.215475748509979859e-01 3.580592579424733413e-01 2.481742202300248890e-01 1.607685562848331529e+00 2.120000000000000284e+01 1.259673945930553485e+00 7.025900323640301703e-01 3.600000000000000089e+00 2.481742202300248890e-01 1.503799835100270821e+00 4.868931057355446734e-01 5.000000000000000000e+00 7.000000000000000000e+00 2.200000000000000000e+01 7.533860256982898296e-01 5.500000000000000000e+00 1.589460241109860394e+00 5.500000000000000000e+00 6.500000000000000000e+00 1.200000000000000000e+01 1.700694964949675869e+00 2.594656191336995210e+00 1.563338585104881107e+00 5.167503105674969843e-01 5.500000000000000000e+00 6.400000000000000355e+00 2.300000000000000000e+01 2.015017836349711988e+00 7.432697028330493838e-01 7.785102943022516042e-01 2.000000000000000000e+00 8.399130931890875784e-01 4.189192648509156292e-01 9.334022816731435412e-01 1.919979981780692180e+00 1.297210847938377265e+00 8.086033052835267521e-01 1.395979988793889959e+00 7.881389636483412398e-01 3.950000000000000000e+01 2.701568022718771278e+00 7.400000000000000355e+00 1.279059100190011344e+00 5.000000000000000000e+00 7.863584349521436367e-01 7.628506747854175707e-01 4.431682504107587461e-01 4.431682504107587461e-01 3.368078703121766271e-01 6.040235739434947071e-01 9.704618341131445725e-01 7.172978883052846255e-01 3.800000000000000266e+00 1.177845363682484603e+00 1.220124055904168614e+00 8.761206847197572367e-01 3.200000000000000178e+00 1.060000000000000142e+01 6.355852551802119166e-01 1.315946063407027022e+00 5.061519501341045224e-01 1.048592634635728826e+00 2.836276802628855953e-01 3.722613303450373334e-01 3.600000000000000089e+00 5.406652655011255915e-01 1.555989294492151176e+00 2.841617940773578654e-01 6.349377081534477441e-01 3.000000000000000000e+00 7.459360793253277944e-01 2.600000000000000089e+00 9.215389297670837365e-01 1.294458471226097362e+00 6.075183183722824287e-01 2.600000000000000089e+00 2.200000000000000178e+00 3.600000000000000089e+00 2.393108552218096985e-01 8.150489765212489690e-01 1.032280543278381923e+00 8.886672487187455838e-01 9.715072338969856780e-01 2.000000000000000000e+00 4.078614958319642381e-01 3.825595446613081485e-01 3.919473021756660347e-01 7.540576161302092739e-01 6.275715289515318984e-01 6.363311643925269045e-01 4.254415203943283652e-01 6.435599738770771960e-01 8.262511309890003819e-01 2.400000000000000355e+00 9.312187346968058277e-01 9.800000000000000711e+00 4.838516222448571158e-01 1.160966808095120539e+00 7.129125144179061513e-01 7.234986963518936776e-01 8.631095814836758917e-01 2.600000000000000089e+00 9.114731862623144387e-01 4.000000000000000000e+00 1.152237451067972818e-01 2.600000000000000089e+00 6.565117311442406622e-01 9.765034947866944037e-01 6.470256455997076550e-01 5.169732316560032848e-01 4.507393975020159704e-01 5.140751704764801033e-01 1.595405701478731508e-01 2.000000000000000000e+00 6.971612104326290194e-01 3.811246953532524961e-01 4.431682504107587461e-01 3.988514253696828771e-01 2.481742202300248890e-01 2.304474902135945635e-01 2.600000000000000089e+00 2.570375852382400517e-01 1.595405701478731508e-01 3.545346003286069525e-01 2.127207601971641826e-01 0.000000000000000000e+00 4.697583454354042343e-01 6.031946238284842110e-01 2.127207601971641826e-01 2.215841252053793731e-01 4.431682504107587461e-01 2.747643152546703771e-01 2.924910452711007580e-01 1.240871101150124445e-01 1.418138401314427977e-01 9.749701509036691471e-02 4.254415203943283652e-01 2.659009502464552699e-01 1.418138401314427977e-01 5.902989791387256435e-01 9.649578991515307402e-01 1.329504751232276349e-01 0.000000000000000000e+00 9.749701509036691471e-02 2.393108552218096985e-01 0.000000000000000000e+00 9.749701509036691471e-02 8.863365008215173813e-02 1.152237451067972818e-01 1.684039351560883135e-01 0.000000000000000000e+00 8.863365008215173813e-02 2.043681828353630103e-01 1.152237451067972818e-01 4.795736355253026328e-01 1.063603800985820913e-01 6.200000000000000178e+00 7.165728278263193696e-01 1.333778899680703622e+00 5.322367844693428607e-01 1.126781142512339517e+00 6.349377081534477441e-01 4.063455136175845306e-01 9.076936641450210619e-01 2.800000000000000266e+00 5.140751704764801033e-01 3.821486196212743880e-01 3.013544102793159762e-01 6.837678018359399923e-01 3.509149982395396994e-01 9.786024911176781638e-01 2.800000000000000266e+00 5.933912075317782087e-01 7.385527895871217829e-01 5.600000000000000533e+00 2.570375852382400517e-01 2.000000000000000000e+00 3.102177752875310834e-01 2.057723336422246918e-01 3.190811402957463017e-01 1.861306651725186667e-01 1.091773688954875698e+00 3.861192185793328457e-01 3.102177752875310834e-01 6.056346148189546419e-01 2.393108552218096985e-01 5.051863142272673413e-01 4.165781553861132025e-01 8.076793325303083249e-01 6.725947678478700897e-01 3.633979653368221707e-01 4.874850754518346152e-01 3.870812977958856815e-01 4.624298984474807250e-01 7.660421762887468233e-01 3.584056930822562270e-01 3.898740313222924248e-01 5.583919955175560279e-01 5.672553605257711906e-01 2.585983529584529594e-01 7.190756832660651909e-01 1.060000000000000142e+01 2.038573951889489921e-01 1.772673001643034763e-01 4.608949804271891271e-01 2.215841252053793731e-01 3.978436199360815273e-01 2.491091732769889211e-01 2.304474902135945635e-01 3.781002853374815231e-01 1.209109914263183594e+00 4.874850754518346152e-01 1.684039351560883135e-01 2.481742202300248890e-01 3.899880603614676589e-01 2.038573951889489921e-01 4.200000000000000178e+00 1.595405701478731508e-01 5.346843858134295857e-01 5.579584272051010263e-01 5.355847225455261373e-01 3.577337388395009365e-01 2.052166264282605790e-01 1.772673001643034763e-01 4.786217104436193970e-01 0.000000000000000000e+00 1.152237451067972818e-01 0.000000000000000000e+00 2.225717462326342599e-01 2.920006857707609926e-01 2.127207601971641826e-01 0.000000000000000000e+00 1.418138401314427977e-01 0.000000000000000000e+00 9.749701509036691471e-02 0.000000000000000000e+00 5.370888869137100397e-01 1.772673001643034763e-01 1.047537257406432332e-01 1.772673001643034763e-01 4.697583454354042343e-01 1.772673001643034763e-01 3.456712353203917898e-01 1.595405701478731508e-01 0.000000000000000000e+00 2.784905339552570247e-01 2.393108552218096985e-01 9.749701509036691471e-02 1.418138401314427977e-01 2.481742202300248890e-01 1.063603800985820913e-01 1.329504751232276349e-01 1.240871101150124445e-01 5.899743309940710390e-01 0.000000000000000000e+00 2.038573951889489921e-01 0.000000000000000000e+00 0.000000000000000000e+00 0.000000000000000000e+00 6.185942411251708073e-01 4.077147903778979843e-01 2.400000000000000355e+00 3.633979653368221707e-01 3.899880603614676589e-01 3.625512545124910946e-01 0.000000000000000000e+00 4.077147903778979843e-01 1.418138401314427977e-01 1.772673001643034763e-01 1.240871101150124445e-01 3.988514253696828771e-01 1.772673001643034763e-01 4.608949804271891271e-01 5.052118054682649406e-01 1.392452669776285124e-01 0.000000000000000000e+00 1.595405701478731508e-01 4.697583454354042343e-01 4.077147903778979843e-01 1.506772051396579881e-01 1.595405701478731508e-01 3.456712353203917898e-01 9.489853768143533541e-01 0.000000000000000000e+00 1.684039351560883135e-01 8.863365008215173813e-02 1.949940301807338294e-01 3.136303661982247082e-01 1.772673001643034763e-01 3.063112566540198145e-01 4.660892305804593128e-01 2.127207601971641826e-01 3.013544102793159762e-01 1.949940301807338294e-01 3.282209864472672711e-01 2.304474902135945635e-01 7.780873716810918772e-01 2.215841252053793731e-01 0.000000000000000000e+00 1.152237451067972818e-01 2.038573951889489921e-01 0.000000000000000000e+00 3.500000000000000000e+01 1.684039351560883135e-01 2.659009502464552699e-01 1.684039351560883135e-01 9.901381719617288191e-01 3.722613303450373334e-01 6.362361136098639847e-01 1.063603800985820913e-01 4.455703215111913029e-01 3.463739788218986315e-01 5.331699734466198715e-01 2.127207601971641826e-01 3.182748959488652107e-01 3.102177752875310834e-01 2.800000000000000266e+00 1.071100393084727376e+00 1.506772051396579881e-01 5.938080032211452419e-01 3.988514253696828771e-01 6.500000000000000000e+00 6.048605506438240909e+00 6.500000000000000000e+00 3.441130170511487840e+00 8.000000000000000000e+00 1.800000000000000000e+01 8.754058042302017562e-01 8.000000000000000000e+00 4.311420323932326770e-01 3.007599670200541975e-01 2.570375852382400517e-01 2.481742202300248890e-01 2.038573951889489921e-01 2.200000000000000178e+00 3.013544102793159762e-01 3.722613303450373334e-01 2.747643152546703771e-01 2.747643152546703771e-01 1.271476646243132391e+00 2.490162594153189635e-01 2.836276802628855953e-01 1.949940301807338294e-01 4.059977234554658643e-01 7.287920927469138110e-01 7.312276131777518673e-01 3.013544102793159762e-01 3.102177752875310834e-01 1.418138401314427977e-01 4.980325188306379269e-01 2.393108552218096985e-01 1.152237451067972818e-01 3.715785142461145441e-01 2.481742202300248890e-01 2.304474902135945635e-01 2.659009502464552699e-01 4.553967018189539195e-01 0.000000000000000000e+00 4.431682504107587461e-01 0.000000000000000000e+00 9.749701509036691471e-02 0.000000000000000000e+00 1.949940301807338294e-01 1.506772051396579881e-01 1.772673001643034763e-01 1.063603800985820913e-01 0.000000000000000000e+00 3.633979653368221707e-01 2.038573951889489921e-01 9.749701509036691471e-02 0.000000000000000000e+00 4.214121313182321860e-01 0.000000000000000000e+00 0.000000000000000000e+00 0.000000000000000000e+00 1.152237451067972818e-01 0.000000000000000000e+00 2.215841252053793731e-01 0.000000000000000000e+00
8.540000000000000000e+02 2.402800000000000000e+04 3.840000000000000000e+02 5.705000000000000000e+03 8.350000000000000000e+02 7.600000000000000000e+01 4.250000000000000000e+02 2.250000000000000000e+02 5.200000000000000000e+02 1.507000000000000000e+03 0.000000000000000000e+00 3.582000000000000000e+03 1.254000000000000000e+03 1.433000000000000000e+03 3.540000000000000000e+02 3.084000000000000000e+03 3.800000000000000266e+00 8.871890970910949470e-01 2.200000000000000178e+00 2.499211918984525660e+00 1.496424381262310588e+00 4.908474594949398528e-01 1.323880975176078501e+00 7.626573713031414847e-01 5.286049563791660466e-01 2.200000000000000178e+00 4.240000000000000568e+01 6.000000000000000000e+00 2.000000000000000000e+00 2.000000000000000000e+00 5.286049563791660466e-01 3.203056487895450832e+00 1.037070283448870311e+00 1.600000000000000000e+01 1.150000000000000000e+01 5.350000000000000000e+01 1.604693617579611153e+00 1.250000000000000000e+01 3.385511035914789080e+00 1.900000000000000000e+01 1.050000000000000000e+01 3.800000000000000000e+01 7.500000000000000000e+00 1.200000000000000000e+01 3.329872554124595485e+00 1.100665391930200521e+00 8.000000000000000000e+00 3.800000000000000266e+00 1.550000000000000000e+01 4.291938197688819123e+00 3.957865249660669438e+00 4.145519222130972459e+00 3.600000000000000089e+00 1.788994133137579379e+00 8.922876820874553472e-01 9.500000000000000000e+00 4.089509915966959674e+00 3.400000000000000355e+00 1.722305058604697736e+00 2.973402879632808915e+00 1.678716516622499988e+00 5.050000000000000000e+01 8.500000000000000000e+00 1.440000000000000036e+01 2.200000000000000178e+00 9.600000000000001421e+00 1.674924034498800784e+00 1.624853086251289103e+00 9.439374221056535674e-01 9.439374221056535674e-01 7.173924408002967379e-01 2.600000000000000089e+00 2.067059725275047111e+00 1.527826776717762014e+00 4.400000000000000355e+00 5.200000000000000178e+00 3.000000000000000000e+00 3.000000000000000000e+00 1.000000000000000000e+01 2.940000000000000213e+01 2.000000000000000000e+00 3.600000000000000089e+00 1.078091146106474607e+00 4.000000000000000000e+00 6.041199501476183231e-01 7.929074345687490144e-01 7.800000000000000711e+00 1.151603654968897272e+00 3.400000000000000355e+00 6.052575993737907556e-01 1.352401628222523966e+00 3.600000000000000089e+00 2.200000000000000178e+00 1.382203056221594117e+00 1.962855147967130565e+00 3.200000000000000178e+00 1.293999005557759707e+00 4.800000000000000711e+00 7.800000000000000711e+00 8.599999999999999645e+00 5.097262079370529220e-01 1.736034179060047755e+00 4.600000000000000533e+00 2.000000000000000000e+00 2.800000000000000266e+00 3.600000000000000089e+00 8.687349073290779877e-01 8.148423765800105745e-01 8.348380681017802951e-01 1.606124088603718469e+00 1.336711848550401704e+00 2.800000000000000266e+00 9.061799252214275402e-01 1.370766841146349169e+00 1.759894491256415172e+00 3.400000000000000355e+00 1.983472893266750692e+00 1.960000000000000142e+01 1.030591998772755646e+00 5.200000000000000178e+00 1.518486038705991525e+00 1.541034344626931896e+00 1.838402079989374105e+00 5.400000000000000355e+00 2.000000000000000000e+00 5.400000000000000355e+00 2.454237297474699264e-01 4.600000000000000533e+00 1.398353764070482175e+00 3.200000000000000178e+00 1.378148636274254324e+00 1.101140208340046334e+00 9.600637783170473671e-01 1.094967409642558342e+00 3.398174719580352998e-01 1.686238974871909324e+00 2.200000000000000178e+00 8.117861830108621390e-01 9.439374221056535674e-01 8.495436798950882773e-01 5.286049563791660466e-01 4.908474594949398528e-01 4.200000000000000178e+00 5.474837048212791712e-01 3.398174719580352998e-01 7.551499376845228761e-01 4.530899626107137701e-01 0.000000000000000000e+00 1.000573667431992941e+00 1.284789643023637851e+00 4.530899626107137701e-01 4.719687110528267837e-01 9.439374221056535674e-01 5.852412017055051985e-01 6.229986985897313367e-01 2.643024781895830233e-01 3.020599750738091616e-01 2.076662328632438159e-01 9.061799252214275402e-01 5.663624532633921849e-01 3.020599750738091616e-01 1.257322238502761813e+00 2.200000000000000178e+00 2.831812266316960924e-01 0.000000000000000000e+00 2.076662328632438159e-01 5.097262079370529220e-01 0.000000000000000000e+00 2.076662328632438159e-01 1.887874844211307190e-01 2.454237297474699264e-01 3.586962204001483689e-01 0.000000000000000000e+00 1.887874844211307190e-01 4.352991792332291943e-01 2.454237297474699264e-01 2.800000000000000266e+00 2.265449813053568850e-01 9.200000000000001066e+00 3.000000000000000000e+00 5.200000000000000178e+00 1.133651198650031278e+00 3.200000000000000178e+00 1.352401628222523966e+00 8.655059026743598949e-01 2.200000000000000178e+00 3.400000000000000355e+00 1.094967409642558342e+00 8.139671163992358016e-01 6.418774470318444614e-01 1.456408521110513110e+00 7.474402746799291286e-01 2.200000000000000178e+00 3.800000000000000266e+00 2.000000000000000000e+00 1.573099191211560832e+00 1.040000000000000036e+01 5.474837048212791712e-01 4.600000000000000533e+00 6.607561954739575860e-01 4.382899857534346966e-01 6.796349439160705996e-01 3.964537172843745072e-01 2.325450978312741945e+00 8.224243940611875026e-01 6.607561954739575860e-01 3.400000000000000355e+00 5.097262079370529220e-01 1.076034365487042122e+00 8.873011767793143045e-01 1.720337019472922169e+00 1.432610234816261929e+00 7.740286861266358898e-01 1.038331164316218969e+00 8.244735990182046059e-01 9.849642564432615766e-01 2.400000000000000355e+00 7.633952695900118046e-01 8.304220524173392404e-01 1.189361151853123522e+00 1.208239900295236646e+00 5.508081014967132205e-01 2.800000000000000266e+00 2.660000000000000142e+01 4.342112141686006455e-01 3.775749688422614381e-01 9.816949189898797057e-01 4.719687110528267837e-01 8.473970792257127238e-01 5.305963832652822454e-01 4.908474594949398528e-01 8.053442644144118701e-01 2.400000000000000355e+00 1.038331164316218969e+00 3.586962204001483689e-01 5.286049563791660466e-01 8.306649314529752637e-01 4.342112141686006455e-01 9.000000000000000000e+00 3.398174719580352998e-01 1.138864529029493644e+00 2.200000000000000178e+00 1.140782224020356894e+00 7.619640236578145709e-01 3.800000000000000266e+00 3.775749688422614381e-01 1.019452415874105844e+00 0.000000000000000000e+00 2.454237297474699264e-01 0.000000000000000000e+00 4.740723194354675707e-01 6.219542449714346999e-01 4.530899626107137701e-01 0.000000000000000000e+00 3.020599750738091616e-01 0.000000000000000000e+00 2.076662328632438159e-01 0.000000000000000000e+00 1.143986056954712227e+00 3.775749688422614381e-01 2.231228472254855044e-01 3.775749688422614381e-01 1.000573667431992941e+00 3.775749688422614381e-01 7.362711892424098625e-01 3.398174719580352998e-01 0.000000000000000000e+00 5.931779554579988956e-01 5.097262079370529220e-01 2.076662328632438159e-01 3.020599750738091616e-01 5.286049563791660466e-01 2.265449813053568850e-01 2.831812266316960924e-01 2.643024781895830233e-01 1.256630745977129537e+00 0.000000000000000000e+00 4.342112141686006455e-01 0.000000000000000000e+00 0.000000000000000000e+00 0.000000000000000000e+00 2.800000000000000266e+00 8.684224283372012909e-01 6.400000000000000355e+00 7.740286861266358898e-01 8.306649314529752637e-01 7.722252129941469256e-01 0.000000000000000000e+00 8.684224283372012909e-01 3.020599750738091616e-01 3.775749688422614381e-01 2.643024781895830233e-01 8.495436798950882773e-01 3.775749688422614381e-01 9.816949189898797057e-01 1.076088661200444996e+00 2.965889777289994478e-01 0.000000000000000000e+00 3.398174719580352998e-01 1.000573667431992941e+00 8.684224283372012909e-01 3.209387235159222307e-01 3.398174719580352998e-01 7.362711892424098625e-01 2.200000000000000178e+00 0.000000000000000000e+00 3.586962204001483689e-01 1.887874844211307190e-01 4.153324657264876318e-01 6.680249297841335254e-01 3.775749688422614381e-01 6.524354073197824455e-01 9.927585434596051250e-01 4.530899626107137701e-01 6.418774470318444614e-01 4.153324657264876318e-01 6.991025903612130277e-01 4.908474594949398528e-01 1.657306874120292095e+00 4.719687110528267837e-01 0.000000000000000000e+00 2.454237297474699264e-01 4.342112141686006455e-01 0.000000000000000000e+00 5.400000000000000000e+01 3.586962204001483689e-01 5.663624532633921849e-01 3.586962204001483689e-01 2.108969838664391805e+00 7.929074345687490144e-01 1.355167199759387486e+00 2.265449813053568850e-01 9.490537741912448144e-01 7.377680155349048974e-01 1.135638868111306765e+00 4.530899626107137701e-01 6.779176633805702457e-01 6.607561954739575860e-01 2.137751931210837064e+00 2.281417368973607029e+00 3.209387235159222307e-01 1.264796373085723902e+00 8.495436798950882773e-01 1.800000000000000000e+01 6.441690129865365932e+00 2.800000000000000266e+00 9.000000000000000000e+00 4.400000000000000355e+00 1.650000000000000000e+01 2.000000000000000000e+00 3.250000000000000000e+01 9.183218749119584912e-01 6.406112975790901887e-01 5.474837048212791712e-01 5.286049563791660466e-01 4.342112141686006455e-01 1.732586582088567084e+00 6.418774470318444614e-01 7.929074345687490144e-01 5.852412017055051985e-01 5.852412017055051985e-01 3.200000000000000178e+00 5.303984790359487222e-01 6.041199501476183231e-01 4.153324657264876318e-01 8.647651182233986322e-01 1.552309148141550521e+00 6.229986985897313367e-01 6.418774470318444614e-01 6.607561954739575860e-01 3.020599750738091616e-01 1.060796958071897444e+00 5.097262079370529220e-01 2.454237297474699264e-01 7.914530531513257472e-01 5.286049563791660466e-01 4.908474594949398528e-01 5.663624532633921849e-01 9.699837214240215610e-01 0.000000000000000000e+00 9.439374221056535674e-01 0.000000000000000000e+00 2.076662328632438159e-01 0.000000000000000000e+00 4.153324657264876318e-01 3.209387235159222307e-01 3.775749688422614381e-01 2.265449813053568850e-01 0.000000000000000000e+00 7.740286861266358898e-01 4.342112141686006455e-01 2.076662328632438159e-01 0.000000000000000000e+00 8.975974260608364785e-01 0.000000000000000000e+00 0.000000000000000000e+00 0.000000000000000000e+00 2.454237297474699264e-01 0.000000000000000000e+00 4.719687110528267837e-01 0.000000000000000000e+00
1.625500000000000000e+04 1.840000000000000000e+03 5.700000000000000000e+01 3.880000000000000000e+02 3.920000000000000000e+02 1.700000000000000000e+01 2.611000000000000000e+03 5.600000000000000000e+01 1.030000000000000000e+02 1.030000000000000000e+02 4.751000000000000000e+03 0.000000000000000000e+00 1.980000000000000000e+02 9.500000000000000000e+01 7.450000000000000000e+01 6.280000000000000000e+02 1.848347710368099861e+00 6.510934410847809550e-01 2.000000000000000000e+00 7.336521576593062477e-01 1.098201164682709674e+00 3.602248522870072911e-01 9.715744056597247491e-01 5.597016621130206371e-01 3.879344563090847964e-01 2.400000000000000355e+00 2.500000000000000000e+01 1.969064018367237878e+00 2.000000000000000000e+00 1.381372232030192659e+00 3.879344563090847964e-01 9.402681243629612551e-01 7.610887709411997548e-01 2.600000000000000089e+00 5.000000000000000000e+00 1.950000000000000000e+01 4.710632683753172012e-01 6.000000000000000000e+00 2.484570693476330749e+00 2.150000000000000000e+01 5.403879179112051290e+00 1.050000000000000000e+01 5.500000000000000000e+00 4.055846485434193127e+00 2.443738529640811397e+00 8.077601718331086644e-01 4.347882472558254996e+00 2.800000000000000266e+00 5.500000000000000000e+00 3.149782632833118434e+00 2.904612007970658549e+00 1.216931264944622670e+00 2.400000000000000355e+00 1.312913278628165425e+00 6.548352084947142160e-01 1.459051251668735283e+00 3.001223856636129117e+00 1.400000000000000000e+01 1.263971267096756002e+00 2.182131316738601612e+00 1.250000000000000000e+01 4.500000000000000000e+01 4.222966112693044671e+00 6.800000000000000711e+00 2.000000000000000000e+00 6.800000000000000711e+00 1.229199115220252381e+00 1.192452872395874053e+00 6.927401005519371324e-01 6.927401005519371324e-01 5.264824764194722118e-01 9.441816983990304335e-01 2.800000000000000266e+00 1.121246864615714545e+00 5.000000000000000000e+00 3.600000000000000089e+00 1.907241460527632659e+00 1.369511310130763881e+00 2.200000000000000178e+00 1.160000000000000142e+01 9.935174579288400531e-01 4.400000000000000355e+00 7.911933052637888375e-01 2.800000000000000266e+00 4.433536643532397514e-01 5.819016844636272223e-01 2.000000000000000000e+00 8.451429226733632172e-01 2.600000000000000089e+00 4.441885663508462478e-01 9.925052423831257631e-01 2.400000000000000355e+00 2.400000000000000355e+00 1.014376018713419869e+00 1.440507008969332370e+00 5.400000000000000355e+00 9.496445211638780970e-01 2.600000000000000089e+00 4.200000000000000178e+00 3.000000000000000000e+00 3.740796542980460160e-01 1.274046842089336495e+00 1.613613174422285246e+00 1.389123518356837561e+00 1.518615149602769776e+00 2.800000000000000266e+00 6.375502156844924384e-01 5.979993765125195537e-01 6.126738846218569012e-01 1.178707970022289775e+00 9.809907719392502168e-01 9.946834286911019340e-01 6.650304965298596827e-01 1.005983169149847978e+00 2.400000000000000355e+00 8.083062841835026990e-01 1.455638032083293121e+00 1.100000000000000000e+01 7.563344646992405940e-01 1.814769588371555997e+00 1.114391851096842911e+00 1.130939680799477154e+00 1.349172955666741558e+00 2.600000000000000089e+00 1.424772704534930767e+00 2.800000000000000266e+00 1.801124261435036455e-01 7.800000000000000711e+00 1.026228756741610182e+00 1.526425073413675948e+00 1.011400546805828027e+00 8.081086317625461035e-01 7.045749673151354697e-01 8.035785166402469315e-01 2.493864361986973810e-01 1.237502963280774804e+00 2.000000000000000000e+00 5.957564864746659472e-01 6.927401005519371324e-01 6.234660904967435080e-01 3.879344563090847964e-01 3.602248522870072911e-01 8.343260058067193397e-01 4.017892583201234658e-01 2.493864361986973810e-01 5.541920804415497726e-01 3.325152482649298413e-01 0.000000000000000000e+00 7.343045065850533071e-01 9.428859219405574255e-01 3.325152482649298413e-01 3.463700502759685662e-01 6.927401005519371324e-01 4.294988623422010265e-01 4.572084663642784763e-01 1.939672281545423982e-01 2.216768321766198757e-01 1.524028221214261680e-01 6.650304965298596827e-01 4.156440603311623017e-01 2.216768321766198757e-01 9.227280469330735313e-01 1.508377532612136029e+00 2.078220301655811508e-01 0.000000000000000000e+00 1.524028221214261680e-01 3.740796542980460160e-01 0.000000000000000000e+00 1.524028221214261680e-01 1.385480201103874431e-01 1.801124261435036455e-01 2.632412382097361059e-01 0.000000000000000000e+00 1.385480201103874431e-01 3.194588858650535546e-01 1.801124261435036455e-01 7.496473138315571383e-01 1.662576241324649207e-01 4.000000000000000000e+00 2.000000000000000000e+00 2.600000000000000089e+00 8.319679111691645756e-01 1.761332137942061671e+00 9.925052423831257631e-01 6.351805024420592583e-01 1.418864730466063762e+00 3.400000000000000355e+00 8.035785166402469315e-01 5.973570375063105287e-01 4.710632683753172012e-01 1.068834185118119562e+00 5.485340859601887109e-01 1.529706127343049671e+00 2.400000000000000355e+00 9.275616752580884139e-01 1.154471542686749563e+00 1.949207032806124396e+00 4.017892583201234658e-01 2.600000000000000089e+00 4.849180703863560371e-01 3.216537894264748787e-01 4.987728723973947620e-01 2.909508422318136112e-01 1.706610106580412678e+00 6.035636940502019376e-01 4.849180703863560371e-01 9.467000029414359696e-01 3.740796542980460160e-01 7.896838679009385853e-01 6.511756945188209578e-01 1.262526955647597315e+00 1.051369015442287225e+00 5.680468824525884974e-01 7.620141106071307568e-01 6.050675717593924086e-01 7.228490173919573936e-01 1.197441679852813579e+00 5.602431934915557132e-01 6.094330435685859637e-01 8.728525266954406669e-01 8.867073287064795029e-01 4.042289781927371206e-01 1.124025831427417188e+00 1.140000000000000036e+01 3.186604462538911164e-01 2.770960402207748863e-01 7.204497045740145822e-01 3.463700502759685662e-01 6.218907356811340659e-01 3.893959316452915154e-01 3.602248522870072911e-01 5.910288686985873952e-01 2.000000000000000000e+00 7.620141106071307568e-01 2.632412382097361059e-01 3.879344563090847964e-01 6.096112884857046721e-01 3.186604462538911164e-01 4.600000000000000533e+00 2.493864361986973810e-01 8.357938883226321281e-01 8.721747927736450690e-01 8.372012530373768024e-01 5.591928257152964932e-01 3.207851336260602593e-01 2.770960402207748863e-01 7.481593085960920320e-01 0.000000000000000000e+00 1.801124261435036455e-01 0.000000000000000000e+00 3.479138537616506266e-01 4.564419590857062281e-01 3.325152482649298413e-01 0.000000000000000000e+00 2.216768321766198757e-01 0.000000000000000000e+00 1.524028221214261680e-01 0.000000000000000000e+00 8.395524931695309556e-01 2.770960402207748863e-01 3.600000000000000089e+00 2.770960402207748863e-01 7.343045065850533071e-01 2.770960402207748863e-01 5.403372784305109366e-01 2.493864361986973810e-01 0.000000000000000000e+00 4.353235149767938350e-01 3.740796542980460160e-01 1.524028221214261680e-01 2.216768321766198757e-01 3.879344563090847964e-01 1.662576241324649207e-01 2.078220301655811508e-01 1.939672281545423982e-01 9.222205719770866228e-01 0.000000000000000000e+00 3.186604462538911164e-01 0.000000000000000000e+00 0.000000000000000000e+00 0.000000000000000000e+00 9.669578910508900282e-01 6.373208925077822329e-01 2.200000000000000178e+00 5.680468824525884974e-01 6.096112884857046721e-01 5.667233432752175615e-01 0.000000000000000000e+00 6.373208925077822329e-01 2.216768321766198757e-01 2.770960402207748863e-01 1.939672281545423982e-01 6.234660904967435080e-01 2.770960402207748863e-01 7.204497045740145822e-01 7.897237146292083176e-01 2.176617574883969175e-01 0.000000000000000000e+00 2.493864361986973810e-01 7.343045065850533071e-01 6.373208925077822329e-01 2.355316341876586006e-01 2.493864361986973810e-01 5.403372784305109366e-01 1.483410024854825426e+00 0.000000000000000000e+00 2.632412382097361059e-01 1.385480201103874431e-01 3.048056442428523360e-01 4.902524745735363232e-01 2.770960402207748863e-01 4.788115812403526128e-01 7.285691160393739096e-01 3.325152482649298413e-01 4.710632683753172012e-01 3.048056442428523360e-01 5.130598569369355655e-01 3.602248522870072911e-01 1.020000000000000107e+01 3.463700502759685662e-01 0.000000000000000000e+00 1.801124261435036455e-01 3.186604462538911164e-01 0.000000000000000000e+00 3.800000000000000000e+01 2.632412382097361059e-01 4.156440603311623017e-01 2.632412382097361059e-01 1.547738169801948338e+00 5.819016844636272223e-01 9.945348497063069004e-01 1.662576241324649207e-01 6.964949069355268474e-01 5.414357745512163866e-01 8.334266289932724669e-01 3.325152482649298413e-01 4.975125885449072083e-01 4.849180703863560371e-01 1.568860872661045125e+00 6.697178268695940240e-01 2.355316341876586006e-01 9.282131909916595536e-01 6.234660904967435080e-01 8.500000000000000000e+00 3.300000000000000000e+01 3.400000000000000355e+00 1.050000000000000000e+01 7.400000000000000355e+00 1.000000000000000000e+01 1.368393842032003871e+00 3.400000000000000000e+01 6.739412730840426136e-01 4.701340621814806275e-01 4.017892583201234658e-01 3.879344563090847964e-01 3.186604462538911164e-01 1.271516707552072134e+00 4.710632683753172012e-01 5.819016844636272223e-01 4.294988623422010265e-01 4.294988623422010265e-01 1.987513453302484523e+00 3.892506929965023899e-01 4.433536643532397514e-01 3.048056442428523360e-01 6.346368529553152449e-01 1.139214073081750822e+00 4.572084663642784763e-01 4.710632683753172012e-01 4.849180703863560371e-01 2.216768321766198757e-01 7.785013859930047797e-01 3.740796542980460160e-01 1.801124261435036455e-01 5.808343379364609982e-01 3.879344563090847964e-01 3.602248522870072911e-01 4.156440603311623017e-01 7.118550498973742480e-01 0.000000000000000000e+00 6.927401005519371324e-01 0.000000000000000000e+00 1.524028221214261680e-01 0.000000000000000000e+00 3.048056442428523360e-01 2.355316341876586006e-01 2.770960402207748863e-01 1.662576241324649207e-01 0.000000000000000000e+00 5.680468824525884974e-01 3.186604462538911164e-01 1.524028221214261680e-01 0.000000000000000000e+00 6.587319419940809162e-01 0.000000000000000000e+00 0.000000000000000000e+00 0.000000000000000000e+00 1.801124261435036455e-01 0.000000000000000000e+00 3.463700502759685662e-01 0.000000000000000000e+00
4.450000000000000000e+01 1.844000000000000000e+03 1.829000000000000000e+03 4.331000000000000000e+03 9.400000000000000000e+01 2.670000000000000000e+02 3.050000000000000000e+01 9.870000000000000000e+02 4.616000000000000000e+03 7.610000000000000000e+02 9.520000000000000000e+02 1.240000000000000000e+02 0.000000000000000000e+00 6.490000000000000000e+02 3.880000000000000000e+03 3.422100000000000000e+04 8.500000000000000000e+00 2.242871509334473323e+00 9.000000000000000000e+00 2.527267851806783927e+00 2.400000000000000355e+00 1.240894174579073583e+00 1.338742746369654624e+00 1.928047239408425373e+00 1.336347572623617586e+00 3.600000000000000089e+00 1.000000000000000000e+02 2.200000000000000000e+01 2.400000000000000355e+00 2.800000000000000266e+00 5.345390290494470564e-01 6.000000000000000000e+00 2.621780857712757928e+00 2.350000000000000000e+01 4.100000000000000000e+01 2.910000000000000000e+02 1.622707766757250036e+00 6.000000000000000000e+01 3.423516484540863658e+00 3.400000000000000000e+01 2.850000000000000000e+01 7.100000000000000000e+01 1.400000000000000000e+01 9.350000000000000000e+01 3.367253410055837115e+00 1.113021364651523681e+00 1.200000000000000000e+01 1.100000000000000000e+01 3.975375193013078956e+00 7.000000000000000000e+00 6.500000000000000000e+00 7.500000000000000000e+00 3.400000000000000355e+00 1.809077223666019307e+00 9.023044249961342800e-01 2.010442296930152306e+00 9.500000000000000000e+00 4.800000000000000711e+00 5.000000000000000000e+00 3.006782038403139623e+00 1.697561640343386191e+00 7.450000000000000000e+01 7.500000000000000000e+00 4.180000000000000426e+01 6.800000000000000711e+00 1.780000000000000071e+01 1.440000000000000036e+01 5.400000000000000355e+00 9.545339804454411325e-01 9.545339804454411325e-01 7.254458251385353940e-01 2.000000000000000000e+00 2.800000000000000266e+00 2.200000000000000178e+00 1.300000000000000000e+01 1.140000000000000036e+01 4.200000000000000178e+00 2.200000000000000178e+00 4.400000000000000355e+00 3.780000000000000426e+01 3.400000000000000355e+00 1.280000000000000071e+01 2.400000000000000355e+00 3.800000000000000266e+00 6.109017474850824136e-01 8.018085435741705291e-01 3.600000000000000089e+00 1.164531456143438337e+00 5.000000000000000000e+00 2.000000000000000000e+00 3.200000000000000178e+00 4.800000000000000711e+00 4.200000000000000178e+00 1.397719545958818976e+00 1.984889986930912897e+00 5.600000000000000533e+00 2.000000000000000000e+00 4.800000000000000711e+00 1.680000000000000071e+01 2.600000000000000089e+00 5.154483494405383004e-01 3.200000000000000178e+00 1.100000000000000000e+01 3.200000000000000178e+00 5.400000000000000355e+00 1.940000000000000213e+01 8.784872488633159726e-01 8.239897253119847775e-01 2.000000000000000000e+00 3.600000000000000089e+00 3.600000000000000089e+00 3.400000000000000355e+00 9.163526212276235094e-01 1.386154948940668596e+00 3.200000000000000178e+00 3.200000000000000178e+00 2.800000000000000266e+00 5.280000000000000426e+01 1.042161333755950769e+00 9.000000000000000000e+00 2.200000000000000178e+00 2.400000000000000355e+00 5.000000000000000000e+00 1.240000000000000036e+01 5.000000000000000000e+00 1.060000000000000142e+01 2.481788349158147167e-01 1.220000000000000107e+01 2.400000000000000355e+00 2.400000000000000355e+00 1.393619611450344076e+00 1.113501511308555125e+00 2.000000000000000000e+00 1.107259417316711625e+00 3.436322329603588299e-01 1.705168545046375828e+00 3.200000000000000178e+00 8.208992231830793962e-01 9.545339804454411325e-01 8.590805824008971303e-01 5.345390290494470564e-01 4.963576698316294333e-01 2.000000000000000000e+00 5.536297086583558125e-01 3.436322329603588299e-01 7.636271843563529060e-01 4.581763106138117547e-01 0.000000000000000000e+00 1.011806019272167623e+00 2.000000000000000000e+00 4.581763106138117547e-01 4.772669902227205663e-01 9.545339804454411325e-01 5.918110678761735466e-01 6.299924270939911697e-01 2.672695145247235282e-01 3.054508737425412068e-01 2.099974756979970936e-01 9.163526212276235094e-01 5.727203882672647905e-01 3.054508737425412068e-01 1.271436827182259810e+00 3.600000000000000089e+00 2.863601941336323953e-01 0.000000000000000000e+00 2.099974756979970936e-01 5.154483494405383004e-01 0.000000000000000000e+00 2.099974756979970936e-01 1.909067960890882265e-01 2.481788349158147167e-01 3.627229125692676970e-01 0.000000000000000000e+00 1.909067960890882265e-01 4.401858094694973689e-01 2.481788349158147167e-01 1.032947037181400907e+00 2.290881553069058774e-01 1.140000000000000036e+01 3.800000000000000266e+00 1.000000000000000000e+01 1.146377467131545647e+00 4.200000000000000178e+00 4.200000000000000178e+00 8.752219956868190209e-01 1.955068860321994784e+00 6.000000000000000000e+00 1.107259417316711625e+00 2.600000000000000089e+00 6.490831067029000367e-01 1.472758034859088516e+00 7.558309733540899966e-01 3.400000000000000355e+00 3.400000000000000355e+00 1.278097135256520689e+00 2.600000000000000089e+00 6.400000000000000355e+00 5.536297086583558125e-01 7.200000000000000178e+00 6.681737863118089038e-01 2.000000000000000000e+00 6.872644659207176598e-01 4.009042717870852646e-01 4.000000000000000000e+00 2.600000000000000089e+00 6.681737863118089038e-01 4.400000000000000355e+00 5.154483494405383004e-01 1.088113832475504861e+00 8.972619416187147534e-01 4.000000000000000000e+00 3.800000000000000266e+00 7.827178639652617731e-01 1.049987378489985357e+00 8.337290670047604602e-01 9.960213784108641333e-01 4.200000000000000178e+00 7.719650776314002094e-01 2.600000000000000089e+00 1.202712815361255849e+00 1.221803494970164827e+00 5.569914247179895694e-01 3.200000000000000178e+00 4.000000000000000000e+01 4.390856310049029432e-01 3.818135921781764530e-01 9.927153396632588667e-01 4.772669902227205663e-01 8.569098841815224743e-01 2.000000000000000000e+00 4.963576698316294333e-01 2.600000000000000089e+00 7.800000000000000711e+00 1.049987378489985357e+00 3.627229125692676970e-01 5.345390290494470564e-01 8.399899027919883743e-01 4.390856310049029432e-01 1.780000000000000071e+01 3.436322329603588299e-01 2.400000000000000355e+00 3.000000000000000000e+00 2.200000000000000178e+00 2.800000000000000266e+00 4.420132604187955727e-01 3.818135921781764530e-01 1.030896698881076601e+00 0.000000000000000000e+00 2.481788349158147167e-01 0.000000000000000000e+00 4.793942135277373118e-01 2.200000000000000178e+00 4.581763106138117547e-01 0.000000000000000000e+00 3.054508737425412068e-01 0.000000000000000000e+00 2.099974756979970936e-01 0.000000000000000000e+00 1.156828343645055268e+00 3.818135921781764530e-01 2.256276046513435163e-01 3.818135921781764530e-01 1.011806019272167623e+00 3.818135921781764530e-01 7.445365047474441500e-01 3.436322329603588299e-01 0.000000000000000000e+00 5.998369189270656987e-01 5.154483494405383004e-01 2.099974756979970936e-01 3.054508737425412068e-01 5.345390290494470564e-01 2.290881553069058774e-01 2.863601941336323953e-01 2.672695145247235282e-01 2.600000000000000089e+00 0.000000000000000000e+00 4.390856310049029432e-01 0.000000000000000000e+00 0.000000000000000000e+00 0.000000000000000000e+00 1.332381601602887544e+00 8.781712620098058864e-01 7.600000000000000533e+00 7.827178639652617731e-01 8.399899027919883743e-01 5.000000000000000000e+00 0.000000000000000000e+00 8.781712620098058864e-01 3.054508737425412068e-01 3.818135921781764530e-01 2.672695145247235282e-01 8.590805824008971303e-01 3.818135921781764530e-01 9.927153396632588667e-01 1.088168737707802869e+00 2.999184594635328494e-01 0.000000000000000000e+00 3.436322329603588299e-01 1.011806019272167623e+00 8.781712620098058864e-01 3.245415533514500184e-01 3.436322329603588299e-01 7.445365047474441500e-01 4.800000000000000711e+00 0.000000000000000000e+00 3.627229125692676970e-01 1.909067960890882265e-01 4.199949513959941871e-01 3.400000000000000355e+00 3.818135921781764530e-01 6.597595897228754058e-01 1.003903163406577148e+00 4.581763106138117547e-01 6.490831067029000367e-01 4.199949513959941871e-01 7.069506544497560219e-01 4.963576698316294333e-01 5.400000000000000355e+00 4.772669902227205663e-01 0.000000000000000000e+00 2.481788349158147167e-01 4.390856310049029432e-01 0.000000000000000000e+00 7.200000000000000000e+01 3.627229125692676970e-01 5.727203882672647905e-01 3.627229125692676970e-01 2.132644948273255459e+00 8.018085435741705291e-01 4.800000000000000711e+00 2.290881553069058774e-01 2.200000000000000178e+00 7.460501342800285318e-01 1.148387449995079912e+00 4.581763106138117547e-01 6.855279073452179572e-01 1.670434465779522037e+00 2.200000000000000178e+00 2.307028359365116188e+00 3.245415533514500184e-01 1.278994865741579723e+00 8.590805824008971303e-01 1.800000000000000000e+01 2.800000000000000000e+01 7.500000000000000000e+00 1.350000000000000000e+01 1.600000000000000000e+01 8.700000000000000000e+01 3.600000000000000089e+00 5.200000000000000000e+01 2.000000000000000000e+00 3.800000000000000266e+00 5.536297086583558125e-01 5.345390290494470564e-01 4.390856310049029432e-01 3.200000000000000178e+00 6.490831067029000367e-01 8.018085435741705291e-01 5.918110678761735466e-01 5.918110678761735466e-01 6.000000000000000000e+00 5.363526856335657511e-01 6.109017474850824136e-01 4.199949513959941871e-01 8.400000000000000355e+00 1.569735233880343195e+00 1.574981067734977813e+00 6.490831067029000367e-01 6.681737863118089038e-01 3.054508737425412068e-01 1.072705371267131502e+00 5.154483494405383004e-01 2.481788349158147167e-01 8.003378353990862060e-01 5.345390290494470564e-01 1.240894174579073583e+00 5.727203882672647905e-01 9.808726732252813774e-01 0.000000000000000000e+00 9.545339804454411325e-01 0.000000000000000000e+00 2.099974756979970936e-01 0.000000000000000000e+00 4.199949513959941871e-01 3.245415533514500184e-01 3.818135921781764530e-01 2.290881553069058774e-01 0.000000000000000000e+00 7.827178639652617731e-01 4.390856310049029432e-01 2.099974756979970936e-01 0.000000000000000000e+00 9.076737756875727925e-01 0.000000000000000000e+00 0.000000000000000000e+00 0.000000000000000000e+00 2.481788349158147167e-01 0.000000000000000000e+00 4.772669902227205663e-01 0.000000000000000000e+00
8.500000000000000000e+01 6.110000000000000000e+02 1.030000000000000000e+02 1.011000000000000000e+03 1.938000000000000000e+03 4.400000000000000000e+01 1.580000000000000000e+02 3.500000000000000000e+01 6.968000000000000000e+03 4.700000000000000000e+01 1.511000000000000000e+03 9.200000000000000000e+01 1.895000000000000000e+03 0.000000000000000000e+00 1.750000000000000000e+02 6.200000000000000000e+03 3.009574392243530294e+00 4.240574727914673270e-01 3.241948130883760992e+00 1.194570011973526524e+00 7.152589492164084239e-01 2.346146203577208211e-01 6.327868798777940285e-01 9.113349074650167747e-01 2.526618988467762561e-01 2.000000000000000000e+00 4.900000000000000000e+01 3.206130866570559235e+00 7.152948099257780967e-01 8.996884022100838374e-01 2.526618988467762561e-01 1.530992709354489056e+00 1.239243710693682887e+00 8.500000000000000000e+00 5.000000000000000000e+01 1.020000000000000000e+02 7.670093357848564164e-01 1.050000000000000000e+01 3.236404186446484310e+00 4.000000000000000000e+01 3.519549120548266963e+00 4.900000000000000000e+01 1.731448249560572972e+00 8.000000000000000000e+00 1.591608085186778654e+00 1.315236475575810138e+00 2.831777955304712435e+00 1.421627022701275500e+00 3.758101056460521505e+00 2.051454950761425700e+00 5.000000000000000000e+00 1.981469802220538368e+00 1.200000000000000000e+01 8.551010527794937754e-01 4.264944877136052637e-01 2.375701963089293933e+00 1.954698548039676576e+00 7.500000000000000000e+00 2.058062742549902513e+00 2.842446362026232798e+00 8.023907032968631281e-01 6.100000000000000000e+01 1.200000000000000000e+01 1.000000000000000000e+01 1.302188038272958703e+00 4.800000000000000711e+00 2.340000000000000213e+01 7.766451319930833819e-01 4.511819622263861795e-01 4.511819622263861795e-01 3.428982912920535142e-01 6.149459964025540959e-01 9.880104772288004211e-01 7.302686247186194191e-01 4.400000000000000355e+00 2.200000000000000178e+00 1.242187284834192162e+00 8.919633780457048022e-01 2.600000000000000089e+00 1.300000000000000000e+01 6.470784004237066789e-01 2.400000000000000355e+00 5.153045820284990475e-01 4.200000000000000178e+00 2.887564558248871260e-01 3.789928482701643842e-01 3.200000000000000178e+00 5.504419939161911968e-01 1.584125899004555249e+00 2.893002278993587750e-01 6.464191439496731473e-01 2.600000000000000089e+00 7.594246737069236808e-01 6.606635911417073626e-01 9.382029110048875076e-01 3.000000000000000000e+00 6.185039355089739788e-01 2.200000000000000178e+00 2.580000000000000071e+01 1.326512428491874784e+00 2.436382596022485247e-01 8.297873238812178975e-01 2.627367600526293145e+00 9.047368187401039208e-01 9.890747807418505122e-01 2.600000000000000089e+00 4.152367635440772919e-01 3.894772828801265074e-01 3.990347971025638429e-01 7.676930704355338086e-01 6.389197637857035872e-01 6.478377977445730629e-01 4.331346837373307723e-01 2.600000000000000089e+00 8.411920443891480748e-01 2.000000000000000000e+00 9.480577536704273278e-01 1.140000000000000036e+01 4.926010023247708869e-01 2.800000000000000266e+00 7.258039511013874012e-01 7.365815605827412682e-01 2.200000000000000178e+00 1.326512428491874784e+00 2.600000000000000089e+00 2.800000000000000266e+00 1.173073101788604106e-01 5.200000000000000178e+00 6.683832851467945702e-01 9.941613878937041182e-01 6.587256648505238621e-01 5.263215423507449087e-01 4.588900166679484305e-01 5.233710761826079194e-01 1.624255064014990257e-01 8.059862779549412659e-01 7.097678198281867079e-01 3.880164875146920878e-01 4.511819622263861795e-01 4.060637660037475505e-01 2.526618988467762561e-01 2.346146203577208211e-01 5.433969307341351973e-01 2.616855380913039597e-01 1.624255064014990257e-01 3.609455697811089769e-01 2.165673418686653862e-01 0.000000000000000000e+00 4.782528799599693459e-01 6.141020565690222810e-01 2.165673418686653862e-01 2.255909811131930898e-01 4.511819622263861795e-01 2.797328165803594224e-01 2.977800950694148852e-01 1.263309494233881281e-01 1.443782279124435630e-01 9.926003168980496172e-02 4.331346837373307723e-01 2.707091773358317188e-01 1.443782279124435630e-01 6.009732228362204554e-01 9.824070158489619509e-01 1.353545886679158594e-01 0.000000000000000000e+00 9.926003168980496172e-02 2.436382596022485247e-01 0.000000000000000000e+00 9.926003168980496172e-02 9.023639244527724423e-02 1.173073101788604106e-01 1.714491456460267571e-01 0.000000000000000000e+00 9.023639244527724423e-02 2.080637267286994385e-01 1.173073101788604106e-01 4.882456577333701420e-01 1.082836709343326931e-01 4.600000000000000533e+00 7.295304531340596199e-01 2.200000000000000178e+00 5.418611025572478423e-01 1.147156472529794469e+00 6.464191439496731473e-01 4.136933681642183669e-01 9.241072845580067252e-01 2.000000000000000000e+00 5.233710761826079194e-01 3.890589271749997913e-01 3.068037343139425888e-01 6.961322212356589878e-01 3.572605152414156660e-01 9.962983399033333853e-01 2.200000000000000178e+00 6.041213672999461437e-01 7.519078736006837849e-01 2.200000000000000178e+00 2.616855380913039597e-01 7.553779301623421150e-01 3.158273735584703479e-01 2.094932684788460286e-01 3.248510128029980515e-01 1.894964241350821921e-01 1.111515987061880262e+00 3.931013255811365292e-01 3.158273735584703479e-01 2.800000000000000266e+00 2.436382596022485247e-01 5.143214847447039606e-01 4.241110444928029577e-01 8.222844162752225294e-01 6.847571477864958789e-01 3.699692090256366805e-01 4.963001584490247531e-01 3.940808018598166984e-01 4.707919143131326090e-01 2.000000000000000000e+00 3.648866626345184105e-01 3.969240357585712697e-01 5.684892724052466040e-01 5.775129116497742521e-01 2.632745288232271053e-01 7.320785671458978072e-01 1.180000000000000071e+01 2.075437026241376270e-01 1.804727848905544885e-01 4.692292407154416423e-01 2.255909811131930898e-01 4.050377366511186406e-01 2.536137584394428934e-01 2.346146203577208211e-01 3.849373877727139126e-01 1.230973976946695636e+00 4.963001584490247531e-01 1.714491456460267571e-01 2.526618988467762561e-01 3.970401267592198469e-01 2.075437026241376270e-01 9.800000000000000711e+00 1.624255064014990257e-01 5.443529633260405509e-01 5.680478639744952485e-01 5.452695806448022431e-01 3.642025575942957061e-01 2.089275125362953789e-01 1.804727848905544885e-01 4.872765192044970495e-01 0.000000000000000000e+00 1.173073101788604106e-01 0.000000000000000000e+00 2.265964610693946002e-01 2.972808685084990521e-01 2.165673418686653862e-01 0.000000000000000000e+00 1.443782279124435630e-01 0.000000000000000000e+00 9.926003168980496172e-02 0.000000000000000000e+00 5.468009444790101758e-01 1.804727848905544885e-01 1.066479638069323110e-01 1.804727848905544885e-01 4.782528799599693459e-01 1.804727848905544885e-01 3.519219305365812178e-01 1.624255064014990257e-01 0.000000000000000000e+00 2.835264156557830151e-01 2.436382596022485247e-01 9.926003168980496172e-02 1.443782279124435630e-01 2.526618988467762561e-01 1.082836709343326931e-01 1.353545886679158594e-01 1.263309494233881281e-01 6.006427041521706922e-01 0.000000000000000000e+00 2.075437026241376270e-01 0.000000000000000000e+00 0.000000000000000000e+00 0.000000000000000000e+00 6.297801416823274323e-01 4.150874052482752541e-01 2.600000000000000089e+00 3.699692090256366805e-01 3.970401267592198469e-01 3.691071873198715769e-01 0.000000000000000000e+00 4.150874052482752541e-01 1.443782279124435630e-01 1.804727848905544885e-01 1.263309494233881281e-01 4.060637660037475505e-01 1.804727848905544885e-01 4.692292407154416423e-01 5.143474369380801603e-01 1.417632078278915075e-01 0.000000000000000000e+00 1.624255064014990257e-01 4.782528799599693459e-01 4.150874052482752541e-01 1.534018671569712944e-01 1.624255064014990257e-01 3.519219305365812178e-01 9.661456659821494597e-01 0.000000000000000000e+00 1.714491456460267571e-01 9.023639244527724423e-02 1.985200633796099234e-01 3.193016735832026609e-01 1.804727848905544885e-01 2.600000000000000089e+00 4.745174173261871298e-01 2.165673418686653862e-01 3.068037343139425888e-01 1.985200633796099234e-01 3.341561327371728729e-01 2.346146203577208211e-01 7.921573506524011155e-01 2.255909811131930898e-01 0.000000000000000000e+00 1.173073101788604106e-01 2.075437026241376270e-01 0.000000000000000000e+00 2.800000000000000000e+01 1.714491456460267571e-01 2.707091773358317188e-01 1.714491456460267571e-01 1.008042617870024582e+00 3.789928482701643842e-01 6.477410281799816927e-01 1.082836709343326931e-01 4.536274694383671258e-01 3.526373815907977716e-01 5.428111661809521538e-01 2.165673418686653862e-01 3.240301893208948902e-01 3.158273735584703479e-01 1.021799844448793460e+00 1.090468860631377046e+00 1.534018671569712944e-01 6.045456998120378733e-01 4.060637660037475505e-01 3.768501217306462259e+00 7.500000000000000000e+00 2.600000000000000089e+00 3.503355353567766173e+00 2.400000000000000355e+00 3.599755710496122418e+00 8.912355705330137212e-01 8.000000000000000000e+00 4.389382768128202716e-01 3.061985418708978446e-01 2.616855380913039597e-01 2.526618988467762561e-01 2.075437026241376270e-01 8.281394460345185005e-01 3.068037343139425888e-01 3.789928482701643842e-01 2.797328165803594224e-01 2.797328165803594224e-01 1.294468472516446811e+00 2.535191644373062103e-01 2.887564558248871260e-01 1.985200633796099234e-01 4.133392889908066303e-01 7.419706762744309181e-01 7.444502376735371296e-01 3.068037343139425888e-01 3.158273735584703479e-01 1.443782279124435630e-01 5.070383288746124206e-01 2.436382596022485247e-01 1.173073101788604106e-01 3.782976849612716408e-01 2.526618988467762561e-01 2.346146203577208211e-01 2.707091773358317188e-01 4.636315379715479357e-01 0.000000000000000000e+00 4.511819622263861795e-01 0.000000000000000000e+00 9.926003168980496172e-02 0.000000000000000000e+00 1.985200633796099234e-01 1.534018671569712944e-01 1.804727848905544885e-01 1.082836709343326931e-01 0.000000000000000000e+00 3.699692090256366805e-01 2.075437026241376270e-01 9.926003168980496172e-02 0.000000000000000000e+00 4.290324321246720141e-01 0.000000000000000000e+00 0.000000000000000000e+00 0.000000000000000000e+00 1.173073101788604106e-01 0.000000000000000000e+00 2.255909811131930898e-01 0.000000000000000000e+00
2.050000000000000000e+01 4.090000000000000000e+02 3.869000000000000000e+03 1.800000000000000000e+02 5.000000000000000000e+01 1.957000000000000000e+03 2.650000000000000000e+01 7.860000000000000000e+02 5.910000000000000000e+02 5.500000000000000000e+01 1.630000000000000000e+02 2.150000000000000000e+01 2.935000000000000000e+03 8.700000000000000000e+01 0.000000000000000000e+00 4.085500000000000000e+04 1.250000000000000000e+01 1.975685167251980623e+00 7.000000000000000000e+00 1.450000000000000000e+01 2.200000000000000178e+00 1.093070291651585757e+00 2.200000000000000178e+00 1.698364938342215247e+00 1.177152621778630781e+00 3.600000000000000089e+00 1.730000000000000000e+02 9.000000000000000000e+00 3.332560883504657401e+00 1.000000000000000000e+01 4.708610487114523457e-01 2.853160037134899518e+00 2.309456217536632661e+00 5.400000000000000000e+01 2.700000000000000000e+01 4.010000000000000000e+02 2.858799224319531707e+00 1.080000000000000000e+02 1.100000000000000000e+01 2.900000000000000000e+01 3.600000000000000000e+01 7.500000000000000000e+01 1.900000000000000000e+01 1.250000000000000000e+01 2.966122931669858076e+00 9.804305738535488146e-01 1.150000000000000000e+01 6.200000000000000178e+00 3.501801048526387294e+00 9.000000000000000000e+00 1.250000000000000000e+01 7.000000000000000000e+00 5.200000000000000178e+00 1.593567452408769070e+00 7.948156911314374629e-01 2.000000000000000000e+00 3.642778798250366545e+00 3.000000000000000000e+00 3.835408447787730601e+00 2.648593399001919035e+00 1.495336375429529241e+00 1.210000000000000000e+02 1.150000000000000000e+01 4.700000000000000000e+01 5.600000000000000533e+00 1.460000000000000142e+01 1.491958177611982572e+00 4.800000000000000711e+00 8.408233012704505738e-01 8.408233012704505738e-01 6.390257089655424494e-01 1.146014171858227959e+00 2.600000000000000089e+00 3.000000000000000000e+00 1.160000000000000142e+01 7.400000000000000355e+00 3.000000000000000000e+00 2.200000000000000178e+00 6.600000000000000533e+00 3.239999999999999858e+01 1.205896162471285393e+00 1.619999999999999929e+01 2.200000000000000178e+00 7.400000000000000355e+00 5.381269128130883317e-01 7.062915730671784909e-01 3.800000000000000266e+00 1.025804427549949827e+00 5.400000000000000355e+00 5.391402871699438881e-01 1.204667571234735668e+00 5.200000000000000178e+00 2.800000000000000266e+00 1.231213541853058091e+00 2.400000000000000355e+00 4.400000000000000355e+00 1.152644751880569585e+00 7.000000000000000000e+00 7.400000000000000355e+00 4.000000000000000000e+00 4.540445826860433076e-01 2.200000000000000178e+00 9.500000000000000000e+00 1.686068731471753068e+00 6.000000000000000000e+00 1.760000000000000142e+01 3.800000000000000266e+00 7.258303792667916143e-01 7.436417754068189723e-01 3.600000000000000089e+00 1.190691716446934612e+00 2.200000000000000178e+00 8.071903692196326086e-01 1.221026599489700937e+00 1.567646605984725383e+00 7.200000000000000178e+00 3.800000000000000266e+00 4.200000000000000000e+01 2.000000000000000000e+00 1.040000000000000036e+01 1.352609202789878395e+00 3.400000000000000355e+00 4.600000000000000533e+00 1.560000000000000142e+01 3.200000000000000178e+00 1.100000000000000000e+01 2.186140583303171625e-01 9.000000000000000000e+00 1.245599973806421845e+00 2.600000000000000089e+00 1.227602019854857840e+00 9.808535221251974967e-01 8.551880417178419069e-01 9.753550294737227677e-01 3.026963884573621866e-01 2.600000000000000089e+00 3.000000000000000000e+00 7.231080390925874735e-01 8.408233012704505738e-01 7.567409711434055497e-01 4.708610487114523457e-01 4.372281166606343250e-01 1.012675238490253093e+00 4.876775147368613839e-01 3.026963884573621866e-01 6.726586410163605256e-01 4.035951846098163043e-01 0.000000000000000000e+00 8.912726993466777436e-01 1.144441404468764301e+00 4.035951846098163043e-01 4.204116506352252869e-01 8.408233012704505738e-01 5.213104467876793491e-01 5.549433788384974253e-01 2.354305243557261729e-01 2.690634564065441658e-01 1.849811262794991418e-01 8.071903692196326086e-01 5.044939807622703665e-01 2.690634564065441658e-01 5.200000000000000178e+00 4.200000000000000178e+00 2.522469903811351832e-01 0.000000000000000000e+00 1.849811262794991418e-01 4.540445826860433076e-01 0.000000000000000000e+00 1.849811262794991418e-01 1.681646602540901314e-01 2.186140583303171625e-01 3.195128544827712247e-01 0.000000000000000000e+00 1.681646602540901314e-01 3.877478361931436801e-01 2.186140583303171625e-01 9.098952532157016382e-01 2.017975923049081521e-01 1.300000000000000000e+01 1.359553916904425064e+00 9.600000000000001421e+00 2.400000000000000355e+00 6.200000000000000178e+00 1.204667571234735668e+00 2.000000000000000000e+00 2.800000000000000266e+00 5.200000000000000178e+00 9.753550294737227677e-01 7.250507310216485202e-01 5.717598448639064079e-01 3.200000000000000178e+00 2.400000000000000355e+00 4.600000000000000533e+00 4.000000000000000000e+00 2.000000000000000000e+00 2.600000000000000089e+00 5.600000000000000533e+00 4.876775147368613839e-01 6.200000000000000178e+00 5.885763108893153905e-01 3.904119320885799937e-01 6.053927769147243731e-01 3.531457865335892454e-01 2.200000000000000178e+00 2.800000000000000266e+00 5.885763108893153905e-01 2.800000000000000266e+00 4.540445826860433076e-01 2.000000000000000000e+00 7.903739031942236259e-01 1.532410325235612047e+00 2.200000000000000178e+00 6.894751070417695082e-01 9.249056313974955978e-01 3.200000000000000178e+00 8.773684339037898239e-01 1.020000000000000107e+01 6.800032668681236236e-01 7.397081577757147475e-01 1.059437359600767570e+00 1.076253825626176663e+00 4.906387599655288589e-01 1.364302585545509316e+00 4.780000000000000426e+01 3.867787185844072662e-01 3.363293205081802628e-01 8.744562333212686500e-01 4.204116506352252869e-01 7.548288614854290479e-01 2.600000000000000089e+00 4.372281166606343250e-01 2.600000000000000089e+00 7.600000000000000533e+00 9.249056313974955978e-01 3.195128544827712247e-01 4.708610487114523457e-01 7.399245051179965671e-01 3.867787185844072662e-01 1.680000000000000071e+01 3.026963884573621866e-01 1.014456902092408797e+00 1.058614750265674864e+00 2.800000000000000266e+00 6.787283678107733920e-01 3.893575885661096914e-01 3.363293205081802628e-01 9.080891653720866152e-01 0.000000000000000000e+00 2.186140583303171625e-01 0.000000000000000000e+00 2.400000000000000355e+00 5.540130195595940332e-01 4.035951846098163043e-01 0.000000000000000000e+00 2.690634564065441658e-01 0.000000000000000000e+00 1.849811262794991418e-01 0.000000000000000000e+00 1.019018963005329237e+00 3.363293205081802628e-01 1.987492863398698517e-01 3.363293205081802628e-01 8.912726993466777436e-01 3.363293205081802628e-01 6.558421749909514320e-01 3.026963884573621866e-01 0.000000000000000000e+00 5.283802030398002669e-01 4.540445826860433076e-01 1.849811262794991418e-01 2.690634564065441658e-01 4.708610487114523457e-01 2.017975923049081521e-01 2.522469903811351832e-01 2.354305243557261729e-01 1.119358537511372154e+00 0.000000000000000000e+00 3.867787185844072662e-01 0.000000000000000000e+00 0.000000000000000000e+00 0.000000000000000000e+00 1.173659104612445603e+00 7.735574371688145323e-01 1.160000000000000142e+01 6.894751070417695082e-01 7.399245051179965671e-01 6.878686422513076160e-01 0.000000000000000000e+00 7.735574371688145323e-01 2.690634564065441658e-01 3.363293205081802628e-01 2.354305243557261729e-01 7.567409711434055497e-01 3.363293205081802628e-01 8.744562333212686500e-01 9.585385634483136741e-01 2.641901015199001335e-01 0.000000000000000000e+00 3.026963884573621866e-01 8.912726993466777436e-01 7.735574371688145323e-01 2.858799224319532040e-01 3.026963884573621866e-01 6.558421749909514320e-01 4.000000000000000000e+00 0.000000000000000000e+00 3.195128544827712247e-01 1.681646602540901314e-01 3.699622525589982835e-01 5.950510210084528628e-01 3.363293205081802628e-01 5.811644715013200013e-01 8.843112862440561939e-01 4.035951846098163043e-01 5.717598448639064079e-01 3.699622525589982835e-01 6.227338107254789534e-01 4.372281166606343250e-01 1.476265485912753972e+00 4.204116506352252869e-01 0.000000000000000000e+00 2.186140583303171625e-01 3.867787185844072662e-01 0.000000000000000000e+00 8.720000000000000284e+01 3.195128544827712247e-01 5.044939807622703665e-01 3.195128544827712247e-01 2.400000000000000355e+00 7.062915730671784909e-01 4.400000000000000355e+00 2.017975923049081521e-01 8.453807517436739971e-01 6.571754905214202136e-01 1.011583606894556731e+00 4.035951846098163043e-01 6.038630891883431939e-01 1.471440777223288476e+00 1.904227540940514274e+00 2.032199210279243218e+00 2.858799224319532040e-01 1.126632165382885020e+00 7.567409711434055497e-01 1.200000000000000000e+01 4.800000000000000000e+01 7.500000000000000000e+00 1.450000000000000000e+01 9.500000000000000000e+00 2.190000000000000000e+02 4.400000000000000355e+00 1.630000000000000000e+02 8.180059529475010027e-01 5.706320074269799481e-01 4.876775147368613839e-01 4.708610487114523457e-01 3.867787185844072662e-01 2.400000000000000355e+00 5.717598448639064079e-01 7.062915730671784909e-01 5.213104467876793491e-01 5.213104467876793491e-01 3.200000000000000178e+00 4.724586499992743938e-01 5.381269128130883317e-01 3.699622525589982835e-01 2.600000000000000089e+00 3.456843832987183340e+00 1.387358447096243452e+00 5.717598448639064079e-01 1.471440777223288476e+00 2.690634564065441658e-01 9.449172999985487875e-01 1.135111456715108158e+00 2.186140583303171625e-01 7.049960658057158325e-01 4.708610487114523457e-01 1.093070291651585757e+00 5.044939807622703665e-01 8.640243470875503817e-01 0.000000000000000000e+00 8.408233012704505738e-01 0.000000000000000000e+00 1.849811262794991418e-01 0.000000000000000000e+00 3.699622525589982835e-01 2.858799224319532040e-01 3.363293205081802628e-01 2.017975923049081521e-01 0.000000000000000000e+00 6.894751070417695082e-01 3.867787185844072662e-01 1.849811262794991418e-01 0.000000000000000000e+00 7.995454076910797347e-01 0.000000000000000000e+00 0.000000000000000000e+00 0.000000000000000000e+00 2.186140583303171625e-01 0.000000000000000000e+00 4.204116506352252869e-01 0.000000000000000000e+00
1.360000000000000000e+02 1.939000000000000000e+03 2.172000000000000000e+03 6.900000000000000000e+02 4.650000000000000000e+02 4.825000000000000000e+03 2.125000000000000000e+02 2.675000000000000000e+02 1.469100000000000000e+04 1.940000000000000000e+02 8.470000000000000000e+02 1.085000000000000000e+02 1.459100000000000000e+04 1.025000000000000000e+03 1.956800000000000000e+04 0.000000000000000000e+00 1.625000000000000000e+02 1.350000000000000000e+01 1.040000000000000000e+02 3.100000000000000000e+01 1.300000000000000000e+01 8.000000000000000000e+00 2.120000000000000284e+01 1.200000000000000000e+01 1.600000000000000000e+01 3.800000000000000000e+01 1.193000000000000000e+03 7.850000000000000000e+01 3.650000000000000000e+01 6.150000000000000000e+01 7.400000000000000355e+00 3.000000000000000000e+01 1.600000000000000000e+01 3.895000000000000000e+02 1.990000000000000000e+02 9.185000000000000000e+03 2.300000000000000000e+01 1.814000000000000000e+03 1.040000000000000000e+02 4.610000000000000000e+02 4.330000000000000000e+02 2.424000000000000000e+03 1.460000000000000000e+02 2.360000000000000000e+02 6.600000000000000000e+01 3.550000000000000000e+01 2.190000000000000000e+02 9.700000000000000000e+01 6.700000000000000000e+01 3.600000000000000000e+01 3.600000000000000000e+01 4.300000000000000000e+01 1.090000000000000000e+02 3.300000000000000000e+01 5.800000000000000711e+00 3.550000000000000000e+01 1.130000000000000000e+02 5.850000000000000000e+01 5.300000000000000000e+01 8.500000000000000000e+01 1.250000000000000000e+01 2.721000000000000000e+03 2.180000000000000000e+02 5.076000000000000227e+02 4.140000000000000568e+01 1.380000000000000000e+02 2.680000000000000071e+01 4.460000000000000142e+01 1.020000000000000107e+01 2.280000000000000071e+01 3.000000000000000000e+00 1.600000000000000000e+01 2.740000000000000213e+01 1.680000000000000071e+01 6.280000000000000426e+01 7.060000000000000853e+01 2.360000000000000142e+01 1.819999999999999929e+01 7.379999999999999716e+01 4.654000000000000341e+02 9.800000000000000711e+00 1.432000000000000171e+02 1.200000000000000000e+01 3.680000000000000426e+01 4.200000000000000178e+00 7.600000000000000533e+00 4.720000000000000284e+01 8.599999999999999645e+00 7.340000000000000568e+01 4.200000000000000178e+00 1.160000000000000142e+01 6.860000000000000853e+01 1.619999999999999929e+01 8.599999999999999645e+00 1.940000000000000213e+01 8.100000000000000000e+01 2.280000000000000071e+01 2.165000000000000000e+02 4.620000000000000284e+01 5.650000000000000000e+01 2.600000000000000089e+00 5.400000000000000000e+01 5.900000000000000000e+01 2.500000000000000000e+01 4.040000000000000568e+01 1.688000000000000114e+02 3.200000000000000000e+01 6.800000000000000711e+00 4.400000000000000355e+00 2.540000000000000213e+01 1.300000000000000000e+01 2.180000000000000071e+01 4.600000000000000533e+00 1.619999999999999929e+01 1.320000000000000107e+01 8.760000000000000853e+01 3.260000000000000142e+01 6.626000000000000227e+02 1.380000000000000071e+01 1.194000000000000057e+02 1.300000000000000000e+01 1.580000000000000071e+01 5.340000000000000568e+01 1.474000000000000057e+02 3.160000000000000142e+01 1.004000000000000057e+02 1.100000000000000000e+01 8.580000000000001137e+01 1.980000000000000071e+01 2.220000000000000284e+01 1.320000000000000107e+01 2.240000000000000213e+01 7.600000000000000533e+00 8.599999999999999645e+00 2.200000000000000178e+00 2.760000000000000142e+01 9.600000000000001421e+00 5.600000000000000533e+00 7.600000000000000533e+00 7.600000000000000533e+00 7.800000000000000711e+00 5.400000000000000355e+00 1.080000000000000071e+01 3.200000000000000178e+00 3.400000000000000355e+00 4.600000000000000533e+00 6.000000000000000000e+00 0.000000000000000000e+00 7.400000000000000355e+00 8.800000000000000711e+00 3.800000000000000266e+00 3.600000000000000089e+00 6.600000000000000533e+00 5.600000000000000533e+00 1.100000000000000000e+01 2.000000000000000000e+00 0.000000000000000000e+00 2.000000000000000000e+00 0.000000000000000000e+00 4.000000000000000000e+00 0.000000000000000000e+00 8.000000000000000000e+00 4.580000000000000426e+01 0.000000000000000000e+00 0.000000000000000000e+00 4.800000000000000711e+00 3.400000000000000355e+00 0.000000000000000000e+00 2.200000000000000178e+00 0.000000000000000000e+00 2.400000000000000355e+00 3.600000000000000089e+00 0.000000000000000000e+00 0.000000000000000000e+00 4.000000000000000000e+00 0.000000000000000000e+00 1.020000000000000107e+01 0.000000000000000000e+00 1.270000000000000000e+02 2.760000000000000142e+01 5.280000000000000426e+01 1.160000000000000142e+01 4.940000000000000568e+01 1.780000000000000071e+01 6.800000000000000711e+00 2.300000000000000000e+01 1.600000000000000000e+01 1.320000000000000107e+01 8.200000000000001066e+00 3.800000000000000266e+00 1.460000000000000142e+01 2.320000000000000284e+01 3.780000000000000426e+01 2.900000000000000000e+01 9.000000000000000000e+00 2.940000000000000213e+01 5.600000000000000000e+01 2.600000000000000089e+00 4.380000000000000426e+01 1.220000000000000107e+01 5.400000000000000355e+00 5.800000000000000711e+00 3.000000000000000000e+00 3.380000000000000426e+01 2.420000000000000284e+01 3.800000000000000266e+00 2.040000000000000213e+01 0.000000000000000000e+00 8.200000000000001066e+00 5.800000000000000711e+00 1.360000000000000142e+01 2.360000000000000142e+01 5.400000000000000355e+00 1.800000000000000000e+01 1.080000000000000071e+01 5.400000000000000355e+00 2.440000000000000213e+01 0.000000000000000000e+00 2.380000000000000071e+01 1.460000000000000142e+01 1.040000000000000036e+01 2.200000000000000178e+00 1.520000000000000107e+01 7.084000000000000909e+02 5.000000000000000000e+00 5.400000000000000355e+00 8.400000000000000355e+00 4.600000000000000533e+00 5.600000000000000533e+00 1.140000000000000036e+01 2.800000000000000266e+00 1.980000000000000071e+01 7.860000000000000853e+01 1.060000000000000142e+01 3.400000000000000355e+00 4.400000000000000355e+00 4.800000000000000711e+00 0.000000000000000000e+00 1.878000000000000114e+02 2.800000000000000266e+00 1.280000000000000071e+01 4.780000000000000426e+01 3.520000000000000284e+01 8.000000000000000000e+00 2.600000000000000089e+00 3.000000000000000000e+00 5.400000000000000355e+00 0.000000000000000000e+00 2.400000000000000355e+00 0.000000000000000000e+00 0.000000000000000000e+00 2.400000000000000355e+00 2.000000000000000000e+00 0.000000000000000000e+00 3.600000000000000089e+00 0.000000000000000000e+00 0.000000000000000000e+00 0.000000000000000000e+00 1.000000000000000000e+01 0.000000000000000000e+00 0.000000000000000000e+00 0.000000000000000000e+00 8.200000000000001066e+00 0.000000000000000000e+00 2.400000000000000355e+00 2.400000000000000355e+00 0.000000000000000000e+00 8.400000000000000355e+00 1.020000000000000107e+01 3.200000000000000178e+00 2.200000000000000178e+00 2.000000000000000000e+00 0.000000000000000000e+00 0.000000000000000000e+00 0.000000000000000000e+00 2.160000000000000142e+01 0.000000000000000000e+00 0.000000000000000000e+00 2.000000000000000000e+00 3.800000000000000266e+00 0.000000000000000000e+00 1.880000000000000071e+01 4.800000000000000711e+00 9.080000000000001137e+01 4.600000000000000533e+00 6.000000000000000000e+00 1.360000000000000142e+01 3.800000000000000266e+00 1.020000000000000107e+01 2.000000000000000000e+00 3.000000000000000000e+00 0.000000000000000000e+00 8.800000000000000711e+00 2.600000000000000089e+00 9.800000000000000711e+00 9.800000000000000711e+00 6.200000000000000178e+00 0.000000000000000000e+00 0.000000000000000000e+00 6.200000000000000178e+00 8.800000000000000711e+00 4.600000000000000533e+00 2.000000000000000000e+00 1.200000000000000000e+01 4.760000000000000142e+01 2.000000000000000000e+00 6.600000000000000533e+00 0.000000000000000000e+00 3.800000000000000266e+00 9.200000000000001066e+00 2.400000000000000355e+00 7.600000000000000533e+00 1.460000000000000142e+01 5.400000000000000355e+00 4.600000000000000533e+00 3.000000000000000000e+00 1.320000000000000107e+01 7.200000000000000178e+00 2.360000000000000142e+01 4.400000000000000355e+00 0.000000000000000000e+00 0.000000000000000000e+00 3.400000000000000355e+00 0.000000000000000000e+00 1.221600000000000136e+03 0.000000000000000000e+00 4.600000000000000533e+00 3.400000000000000355e+00 3.180000000000000071e+01 9.000000000000000000e+00 1.480000000000000071e+01 0.000000000000000000e+00 5.400000000000000355e+00 7.200000000000000178e+00 1.140000000000000036e+01 4.800000000000000711e+00 1.160000000000000142e+01 4.200000000000000178e+00 1.819999999999999929e+01 1.650000000000000000e+01 5.800000000000000711e+00 1.819999999999999929e+01 4.800000000000000711e+00 1.365000000000000000e+02 1.845000000000000000e+02 2.460000000000000142e+01 7.400000000000000000e+01 3.760000000000000142e+01 1.630000000000000000e+02 2.500000000000000000e+01 2.635000000000000000e+02 1.480000000000000071e+01 4.200000000000000178e+00 4.600000000000000533e+00 0.000000000000000000e+00 3.800000000000000266e+00 4.960000000000000142e+01 7.600000000000000533e+00 2.200000000000000178e+00 3.800000000000000266e+00 3.200000000000000178e+00 4.340000000000000568e+01 6.600000000000000533e+00 5.000000000000000000e+00 4.200000000000000178e+00 2.160000000000000142e+01 2.780000000000000071e+01 2.200000000000000000e+01 4.600000000000000533e+00 5.600000000000000533e+00 0.000000000000000000e+00 5.400000000000000355e+00 4.200000000000000178e+00 0.000000000000000000e+00 5.200000000000000178e+00 3.800000000000000266e+00 2.400000000000000000e+01 0.000000000000000000e+00 1.000000000000000000e+01 0.000000000000000000e+00 7.600000000000000533e+00 0.000000000000000000e+00 4.200000000000000178e+00 0.000000000000000000e+00 3.800000000000000266e+00 2.600000000000000089e+00 3.800000000000000266e+00 0.000000000000000000e+00 0.000000000000000000e+00 0.000000000000000000e+00 0.000000000000000000e+00 0.000000000000000000e+00 0.000000000000000000e+00 4.400000000000000355e+00 0.000000000000000000e+00 0.000000000000000000e+00 0.000000000000000000e+00 0.000000000000000000e+00 0.000000000000000000e+00 0.000000000000000000e+00 0.000000000000000000e+00
1.022084849096216663e+00 9.800000000000000711e+00 1.500000000000000000e+01 7.818717949200246764e-01 7.505969231232236805e-01 2.358657344068192163e+00 1.415194406440915209e+00 2.000000000000000000e+00 7.000000000000000000e+00 1.094620512888034636e+00 2.600000000000000089e+00 1.316586354250340873e+00 9.000000000000000000e+00 2.111053846284066449e+00 4.400000000000000000e+01 2.460000000000000000e+02 0.000000000000000000e+00 4.421000000000000000e+03 1.152700000000000000e+04 3.054000000000000000e+03 5.500000000000000000e+02 1.257000000000000000e+03 8.400000000000000000e+01 1.958000000000000000e+03 3.143000000000000000e+03 1.730000000000000000e+02 3.025000000000000000e+03 1.050000000000000000e+01 1.700000000000000000e+01 5.520000000000000000e+02 1.100000000000000000e+01 7.500000000000000000e+00 3.300000000000000000e+01 2.260000000000000000e+02 4.300294872060135276e+00 1.200000000000000000e+01 1.494600981665334283e+00 1.700000000000000000e+01 2.658364102728083989e+00 4.416196566952754310e+00 3.700000000000000000e+01 9.500000000000000000e+00 3.800000000000000000e+01 1.650000000000000000e+01 6.500000000000000000e+00 1.078299014415442292e+00 1.450000000000000000e+01 1.800000000000000000e+01 2.400000000000000355e+00 6.000000000000000000e+00 5.200000000000000178e+00 5.000000000000000000e+00 6.200000000000000178e+00 6.567723077328206926e-01 1.344819487262442381e+00 2.200000000000000178e+00 4.668651929547606549e+00 9.500000000000000000e+00 2.600000000000000000e+01 2.883192638440646327e+00 7.505969231232236805e-01 5.400000000000000000e+01 3.518423077140111044e+00 2.720000000000000284e+01 8.599999999999999645e+00 1.100000000000000000e+01 1.670420583257556046e+00 3.000000000000000000e+00 1.094620512888034636e+00 1.012953957103857050e+00 2.200000000000000178e+00 4.400000000000000355e+00 3.600000000000000089e+00 8.599999999999999645e+00 5.000000000000000000e+00 2.600000000000000089e+00 3.200000000000000178e+00 1.507315468089678312e+00 7.800000000000000711e+00 2.600000000000000000e+01 7.000000000000000000e+00 8.000000000000000000e+00 6.800000000000000711e+00 5.600000000000000533e+00 3.752984615616118402e-01 8.131466667168256723e-01 1.540000000000000036e+01 2.200000000000000178e+00 6.400000000000000355e+00 3.440235897648108998e-01 2.000000000000000000e+00 5.800000000000000711e+00 1.475098697342934528e+00 1.257950583503035791e+00 1.339835971635269907e+00 7.500000000000000000e+00 7.500000000000000000e+00 2.900000000000000000e+01 1.450000000000000000e+01 5.000000000000000000e+00 3.949759062751021954e+00 1.050000000000000000e+01 2.800000000000000000e+01 8.000000000000000000e+00 4.600000000000000533e+00 4.600000000000000533e+00 1.140017716299626116e+00 2.570527690519327280e+00 5.316728205456168199e-01 2.800000000000000266e+00 3.490598423890169943e+00 2.000000000000000000e+00 8.756964103104275532e-01 1.415194406440915209e+00 2.300000000000000000e+01 3.200000000000000178e+00 4.800000000000000711e+00 3.060000000000000142e+01 9.382461539040296561e-01 4.200000000000000178e+00 1.282269743668840611e+00 3.600000000000000089e+00 3.800000000000000266e+00 7.600000000000000533e+00 2.400000000000000355e+00 1.240000000000000036e+01 1.563743589840049519e-01 9.800000000000000711e+00 1.336572494971975722e+00 2.600000000000000089e+00 2.018765743183855488e+00 1.722894984016908992e+00 4.717314688136384770e-01 5.500000000000000000e+00 5.896643360170480408e-01 1.900000000000000000e+01 7.500000000000000000e+00 2.852603767542404967e+00 3.400000000000000000e+01 2.633172708500681303e+00 3.291465885625851850e+00 1.371306523671138367e+00 2.600000000000000089e+00 4.378482051552137766e-01 3.440235897648108998e-01 5.942225641392187008e-01 9.274830912260313698e-02 1.365352749269935217e-01 1.061395804830686407e+00 1.032070769294432422e+00 4.065733333584128362e-01 2.814738461712089079e-01 1.149802915428519867e+00 8.756964103104275532e-01 2.200000000000000178e+00 2.398668293453110612e-01 2.108901523444778603e-01 4.065733333584128362e-01 2.501989743744079120e-01 4.065733333584128362e-01 4.378482051552137766e-01 9.827738933617466977e-01 1.724744920136885629e+00 6.880471795296217996e-01 2.393799142624244425e-01 2.174566630224547825e-01 5.942225641392187008e-01 1.553187175286169508e-01 3.752984615616118402e-01 2.410173169651175229e-01 1.310428532397385493e-01 8.756964103104275532e-01 1.872040760567693640e-01 9.984217389694366451e-02 4.065733333584128362e-01 3.752984615616118402e-01 2.400000000000000355e+00 7.946459864014937535e-02 3.120000000000000284e+01 1.000000000000000000e+01 9.000000000000000000e+00 2.000000000000000000e+00 1.940000000000000213e+01 2.800000000000000266e+00 9.069712821072286602e-01 6.000000000000000000e+00 2.200000000000000178e+00 9.827738933617466977e-01 2.800000000000000266e+00 1.000795897497631648e+00 3.400000000000000355e+00 5.942225641392187008e-01 5.000000000000000000e+00 3.200000000000000178e+00 2.600000000000000089e+00 1.375883450706445466e+00 5.400000000000000355e+00 3.127487179680099039e-01 6.000000000000000000e+00 5.629476923424178159e-01 6.681745565092082062e-01 9.035006487155166077e-01 3.127487179680099039e-01 2.600000000000000089e+00 2.600000000000000089e+00 4.378482051552137766e-01 2.200000000000000178e+00 3.440235897648108998e-01 8.648410261583370229e-01 5.629476923424178159e-01 2.400000000000000355e+00 1.611749185113264593e+00 6.254974359360198077e-01 2.400000000000000355e+00 1.100706760565156150e+00 7.193220513264226845e-01 2.400000000000000355e+00 8.756964103104275532e-01 9.069712821072286602e-01 9.434629376272769541e-01 1.493816317909854918e+00 5.942225641392187008e-01 1.780000000000000071e+01 5.020000000000000284e+01 5.316728205456168199e-01 4.378482051552137766e-01 3.800000000000000266e+00 3.752984615616118402e-01 8.756964103104275532e-01 7.818717949200246764e-01 9.800000000000000711e+00 6.254974359360198077e-01 2.200000000000000178e+00 7.505969231232236805e-01 4.065733333584128362e-01 3.440235897648108998e-01 8.131466667168256723e-01 3.127487179680099039e-01 3.539999999999999858e+01 2.814738461712089079e-01 2.800000000000000266e+00 1.188445128278437402e+00 1.061395804830686407e+00 4.748787875078712140e-01 3.144876458757589477e-01 1.807629877238381422e-01 2.814738461712089079e-01 1.370459272311325971e-01 6.200000000000000178e+00 1.123224456340616295e-01 6.567723077328206926e-01 9.158376616223229405e-01 5.316728205456168199e-01 9.984217389694366451e-02 3.440235897648108998e-01 4.691230769520148280e-01 5.003979487488158240e-01 1.123224456340616295e-01 1.140017716299626116e+00 2.189241025776068883e-01 1.096367417849060805e-01 1.876492307808059201e-01 7.193220513264226845e-01 1.735915078261013045e-01 7.505969231232236805e-01 3.440235897648108998e-01 1.123224456340616295e-01 8.756964103104275532e-01 6.254974359360198077e-01 6.254974359360198077e-01 1.907150367363584786e-01 4.378482051552137766e-01 2.192734835698121609e-01 2.259537346547977055e-01 4.065733333584128362e-01 4.600000000000000533e+00 1.280018202440564024e-01 3.440235897648108998e-01 1.827279029748434813e-01 1.560033967139744793e-01 3.752984615616118402e-01 6.800000000000000711e+00 6.567723077328206926e-01 8.000000000000000000e+00 4.691230769520148280e-01 4.691230769520148280e-01 3.400000000000000355e+00 3.127487179680099039e-01 9.382461539040296561e-01 1.506358231031984518e-01 4.065733333584128362e-01 6.254974359360198077e-01 5.629476923424178159e-01 3.127487179680099039e-01 1.572438229378794849e+00 1.768993008051144233e+00 5.003979487488158240e-01 6.254974359360198077e-01 1.536021842928677050e-01 2.800000000000000266e+00 9.041519818928069885e-01 8.756964103104275532e-01 3.752984615616118402e-01 4.691230769520148280e-01 2.800000000000000266e+00 1.497632608454154968e-01 3.752984615616118402e-01 1.599112195635407074e-01 3.752984615616118402e-01 7.818717949200246764e-01 3.127487179680099039e-01 4.691230769520148280e-01 8.255300704238672793e-01 5.003979487488158240e-01 5.813512203516022492e-01 7.193220513264226845e-01 7.818717949200246764e-01 4.378482051552137766e-01 1.324241256356620822e+00 8.444215385136266683e-01 1.435231249768565143e-01 3.127487179680099039e-01 4.378482051552137766e-01 1.096367417849060805e-01 2.865000000000000000e+02 1.016433333396032035e+00 5.942225641392187008e-01 5.503533802825780752e-01 6.000000000000000000e+00 1.094620512888034636e+00 1.125895384684835632e+00 3.752984615616118402e-01 2.735770448713422009e+00 9.434629376272769541e-01 2.483322847805451428e+00 3.440235897648108998e-01 8.444215385136266683e-01 7.818717949200246764e-01 9.500000000000000000e+00 1.876492307808059090e+00 2.192734835698121609e-01 7.000000000000000000e+00 5.629476923424178159e-01 1.032070769294432422e+00 3.100874909295317838e+00 9.069712821072286602e-01 6.880471795296217996e-01 2.400000000000000355e+00 2.580176923236081166e+00 1.100706760565156150e+00 1.670436391273020460e+00 2.800000000000000266e+00 4.324205130791685114e-01 7.862191146893974247e-01 9.069712821072286602e-01 3.200000000000000178e+00 6.600000000000000533e+00 6.289752917515178954e-01 2.200000000000000178e+00 1.094620512888034636e+00 6.254974359360198077e-01 2.000000000000000000e+01 1.624363703923594526e+00 1.880842183490477826e+00 1.563743589840049353e+00 1.000000000000000000e+01 1.840000000000000000e+02 4.100000000000000000e+01 3.814987975781308105e+00 1.140000000000000000e+02 1.990428509103291166e+00 1.560000000000000000e+02 1.250000000000000000e+01 5.749014577142599336e+00 4.127650352119336397e+00 2.900000000000000000e+01 7.796730078802263542e+00 9.382461539040295451e-01 6.500000000000000000e+00 1.016433333396032035e+00 1.865164001854649367e+00 3.413381873174837766e-01 1.798305128316056711e+00 8.600589744120271662e-01 1.800000000000000000e+01 5.485226094684553466e+00 1.572438229378794627e+00 1.755448472333787535e+00 1.572438229378794627e+00 1.720117948824054332e+00 1.350000000000000000e+01 1.250994871872039393e+00 1.536021842928677050e-01 1.867270397387318592e+00 4.895664250853949961e-01 1.005003466361639036e-01 4.212091711277310413e-01 7.818717949200246764e-01 1.735915078261013045e-01 5.629476923424178159e-01 3.012716462063969036e-01
4.273924885411478636e-01 4.800000000000000711e+00 2.717402981604486456e+00 3.269455881735174874e-01 3.138677646465767856e-01 9.862903581718795998e-01 5.917742149031277599e-01 5.524093608322657722e-01 3.000000000000000000e+00 4.577238234429244490e-01 7.968430539372396426e-01 5.505405141461002794e-01 2.372509275878620816e+00 3.531012352273988353e-01 7.500000000000000000e+00 7.300000000000000000e+01 6.441000000000000000e+03 0.000000000000000000e+00 9.880000000000000000e+02 2.340000000000000000e+02 8.910000000000000000e+02 1.530000000000000000e+02 5.500000000000000000e+01 1.451000000000000000e+03 1.484000000000000000e+03 6.900000000000000000e+01 1.083000000000000000e+03 3.084262058642206927e+00 1.000000000000000000e+01 7.700000000000000000e+02 1.200000000000000000e+01 2.607609099915926709e+00 5.988848181369227142e+00 1.500000000000000000e+01 1.798200734954345847e+00 4.000000000000000000e+01 6.249786732430629987e-01 3.262771651079900526e+00 1.111614999789959368e+00 1.846665902841429840e+00 1.700000000000000000e+01 1.614254694368526755e+00 4.768420877618119391e+00 7.000000000000000000e+00 1.329874387188787921e+00 4.508988657546365575e-01 5.500000000000000000e+00 3.314446434090007276e+00 5.168566611182038306e-01 6.510809551378906601e-01 7.160862084862705812e-01 1.417013326690746089e+00 1.463947018231433139e+00 2.746342940657546250e-01 5.623464116584500072e-01 6.342477846592681212e-01 1.952232016809737569e+00 2.897611105226325812e+00 3.817002314920716177e+00 1.205628747727053307e+00 3.138677646465767856e-01 5.200000000000000000e+01 1.471255146780828582e+00 1.140000000000000036e+01 9.800000000000000711e+00 2.400000000000000355e+00 2.000000000000000000e+00 7.680096027895220168e-01 4.577238234429244490e-01 4.235743371864283957e-01 4.306975507176709073e-01 2.800000000000000266e+00 1.017045435077403193e+00 9.662972360035985142e-01 3.200000000000000178e+00 7.562159353209180201e-01 6.547073906160187917e-01 2.200000000000000178e+00 1.257658118087537913e+00 4.200000000000000178e+00 2.400000000000000355e+00 2.400000000000000355e+00 3.884921680223292206e-01 2.200000000000000178e+00 1.569338823232883928e-01 3.400234117004581336e-01 1.174737976978448284e+00 5.114901489187646533e-01 4.400000000000000355e+00 1.438560587963476634e-01 7.570054203997717002e-01 2.628698896002419794e+00 6.168236459611717848e-01 5.260215243583358236e-01 2.000000000000000000e+00 2.031299910404736675e+00 2.165102335938046796e+00 1.750000000000000000e+01 5.000000000000000000e+00 2.829250317346026389e+00 3.303243084876601454e+00 7.452251544126513139e+00 5.000000000000000000e+00 5.000000000000000000e+00 9.197363937738262107e-01 1.303804549957963355e+00 4.767070064497418436e-01 7.000000000000000000e+00 2.223229999579918736e-01 6.653368704777804510e-01 1.459620058161911649e+00 8.602326577637289251e-01 3.661790587543395370e-01 5.917742149031277599e-01 2.989156759925740037e+00 8.871158273037071940e-01 7.288169369373431739e-01 5.800000000000000711e+00 3.923347058082209404e-01 6.721919425074827092e-01 5.361907646045686038e-01 7.256661675396750555e-01 4.400000000000000355e+00 5.332177843221466151e-01 1.124930681133212707e+00 2.600000000000000089e+00 6.538911763470349470e-02 1.200000000000000178e+00 5.588978696307317362e-01 6.944353813065567982e-01 8.441621216906871616e-01 4.200000000000000178e+00 1.972580716343759200e-01 1.790215521215676286e+00 6.164314738574248054e-01 6.500000000000000000e+00 2.199407640350687920e+00 1.192837780649883994e+00 9.000000000000000000e+00 1.101081028292200559e+00 1.376351285365250643e+00 5.734221657064653144e-01 2.000000000000000000e+00 1.830895293771697685e-01 1.438560587963476634e-01 2.484786470118732771e-01 3.878340499709471284e-02 5.709325500353271132e-02 4.438306611773458754e-01 4.315681763890431011e-01 1.700117058502290668e-01 1.177004117424662877e-01 4.807987612685973300e-01 3.661790587543395370e-01 3.100385500656622217e-01 1.003021238432589418e-01 8.818530780397400293e-02 1.700117058502290668e-01 1.046225882155255998e-01 1.700117058502290668e-01 1.830895293771697685e-01 4.109543159049498517e-01 7.212150969342996376e-01 2.877121175926953267e-01 1.000985166288802519e-01 9.093114377069849708e-02 2.484786470118732771e-01 6.494769319814676367e-02 1.569338823232883928e-01 1.007832089188274161e-01 5.479655744940207379e-02 3.661790587543395370e-01 7.828079635628867883e-02 4.174975805668729167e-02 1.700117058502290668e-01 1.569338823232883928e-01 5.465842090091979077e-01 3.322872126885406674e-02 8.000000000000000000e+00 2.000000000000000000e+00 3.400000000000000355e+00 5.319497548755152128e-01 1.600000000000000089e+00 1.158129398536944299e+00 3.792568822812802942e-01 1.439986192613048166e+00 8.610998728201304520e-01 4.109543159049498517e-01 5.186958915134382009e-01 4.184903528621023994e-01 8.797630561402751681e-01 2.484786470118732771e-01 1.270995609193881437e+00 9.141238588662118358e-01 5.270655351116257936e-01 5.753360422669298035e-01 1.061541715770706773e+00 1.307782352694069894e-01 4.000000000000000000e+00 2.354008234849325754e-01 2.794022303910164151e-01 2.000000000000000000e+00 1.307782352694069894e-01 5.172249229877919907e-01 4.702044754434472340e-01 1.830895293771697685e-01 7.557404409017313140e-01 1.438560587963476634e-01 3.616397979963559273e-01 2.354008234849325754e-01 6.956266025295199107e-01 6.739650780841177635e-01 2.615564705388139788e-01 5.933285727457670022e-01 4.602688338135438872e-01 3.007899411196360839e-01 8.183842382700234896e-01 3.661790587543395370e-01 3.792568822812802942e-01 3.945161432687518399e-01 6.246505601755237835e-01 2.484786470118732771e-01 2.000000000000000000e+00 6.800000000000000711e+00 2.223229999579918736e-01 1.830895293771697685e-01 3.565443325755115467e-01 1.569338823232883928e-01 3.661790587543395370e-01 3.269455881735174874e-01 6.344985797182933762e-01 2.615564705388139788e-01 1.187713281428871559e+00 3.138677646465767856e-01 1.700117058502290668e-01 1.438560587963476634e-01 3.400234117004581336e-01 1.307782352694069894e-01 5.600000000000000533e+00 1.177004117424662877e-01 5.890732451247581158e-01 4.969572940237465541e-01 4.438306611773458754e-01 1.985741466844558323e-01 1.315053810895839559e-01 7.558740668912057592e-02 1.177004117424662877e-01 5.730678811601184336e-02 4.296517250917623598e-01 4.696847781377321007e-02 2.746342940657546250e-01 3.829644257485934067e-01 2.223229999579918736e-01 4.174975805668729167e-02 1.438560587963476634e-01 1.961673529041104702e-01 2.092451764310511997e-01 4.696847781377321007e-02 4.767070064497418436e-01 9.154476468858488425e-02 4.584543049280948024e-02 7.846694116164419641e-02 3.007899411196360839e-01 7.258859828028167704e-02 3.138677646465767856e-01 1.438560587963476634e-01 4.696847781377321007e-02 3.661790587543395370e-01 2.615564705388139788e-01 2.615564705388139788e-01 7.974893104524977128e-02 1.830895293771697685e-01 9.169086098561896048e-02 9.448425836140071643e-02 1.700117058502290668e-01 3.875481875820777633e-01 5.352492656581191860e-02 1.438560587963476634e-01 7.640905082134913373e-02 6.523399696357388977e-02 1.569338823232883928e-01 7.160862084862705812e-01 2.746342940657546250e-01 2.200000000000000178e+00 1.961673529041104702e-01 1.961673529041104702e-01 4.782611828830481970e-01 1.307782352694069894e-01 3.923347058082209404e-01 6.298950557426713504e-02 1.700117058502290668e-01 2.615564705388139788e-01 2.354008234849325754e-01 1.307782352694069894e-01 6.575269054479198072e-01 7.397177686289098109e-01 2.092451764310511997e-01 6.538911763470348637e-01 6.422991187897429677e-02 4.392759534724768322e-01 3.780779706325538836e-01 3.661790587543395370e-01 1.569338823232883928e-01 1.961673529041104702e-01 6.342477846592681212e-01 6.262463708503095139e-02 1.569338823232883928e-01 6.686808256217262325e-02 1.569338823232883928e-01 3.269455881735174874e-01 1.307782352694069894e-01 1.961673529041104702e-01 3.452016253601579154e-01 2.092451764310511997e-01 2.430963975272805999e-01 3.007899411196360839e-01 3.269455881735174874e-01 1.830895293771697685e-01 5.537414691975667269e-01 3.531012352273988353e-01 6.001527720648798525e-02 1.307782352694069894e-01 1.830895293771697685e-01 4.584543049280948024e-02 2.820000000000000284e+01 4.250292646255726670e-01 2.484786470118732771e-01 2.301344169067719436e-01 5.500000000000000000e+00 4.577238234429244490e-01 4.708016469698651507e-01 1.569338823232883928e-01 1.143983047187202784e+00 3.945161432687518399e-01 7.000000000000000000e+00 1.438560587963476634e-01 3.531012352273988353e-01 3.269455881735174319e-01 7.500000000000000000e+00 7.846694116164418809e-01 9.169086098561896048e-02 1.278909019020856519e+00 2.354008234849325754e-01 4.315681763890431011e-01 1.296654231114399813e+00 3.792568822812802942e-01 2.877121175926953267e-01 5.735713176214750630e-01 1.078920440972607642e+00 4.602688338135438872e-01 6.985055759775410378e-01 7.191049198166314937e-01 1.808198989981779636e-01 3.287634527239599036e-01 3.792568822812802942e-01 7.546928142412621110e-01 1.136986772734628559e+00 2.630107621791679118e-01 5.295034524776605078e-01 4.577238234429244490e-01 2.615564705388139788e-01 3.500000000000000000e+00 6.792399342674017015e-01 7.864883449412020111e-01 6.538911763470348637e-01 2.595091727259392744e+00 3.600000000000000000e+01 1.600000000000000000e+01 1.595265995935175596e+00 1.900000000000000000e+01 8.323126935313960306e-01 7.700000000000000000e+01 2.120367860337770249e+00 2.403993806342986428e+00 1.726008126800789411e+00 5.429633287766391980e+00 1.630130743944345539e+00 3.923347058082209404e-01 2.083306143919670284e+00 4.250292646255726670e-01 7.799323950403087569e-01 1.427331375088317644e-01 7.519748527990901543e-01 3.596401469908691584e-01 3.888838135316717626e+00 2.293688662825861257e+00 6.575269054479198072e-01 7.340540188614670392e-01 1.315053810895839614e+00 7.192802939817383168e-01 1.329874387188787921e+00 5.231129410776279576e-01 1.605747796974357489e-01 7.808132002194047017e-01 2.047158931163682027e-01 1.050624448793550519e-01 1.761317918016495065e-01 3.269455881735174319e-01 1.814714957007041718e-01 5.885020587123314106e-01 1.259790111485342701e-01
5.096818631746852235e-01 2.000000000000000000e+00 3.240606823456785079e+00 9.747377469467293221e-01 3.742992948275440934e-01 1.176188915018504311e+00 7.057133490111027196e-01 6.587692573287218245e-01 1.286770339672312247e+00 5.458531382901684603e-01 9.502657704042385411e-01 6.565405862909037271e-01 2.829307909122550591e+00 1.052716766702467721e+00 3.038207746448514435e+00 9.100000000000000000e+01 2.803000000000000000e+03 1.640000000000000000e+02 0.000000000000000000e+00 2.205000000000000000e+03 2.300000000000000000e+01 8.300000000000000000e+02 6.000000000000000000e+00 1.080000000000000000e+02 1.520000000000000000e+02 3.050000000000000000e+01 7.390000000000000000e+02 3.678100281859316034e+00 5.000000000000000000e+00 3.700000000000000000e+01 1.634906605795729773e+00 3.109673426907822780e+00 3.570965074479447665e+00 3.000000000000000000e+01 2.144423043282804642e+00 3.149786095006545938e+00 1.490621867081780572e+00 2.100000000000000000e+01 1.325643335847551896e+00 2.202219606699441723e+00 2.100000000000000000e+01 1.925060365643325389e+00 3.800000000000000000e+01 4.613424337407496800e+00 1.585925989865441421e+00 4.600000000000000533e+00 0.000000000000000000e+00 3.952603939498214647e+00 6.163713052893551314e-01 7.764389014531896116e-01 8.539601483890838507e-01 6.759370010982914678e-01 8.599999999999999645e+00 3.275118829741010540e-01 6.706195698993497878e-01 7.563647028589028931e-01 2.328111228798687371e+00 3.455511892379048877e+00 5.000000000000000000e+00 1.000000000000000000e+01 3.742992948275440934e-01 1.000000000000000000e+01 1.754527944504112646e+00 1.220000000000000107e+01 1.499362909657436571e+00 9.226848674814993601e-01 8.329866898163056366e-01 2.000000000000000000e+00 5.458531382901684603e-01 5.051285718826483695e-01 5.136232760286837395e-01 7.723731481855246050e-01 2.400000000000000355e+00 1.152346353367055043e+00 1.614698518092624102e+00 9.018163800500320626e-01 7.807635642414481048e-01 7.516512517011676442e-01 1.499805331281368170e+00 9.000000000000000000e+00 5.000000000000000000e+00 2.800000000000000266e+00 4.632917454919897593e-01 1.259914438002618375e+00 1.871496474137720467e-01 4.054909027298394530e-01 1.240000000000000036e+01 6.099715345636314012e-01 2.200000000000000178e+00 1.715538434626243669e-01 9.027578711541743850e-01 1.253929525633916464e+00 7.355857520959323548e-01 6.273007546765356768e-01 6.681344459565934368e-01 9.689610844922285082e-01 1.032786885245901676e+00 4.000000000000000000e+00 5.000000000000000000e+00 3.373989042377987246e+00 1.969621758872710959e+00 5.500000000000000000e+00 7.000000000000000000e+00 2.500445397099351208e+00 1.096820771016142615e+00 1.554836713453911390e+00 5.684913089256105057e-01 5.127368217245443782e-01 2.651286671695103903e-01 7.934396248783885941e-01 6.962610628094663134e-01 1.025860293589405892e+00 4.366825106321347016e-01 7.057133490111027196e-01 1.425873432563593113e+00 1.057919499837851385e+00 8.691420282079402870e-01 1.160000000000000142e+01 4.678741185344300613e-01 8.016145600444728458e-01 6.394279619970544282e-01 2.400000000000000355e+00 1.239093582115860848e+00 2.400000000000000355e+00 2.400000000000000355e+00 1.730034126527811411e+00 7.797901975573834354e-02 7.400000000000000355e+00 6.665070518438191982e-01 8.281407102096803863e-01 1.006695565646052337e+00 8.591540382234870155e-01 2.352377830037008788e-01 8.539601483890838507e-01 2.940472287546260777e-01 4.081007164685036770e+00 1.049151039449445877e+00 1.422504603630291298e+00 1.450000000000000000e+01 1.313081172581807454e+00 1.641351465727259207e+00 6.838278295450115341e-01 3.723881730203710827e-01 2.183412553160673508e-01 1.715538434626243669e-01 2.963202750718056944e-01 4.625069145845438906e-02 6.808588677876678541e-02 5.292850117583269842e-01 5.146615303878731007e-01 2.027454513649197265e-01 1.403622355603290073e-01 5.733708827965664501e-01 4.366825106321347016e-01 3.697328102158046192e-01 1.196141128621832916e-01 1.051643470375013267e-01 2.027454513649197265e-01 1.247664316091813552e-01 2.027454513649197265e-01 2.183412553160673508e-01 4.900787145910435183e-01 6.200000000000000178e+00 3.431076869252487338e-01 1.193713034840059584e-01 1.084388612814676522e-01 2.963202750718056944e-01 7.745260425872520227e-02 1.871496474137720467e-01 1.201878251857158020e-01 6.534698724280700588e-02 4.366825106321347016e-01 9.335283891829572467e-02 4.978818075642438279e-02 2.027454513649197265e-01 1.871496474137720467e-01 2.200000000000000178e+00 3.962651899903778252e-02 7.000000000000000000e+00 3.200000000000000178e+00 2.000000000000000000e+00 6.343703959461766129e-01 6.800000000000000711e+00 4.400000000000000355e+00 4.522783145832823815e-01 3.600000000000000089e+00 1.026894480660003550e+00 4.900787145910435183e-01 6.185646577692976988e-01 4.990657264367254209e-01 1.049151039449445877e+00 2.963202750718056944e-01 1.515710798736729314e+00 1.090127608816193527e+00 6.285457773668677861e-01 6.861102004274609589e-01 1.265929032535104470e+00 1.559580395114766871e-01 3.000000000000000000e+00 2.807244711206580146e-01 3.331978291123980362e-01 4.505476178656387387e-01 1.559580395114766871e-01 6.168104716314415370e-01 5.607367923922196296e-01 2.183412553160673508e-01 9.012493347977219571e-01 1.715538434626243669e-01 4.312692688401182917e-01 2.807244711206580146e-01 8.295612870065385280e-01 8.037290919293114122e-01 3.119160790229533742e-01 7.075669800938123588e-01 5.488881603419687449e-01 3.587034908763964136e-01 9.759544553018101309e-01 4.366825106321347016e-01 4.522783145832823815e-01 4.704755660074017576e-01 7.449196461783862411e-01 2.963202750718056944e-01 1.480000000000000071e+01 1.900000000000000000e+01 2.651286671695103903e-01 2.183412553160673508e-01 4.251927317481752344e-01 1.871496474137720467e-01 4.366825106321347016e-01 3.898950987786917732e-01 5.200000000000000178e+00 3.119160790229533742e-01 1.416393442622950971e+00 3.742992948275440934e-01 2.027454513649197265e-01 1.715538434626243669e-01 4.054909027298394530e-01 1.559580395114766871e-01 1.280000000000000071e+01 1.403622355603290073e-01 7.024923394100287544e-01 5.926405501436113887e-01 5.292850117583269842e-01 3.600000000000000089e+00 1.568251886691339192e-01 9.014086888928685148e-02 1.403622355603290073e-01 6.834053316946341050e-02 5.123760890334503326e-01 5.601170335097743064e-02 3.275118829741010540e-01 1.080000000000000071e+01 2.651286671695103903e-01 4.978818075642438279e-02 1.715538434626243669e-01 2.339370592672150306e-01 2.495328632183627104e-01 5.601170335097743064e-02 5.684913089256105057e-01 1.091706276580336754e-01 5.467242653557072979e-02 9.357482370688602336e-02 3.587034908763964136e-01 8.656467534798700791e-02 3.742992948275440934e-01 1.715538434626243669e-01 5.601170335097743064e-02 4.366825106321347016e-01 3.119160790229533742e-01 3.119160790229533742e-01 9.510364559769068915e-02 2.183412553160673508e-01 1.093448530711414596e-01 1.126760861116085644e-01 2.027454513649197265e-01 4.621660127697557185e-01 6.383051885509387346e-02 1.715538434626243669e-01 9.112071089261788992e-02 7.779403243191310158e-02 1.871496474137720467e-01 8.539601483890838507e-01 3.275118829741010540e-01 2.600000000000000089e+00 2.339370592672150306e-01 2.339370592672150306e-01 3.200000000000000178e+00 1.559580395114766871e-01 4.678741185344300613e-01 7.511739074107237624e-02 2.027454513649197265e-01 3.119160790229533742e-01 2.807244711206580146e-01 1.559580395114766871e-01 7.841259433456696515e-01 8.821416862638783440e-01 2.495328632183627104e-01 3.119160790229533742e-01 7.659662262611263706e-02 4.400000000000000355e+00 4.508724174237600524e-01 4.366825106321347016e-01 1.871496474137720467e-01 2.339370592672150306e-01 7.563647028589028931e-01 7.468227113463658806e-02 1.871496474137720467e-01 7.974274190812219443e-02 1.871496474137720467e-01 3.898950987786917732e-01 1.559580395114766871e-01 2.339370592672150306e-01 4.116661202564765865e-01 2.495328632183627104e-01 2.899017370325859266e-01 3.587034908763964136e-01 3.898950987786917732e-01 2.183412553160673508e-01 6.603578474227936868e-01 4.210867066809871329e-01 7.157050983736006067e-02 1.559580395114766871e-01 2.183412553160673508e-01 5.467242653557072979e-02 1.490000000000000000e+02 5.068636284122992608e-01 2.963202750718056944e-01 2.744440801709843725e-01 2.170517246895733443e+00 5.458531382901684603e-01 5.614489422413160291e-01 1.871496474137720467e-01 1.364243468388639524e+00 4.704755660074017576e-01 1.238355716800765949e+00 1.715538434626243669e-01 4.210867066809871329e-01 3.898950987786917177e-01 3.068246230915130379e+00 9.357482370688601225e-01 1.093448530711414596e-01 1.525147842140193832e+00 2.807244711206580146e-01 5.146615303878731007e-01 1.546309685187878369e+00 1.130695786458205898e+00 8.577692173131217235e-01 6.840056988992384568e-01 1.286653825969682696e+00 5.488881603419687449e-01 8.329945727809949796e-01 8.575600769243201249e-01 2.156346344200591458e-01 3.920629716728348257e-01 4.522783145832823815e-01 6.200000000000000178e+00 1.355900143941265235e+00 3.136503773382678384e-01 2.800000000000000266e+00 5.458531382901684603e-01 3.119160790229533742e-01 1.000000000000000000e+01 8.100195593557547591e-01 9.379173845171896451e-01 7.797901975573834354e-01 3.094745982021247510e+00 4.500000000000000000e+01 7.600000000000000000e+01 1.902415617651127322e+00 1.290000000000000000e+02 9.925646700788490762e-01 1.100000000000000000e+01 5.057239285423839270e+00 1.433427206991416014e+00 2.058330601282382766e+00 6.475045033922332216e+00 1.600000000000000000e+01 4.678741185344300613e-01 2.484422130629040826e+00 5.068636284122992608e-01 9.300991639121135579e-01 6.808588677876678541e-02 8.967587271909909230e-01 4.288846086565608617e-01 2.318793988587104948e+00 2.735311318180046136e+00 7.841259433456695405e-01 8.753874483878715251e-01 7.841259433456695405e-01 3.431076869252487338e-01 1.585925989865441421e+00 6.238321580459067484e-01 7.659662262611263706e-02 9.311495577229826903e-01 2.441315199084851950e-01 5.011639099093984084e-02 8.401755502646615636e-02 3.898950987786917177e-01 8.656467534798700791e-02 2.807244711206580146e-01 1.502347814821447525e-01
7.234047449420279996e-01 1.000000000000000000e+01 4.599477678052457108e+00 1.383470674870166617e+00 1.328131847875359872e+00 1.669395565250833879e+00 1.001637339150500239e+00 2.337520917485546690e+00 6.000000000000000000e+00 1.936858944818233397e+00 7.000000000000000000e+00 9.318451561363114699e-01 7.500000000000000000e+00 1.494148328859779884e+00 2.100000000000000000e+01 1.050000000000000000e+02 8.342000000000000000e+03 3.980000000000000000e+02 2.660600000000000000e+04 0.000000000000000000e+00 6.100000000000000000e+01 4.970000000000000000e+02 5.500000000000000000e+00 7.670000000000000000e+02 2.820000000000000000e+02 3.250000000000000000e+01 2.151000000000000000e+03 5.000000000000000000e+00 5.011725626029186031e+00 1.400000000000000000e+02 2.320465532759884653e+00 1.250000000000000000e+01 9.500000000000000000e+00 1.143000000000000000e+03 3.043635484714366513e+00 1.500000000000000000e+01 3.600000000000000000e+01 6.700000000000000000e+01 1.881520117823426652e+00 5.000000000000000000e+00 6.000000000000000000e+01 7.500000000000000000e+00 5.830000000000000000e+02 1.650000000000000000e+01 2.250946068689785751e+00 2.800000000000000266e+00 9.500000000000000000e+00 8.000000000000000000e+00 8.748318492541896640e-01 2.755049895096553403e+00 1.212047883140654037e+00 2.398437482308449997e+00 1.160000000000000142e+01 4.648461467563760330e-01 9.518278243106745862e-01 1.073528125067436223e+00 6.000000000000000000e+00 5.000000000000000000e+00 6.000000000000000000e+00 2.040647835719502368e+00 5.312527391501439267e-01 1.600000000000000000e+01 2.490247214766299955e+00 8.400000000000000355e+00 2.000000000000000000e+00 2.400000000000000355e+00 1.182279707057462881e+00 1.299933446924612879e+00 7.747435779272934253e-01 7.169421400040261183e-01 7.289988948742981423e-01 1.096249328518331012e+00 1.721451624168609529e+00 1.635555196431746072e+00 2.400000000000000355e+00 1.279971479328555928e+00 1.108158064585740510e+00 1.066838201060096081e+00 3.200000000000000178e+00 1.240000000000000036e+01 1.314984550013557962e+00 2.600000000000000089e+00 2.000000000000000000e+00 2.000000000000000000e+00 2.656263695750719633e-01 5.755238007459894112e-01 9.200000000000001066e+00 8.657484879576099468e-01 3.600000000000000089e+00 2.434908387771493321e-01 1.281307762177262610e+00 2.600000000000000089e+00 1.044036018985376568e+00 8.903443014671114097e-01 9.483006231645298989e-01 1.375271707374079888e+00 5.500000000000000000e+00 5.000000000000000000e+00 7.000000000000000000e+00 4.788790535797649461e+00 2.795535468408934410e+00 5.500000000000000000e+00 1.600000000000000000e+01 3.548947285397470619e+00 1.556746291033139329e+00 2.400000000000000355e+00 8.068745232045696492e-01 7.277407271894714702e-01 3.763040235646853415e-01 1.126149527642358761e+00 9.882214631249681691e-01 2.000000000000000000e+00 6.197948623418346736e-01 1.001637339150500239e+00 2.023779304953913449e+00 1.501532703523144718e+00 1.233595920635439436e+00 1.020000000000000107e+01 6.640659239376800471e-01 1.137752426069827294e+00 9.075567627148294347e-01 2.000000000000000000e+00 1.758677797845463076e+00 2.000000000000000000e+00 2.800000000000000266e+00 4.200000000000000178e+00 1.106776539896133366e-01 6.000000000000000000e+00 9.459908203088058798e-01 1.175401681970422274e+00 1.428829239409010965e+00 1.219419706276580584e+00 3.338791130501668203e-01 1.212047883140654037e+00 4.173488913127085254e-01 5.500000000000000000e+00 1.489087399287088997e+00 2.018997838295341296e+00 7.500000000000000000e+00 1.863690312272622940e+00 2.329612890340778453e+00 9.705746512834508843e-01 2.000000000000000000e+00 3.098974311709173368e-01 2.434908387771493321e-01 4.205750851605306595e-01 6.564481115630448060e-02 9.663607265237272870e-02 7.512280043628751791e-01 7.304725163314480518e-01 2.877619003729947056e-01 1.992197771813040141e-01 8.138002295060609015e-01 6.197948623418346736e-01 5.247714085898197434e-01 1.697714261746804398e-01 1.492624971424274527e-01 2.877619003729947056e-01 1.770842463833813551e-01 2.877619003729947056e-01 3.098974311709173368e-01 6.955814855211808201e-01 1.220729042353926985e+00 4.869816775542986642e-01 1.694268004993703114e-01 1.539101005056525695e-01 4.205750851605306595e-01 1.099304987622753693e-01 2.656263695750719633e-01 1.705857110199170967e-01 9.274868119627582841e-02 6.197948623418346736e-01 1.324981159946797549e-01 7.066566186382920722e-02 2.877619003729947056e-01 2.656263695750719633e-01 9.251487120358481420e-01 5.624295063372608539e-02 7.400000000000000355e+00 4.000000000000000000e+00 3.000000000000000000e+00 9.003784274759143447e-01 5.600000000000000533e+00 6.600000000000000533e+00 6.419303931397574159e-01 3.400000000000000355e+00 1.457498085643323726e+00 6.955814855211808201e-01 8.779449315629023198e-01 7.083369855335254206e-01 1.489087399287088997e+00 4.205750851605306595e-01 4.200000000000000178e+00 1.547246511574731365e+00 8.921113946026935082e-01 9.738140797296530593e-01 1.796766051653474250e+00 2.213553079792266731e-01 3.000000000000000000e+00 3.984395543626080283e-01 2.800000000000000266e+00 6.394739702060460163e-01 2.213553079792266731e-01 8.754551694832152231e-01 7.958683358938318797e-01 3.098974311709173368e-01 1.279166657231173510e+00 2.434908387771493321e-01 6.121117072586391705e-01 3.984395543626080283e-01 1.177417943622349306e+00 1.140753636254736580e+00 4.427106159584533462e-01 1.004268246030827427e+00 7.790512637837224696e-01 5.091172083522214065e-01 1.385197580732175915e+00 6.197948623418346736e-01 6.419303931397574159e-01 6.677582261003336406e-01 1.057283857992194820e+00 4.205750851605306595e-01 5.800000000000000711e+00 1.600000000000000000e+01 3.763040235646853415e-01 3.098974311709173368e-01 6.034871198782927326e-01 2.656263695750719633e-01 6.197948623418346736e-01 5.533882699480666689e-01 4.800000000000000711e+00 4.427106159584533462e-01 2.200000000000000178e+00 5.312527391501439267e-01 2.877619003729947056e-01 2.434908387771493321e-01 5.755238007459894112e-01 2.213553079792266731e-01 1.260000000000000142e+01 1.992197771813040141e-01 9.970656763206575679e-01 8.411501703210613190e-01 7.512280043628751791e-01 3.361067023538004128e-01 2.225860753667778524e-01 1.279392832649378364e-01 1.992197771813040141e-01 9.699749890789002849e-02 7.272287298843922443e-01 7.949886959680785292e-02 4.648461467563760330e-01 6.482057831109008239e-01 3.763040235646853415e-01 7.066566186382920722e-02 2.434908387771493321e-01 3.320329619688400236e-01 3.541684927667627103e-01 7.949886959680785292e-02 8.068745232045696492e-01 1.549487155854586684e-01 7.759799912631203112e-02 1.328131847875359817e-01 5.091172083522214065e-01 1.228634986166607101e-01 5.312527391501439267e-01 2.434908387771493321e-01 7.949886959680785292e-02 6.197948623418346736e-01 4.427106159584533462e-01 4.427106159584533462e-01 1.349830815209425994e-01 3.098974311709173368e-01 1.551959982526240622e-01 1.599241040811723025e-01 2.877619003729947056e-01 6.559642607372746514e-01 9.059631811159944703e-02 2.434908387771493321e-01 1.293299985438533806e-01 1.104150966622331337e-01 2.656263695750719633e-01 1.212047883140654037e+00 4.648461467563760330e-01 4.200000000000000178e+00 3.320329619688400236e-01 3.320329619688400236e-01 8.095051230313672352e-01 2.213553079792266731e-01 6.640659239376800471e-01 1.066160693874481924e-01 2.877619003729947056e-01 4.427106159584533462e-01 3.984395543626080283e-01 2.213553079792266731e-01 1.112930376833889179e+00 1.252046673938125521e+00 3.541684927667627103e-01 4.427106159584533462e-01 1.087155817339193337e-01 2.200000000000000178e+00 6.399349666794863500e-01 6.197948623418346736e-01 2.656263695750719633e-01 3.320329619688400236e-01 1.073528125067436223e+00 1.059984927957438039e-01 2.656263695750719633e-01 1.131809507831202932e-01 2.656263695750719633e-01 5.533882699480666689e-01 2.213553079792266731e-01 3.320329619688400236e-01 5.842884478377918800e-01 3.541684927667627103e-01 4.114650869270422007e-01 5.091172083522214065e-01 5.533882699480666689e-01 3.098974311709173368e-01 2.200000000000000178e+00 5.976593315439119314e-01 1.015818889292544880e-01 2.213553079792266731e-01 3.098974311709173368e-01 7.759799912631203112e-02 1.245000000000000000e+02 7.194047509324866807e-01 4.205750851605306595e-01 3.895256318918612348e-01 3.080671667621676324e+00 7.747435779272934253e-01 7.968791087252160565e-01 2.656263695750719633e-01 1.936306291421374892e+00 6.677582261003336406e-01 1.757630526383333613e+00 2.434908387771493321e-01 5.976593315439119314e-01 5.533882699480666689e-01 4.354841799292693771e+00 1.328131847875359872e+00 1.551959982526240622e-01 2.164682060433006150e+00 3.984395543626080283e-01 1.826181290828619908e+00 3.400000000000000000e+01 1.604825982849393373e+00 1.217454193885746605e+00 9.708271058911664975e-01 1.826181290828619908e+00 7.790512637837224696e-01 6.500000000000000000e+00 1.217157355484089987e+00 3.060558536293195853e-01 5.564651884169445895e-01 6.419303931397574159e-01 2.800000000000000266e+00 2.000000000000000000e+00 4.451721507335557049e-01 8.962378147847278598e-01 7.747435779272934253e-01 4.427106159584533462e-01 9.500000000000000000e+00 4.598727442125765674e-01 1.331210575352195224e+00 1.106776539896133338e+00 4.392453586321060754e+00 5.400000000000000000e+01 2.890000000000000000e+02 2.700148041542079547e+00 8.400000000000000000e+01 1.408772891239345793e+00 1.400000000000000000e+01 3.588935726097210566e+00 2.034500573765152254e+00 2.921442239188959178e+00 4.595100041501121169e+00 1.300000000000000000e+01 6.640659239376799361e-01 3.526205045911267266e+00 2.877619003729947056e-01 1.320113971193107805e+00 9.663607265237272870e-02 1.272793020880553350e+00 6.087270969428733025e-01 3.291124709517182723e+00 1.941149302566901769e+00 1.112930376833889179e+00 1.242460208181748627e+00 1.112930376833889179e+00 4.869816775542986642e-01 2.250946068689785751e+00 8.854212319169066925e-01 1.087155817339193337e-01 5.286419289960974099e-01 3.465022255092066183e-01 7.113149919911936070e-02 1.192483043952117794e-01 2.213553079792266731e-01 1.228634986166607101e-01 3.984395543626080283e-01 8.529285550995854837e-02
5.585350322487091512e-01 2.600000000000000089e+00 2.200000000000000178e+00 4.272666682968332963e-01 4.101760015649599800e-01 1.288926997497020999e+00 7.733561984982126880e-01 7.219125006621009977e-01 2.600000000000000089e+00 5.981733356155666259e-01 1.041349047446225251e+00 7.194702107947982261e-01 2.200000000000000178e+00 4.614480017605799289e-01 3.000000000000000000e+00 3.560000000000000142e+01 2.272000000000000000e+03 2.674000000000000000e+03 4.060000000000000000e+02 1.130000000000000000e+02 0.000000000000000000e+00 1.070000000000000000e+02 8.080000000000000000e+02 1.700000000000000000e+02 9.420000000000000000e+02 1.777000000000000000e+03 1.210000000000000000e+03 6.500000000000000000e+00 1.800000000000000000e+01 1.370000000000000000e+03 4.400000000000000000e+01 7.000000000000000000e+00 1.200000000000000000e+01 3.200000000000000000e+01 9.399866702530332851e-01 1.600000000000000000e+01 8.167492241290575938e-01 8.500000000000000000e+00 1.452706672209233218e+00 2.413303058078493546e+00 3.550000000000000000e+01 2.600000000000000089e+00 3.115789561190940304e+00 6.000000000000000000e+00 1.737937501593946665e+00 5.892541850344796828e-01 6.000000000000000000e+00 4.331462287205946282e+00 6.754506914031147558e-01 8.508608176894784103e-01 9.358125008582791615e-01 3.400000000000000355e+00 4.200000000000000178e+00 3.589040013693399755e-01 7.348986694705532674e-01 8.288625007601899686e-01 5.500000000000000000e+00 3.786723808895363863e+00 7.500000000000000000e+00 6.302271654705221549e-01 4.101760015649599800e-01 4.100000000000000000e+01 7.690800029342999000e-01 1.040000000000000036e+01 4.000000000000000000e+00 7.400000000000000355e+00 9.128287295948727120e-01 1.003668243505091873e+00 5.981733356155666259e-01 2.800000000000000266e+00 5.628542307813024781e-01 4.200000000000000178e+00 2.000000000000000000e+00 1.262799118710171031e+00 2.800000000000000266e+00 3.000000000000000000e+00 8.556000007847123223e-01 2.400000000000000355e+00 5.000000000000000000e+00 1.320000000000000107e+01 1.015289080122408150e+00 2.600000000000000089e+00 5.076984069967619417e-01 3.200000000000000178e+00 2.050880007824799900e-01 4.443573350287066126e-01 1.535198515292275134e+00 6.684375006130565122e-01 6.000000000000000000e+00 1.879973340506066459e-01 9.892875009073235359e-01 3.435297676059887895e+00 8.060918809421715459e-01 6.874277319984112289e-01 2.000000000000000000e+00 5.000000000000000000e+00 2.829449593633853954e+00 2.050000000000000000e+01 5.000000000000000000e+00 3.697386967731871810e+00 4.316821264768789135e+00 2.400000000000000000e+01 1.050000000000000000e+01 8.000000000000000000e+00 2.600000000000000089e+00 5.800000000000000711e+00 6.229813821235601345e-01 1.404707023873764671e+00 2.905413344418466548e-01 8.694910658748851162e-01 5.000000000000000000e+00 2.810473324446359999e+00 1.196346671231133252e+00 1.933390496245531498e+00 3.906359639123212713e+00 2.898303552916283277e+00 9.524495686978202702e-01 1.420000000000000107e+01 5.127200019561999333e-01 2.600000000000000089e+00 7.007173360068066348e-01 9.483320066575006146e-01 1.357861096989932292e+00 4.400000000000000355e+00 5.000000000000000000e+00 3.600000000000000089e+00 8.545333365936666481e-02 2.000000000000000000e+00 7.303919652483119584e-01 6.000000000000000000e+00 2.757969141380059774e+00 2.353760566722859160e+00 2.577853994994042108e-01 2.339531252145697682e+00 8.055793734356381242e-01 5.100000000000000000e+01 2.874281252636142536e+00 1.558852123388729360e+00 2.000000000000000000e+01 1.438940421589596452e+00 1.798675526986995399e+00 1.600000000000000000e+01 2.000000000000000000e+00 2.392693342462266504e-01 1.879973340506066459e-01 3.247226679055932874e-01 5.068383497966299361e-02 7.461194073257980397e-02 5.800171488736595160e-01 5.639920021518198823e-01 2.221786675143533063e-01 1.538160005868599856e-01 2.000000000000000000e+00 4.785386684924533007e-01 4.051718179473706716e-01 1.310791637135078347e-01 1.152443832278837593e-01 2.221786675143533063e-01 1.367253338549866415e-01 2.221786675143533063e-01 2.392693342462266504e-01 5.370529156237587864e-01 9.425151546285832627e-01 3.759946681012132919e-01 6.000000000000000000e+00 1.188327607060632451e-01 3.247226679055932874e-01 8.487646106914131794e-02 2.050880007824799900e-01 1.317078665461528519e-01 7.161051680292554455e-02 4.785386684924533007e-01 1.023007382898936390e-01 5.456039375460994267e-02 2.221786675143533063e-01 2.050880007824799900e-01 7.142999397290428210e-01 4.342473347819714863e-02 6.200000000000000178e+00 2.200000000000000178e+00 4.000000000000000000e+00 6.951750006375787549e-01 3.200000000000000178e+00 1.513493704973556842e+00 4.956293352243266170e-01 1.881836382464618485e+00 2.800000000000000266e+00 5.370529156237587864e-01 6.778542774175098096e-01 5.469013354199465660e-01 1.149712501054457103e+00 3.247226679055932874e-01 2.400000000000000355e+00 3.800000000000000266e+00 6.887920905105301417e-01 7.518740818732623232e-01 2.000000000000000000e+00 1.709066673187333296e-01 2.600000000000000089e+00 3.076320011737199711e-01 3.651349472576963517e-01 4.937327506745434191e-01 1.709066673187333296e-01 6.759319519790982778e-01 6.144835927082711313e-01 2.392693342462266504e-01 2.200000000000000178e+00 1.879973340506066459e-01 4.726065657489076921e-01 3.076320011737199711e-01 9.090750008337566967e-01 8.807667816229645119e-01 3.418133346374666592e-01 7.753875007111454831e-01 6.014992654986097698e-01 3.930853348330866637e-01 1.069500000980890375e+00 4.785386684924533007e-01 4.956293352243266170e-01 5.155707989988084217e-01 8.163204317481134176e-01 3.247226679055932874e-01 1.027357689440203670e+00 1.580000000000000071e+01 2.905413344418466548e-01 2.392693342462266504e-01 4.659475906394762723e-01 2.050880007824799900e-01 4.785386684924533007e-01 4.272666682968332963e-01 8.291902506157351471e-01 3.418133346374666592e-01 1.552155205650571412e+00 4.101760015649599800e-01 2.221786675143533063e-01 1.879973340506066459e-01 4.443573350287066126e-01 1.709066673187333296e-01 5.800000000000000711e+00 1.538160005868599856e-01 7.698264541000042760e-01 6.494453358111865748e-01 5.800171488736595160e-01 2.595053034290384919e-01 1.718569329996028072e-01 9.878089990961463895e-02 1.538160005868599856e-01 7.489099506100704851e-02 5.614875005149674303e-01 6.138044297393618204e-02 3.589040013693399755e-01 5.004745137560028256e-01 2.905413344418466548e-01 5.456039375460994267e-02 1.879973340506066459e-01 2.563600009780999667e-01 2.734506677099732830e-01 6.138044297393618204e-02 6.229813821235601345e-01 1.196346671231133252e-01 5.991279604880564436e-02 1.025440003912399950e-01 3.930853348330866637e-01 9.486192707727560125e-02 4.101760015649599800e-01 1.879973340506066459e-01 6.138044297393618204e-02 4.785386684924533007e-01 3.418133346374666592e-01 8.545333365936665926e-01 1.042193603476731650e-01 2.392693342462266504e-01 1.198255920976112887e-01 3.086903122175457259e-01 2.221786675143533063e-01 5.064647724342132840e-01 1.748717360919839203e-01 1.879973340506066459e-01 2.496366502033568191e-01 8.525061524157802328e-02 2.050880007824799900e-01 9.358125008582791615e-01 3.589040013693399755e-01 4.400000000000000355e+00 2.563600009780999667e-01 2.563600009780999667e-01 6.250124472629123851e-01 1.709066673187333296e-01 5.127200019561999333e-01 8.231741659134554634e-02 2.221786675143533063e-01 3.418133346374666592e-01 3.076320011737199711e-01 1.709066673187333296e-01 8.592846649980141471e-01 9.666952481227657490e-01 6.836266692749332075e-01 8.545333365936665926e-01 8.393843332415228120e-02 5.740648593902716312e-01 4.940886823738580569e-01 4.785386684924533007e-01 2.050880007824799900e-01 2.563600009780999667e-01 8.288625007601899686e-01 8.184059063191490013e-02 2.050880007824799900e-01 8.738610914233857496e-02 2.050880007824799900e-01 4.272666682968332963e-01 1.709066673187333296e-01 2.563600009780999667e-01 4.511244491239574383e-01 2.734506677099732830e-01 2.400000000000000355e+00 3.930853348330866637e-01 4.272666682968332963e-01 2.392693342462266504e-01 7.236533576231387599e-01 4.614480017605799289e-01 7.843056602225179086e-02 1.709066673187333296e-01 2.392693342462266504e-01 5.991279604880564436e-02 3.500000000000000000e+01 5.554466687858832241e-01 3.247226679055932874e-01 3.007496327493048849e-01 5.000000000000000000e+00 5.981733356155666259e-01 6.152640023474399422e-01 2.050880007824799900e-01 5.000000000000000000e+00 5.155707989988084217e-01 5.428210028196605030e-01 1.879973340506066459e-01 4.614480017605799289e-01 4.272666682968332963e-01 3.362338610318200693e+00 1.025440003912399867e+00 1.198255920976112887e-01 1.671333749032903881e+00 3.076320011737199711e-01 5.639920021518198823e-01 6.778095845932776697e-01 4.956293352243266170e-01 3.759946681012132919e-01 7.495678632026357979e-01 5.639920021518198823e-01 6.014992654986097698e-01 9.128373681442407683e-01 9.397574836912900853e-01 2.363032828744538461e-01 4.296423324990070736e-01 4.956293352243266170e-01 2.465663217309501221e+00 3.000000000000000000e+00 3.437138659992056144e-01 6.919780666125101565e-01 5.981733356155666259e-01 3.418133346374666592e-01 2.200000000000000000e+01 1.300000000000000000e+01 5.500000000000000000e+00 8.545333365936665926e-01 7.000000000000000000e+00 4.400000000000000000e+01 8.000000000000000000e+00 2.084762761101120354e+00 2.200000000000000000e+01 1.087702310139714967e+00 1.032000000000000000e+03 2.770988641600477198e+00 1.400000000000000000e+01 2.255622245619786970e+00 3.600000000000000000e+01 1.000000000000000000e+01 5.127200019561999333e-01 6.000000000000000000e+00 5.554466687858832241e-01 1.019249465292630719e+00 1.865298518314495169e-01 9.827133370827165759e-01 9.399866702530331741e-01 3.500000000000000000e+01 5.100000000000000000e+01 8.592846649980140361e-01 1.918587228786128529e+00 1.718569329996028072e+00 9.399866702530331741e-01 1.737937501593946665e+00 1.367253338549866415e+00 2.098460833103806822e-01 1.020400539685141661e+00 2.675316039218729736e-01 1.373001576118462463e-01 2.301766611522606532e-01 4.272666682968332963e-01 2.371548176931889962e-01 7.690800029342999000e-01 1.646348331826910649e-01
3.741420834620550195e-01 1.600000000000000089e+00 2.378831730557236845e+00 2.862102325558065763e-01 2.747618232535742888e-01 8.634048079893575922e-01 5.180428847936145997e-01 4.835826429500471590e-01 9.445792966291425286e-01 4.006943255781292290e-01 6.975614414983859479e-01 4.819466427591692081e-01 2.076909602553340672e+00 3.091070511602710957e-01 2.230256672596586220e+00 5.000000000000000000e+01 5.127000000000000000e+03 3.160000000000000000e+02 1.323200000000000000e+04 8.760000000000000000e+02 6.600000000000000000e+01 0.000000000000000000e+00 1.600000000000000000e+01 1.790000000000000000e+02 9.890000000000000000e+02 4.300000000000000000e+01 5.740000000000000000e+02 2.699982483319342652e+00 5.184089489523593386e+00 8.000000000000000000e+01 2.400271259205646768e+00 2.282717473176250511e+00 7.000000000000000000e+00 4.100000000000000000e+01 1.574156279056936114e+00 8.500000000000000000e+00 1.094220554622583386e+00 2.856250907831372476e+00 9.731147906897422706e-01 1.616582993083909736e+00 7.000000000000000000e+00 1.413128753504745205e+00 1.400000000000000000e+01 3.386575662592503200e+00 1.164180436731595103e+00 3.000000000000000000e+00 9.500000000000000000e+00 2.901487339205831795e+00 2.600000000000000089e+00 5.699603797185183174e-01 6.268663890093204571e-01 4.961849658623852521e-01 4.800000000000000711e+00 2.404165953468775097e-01 4.922815999959873068e-01 5.552245159796838081e-01 1.708996235904139516e+00 2.536587059994130477e+00 3.341427930936673452e+00 4.221660077331190752e-01 2.747618232535742888e-01 9.500000000000000000e+00 5.151784186004517707e-01 4.600000000000000533e+00 1.100637090342563518e+00 6.773151325185007288e-01 6.114704056424669076e-01 6.723204562797844286e-01 4.006943255781292290e-01 3.707996496544222476e-01 3.770353557629249619e-01 5.669758328701534067e-01 8.903279965314521149e-01 2.600000000000000089e+00 1.185301481907376164e+00 6.619962053004943003e-01 5.731349842370929704e-01 5.517645136451543308e-01 2.000000000000000000e+00 4.800000000000000711e+00 6.801048274875670652e-01 6.925653924018225771e-01 8.200000000000001066e+00 3.000000000000000000e+00 1.373809116267871444e-01 2.976586418580388638e-01 4.600000000000000533e+00 4.477617064352288345e-01 2.200000000000000178e+00 1.259325023245548847e-01 6.626873255241387817e-01 9.204718455411605715e-01 5.399713149295440884e-01 4.604825642609907677e-01 4.904573454623594175e-01 7.112851077090880381e-01 1.895344257549892664e+00 7.500000000000000000e+00 6.000000000000000000e+00 2.476743594583810548e+00 1.445839928277507624e+00 6.500000000000000000e+00 4.000000000000000000e+00 1.835501551157259215e+00 8.051430472655264348e-01 1.141358736588125478e+00 4.173123238615228381e-01 3.763846363942215945e-01 1.946229581379484708e-01 5.824400980334824007e-01 1.277760616448284647e+00 6.400000000000000355e+00 3.205554604625033832e-01 5.180428847936145997e-01 2.616726704230857070e+00 7.765867973779765343e-01 6.380109490902245994e-01 4.600000000000000533e+00 3.434522790669679027e-01 5.884410713782171065e-01 4.693847813915227873e-01 6.352527456623267010e-01 9.095812268650388388e-01 4.667822156778534404e-01 9.847714222264521977e-01 1.269965873472188811e+00 5.724204651116131942e-02 3.200000000000000178e+00 4.892627245273026837e-01 6.079131181707406739e-01 7.389848522307261858e-01 6.306790668860884352e-01 1.726809615978715240e-01 6.268663890093204571e-01 2.158512019973394258e-01 2.995744274101275639e+00 1.925375337671484166e+00 1.044217725978199951e+00 1.400000000000000000e+01 9.638932855183384163e-01 1.204866606897923020e+00 5.019773850332546195e-01 2.733589263754478416e-01 1.602777302312516916e-01 1.259325023245548847e-01 2.175197767424129902e-01 3.395123765252760356e-02 4.997979597527615891e-02 3.885321635952109776e-01 3.777975069736647096e-01 1.488293209290194319e-01 1.030356837200903652e-01 4.208942718694722029e-01 3.205554604625033832e-01 2.714097046278658998e-01 8.780511262254664384e-02 7.719797534379202464e-02 1.488293209290194319e-01 9.158727441785810552e-02 1.488293209290194319e-01 1.602777302312516916e-01 3.597520033288990060e-01 6.313562503457705866e-01 2.518650046491097694e-01 8.762687358129542248e-02 7.960169748907826304e-02 2.175197767424129902e-01 5.685562077179434626e-02 1.373809116267871444e-01 8.822625753576231189e-02 4.796925243269372502e-02 3.205554604625033832e-01 6.852750347527673813e-02 3.654800185348093533e-02 1.488293209290194319e-01 1.373809116267871444e-01 4.784832682581693364e-01 2.908863243887363156e-02 4.000000000000000000e+00 9.170892592561590284e-01 8.000000000000000444e-01 4.656721746926380523e-01 3.000000000000000000e+00 2.400000000000000355e+00 3.320038697647356152e-01 2.600000000000000089e+00 7.538122665317184001e-01 3.597520033288990060e-01 4.540696590070319449e-01 3.663490976714324221e-01 7.701501350685937552e-01 2.175197767424129902e-01 1.112637582654052659e+00 2.400000000000000355e+00 4.613964978673720241e-01 5.036528046604585862e-01 9.292803216453789927e-01 1.144840930223226388e-01 1.298560110753417263e+00 2.060713674401807305e-01 2.445904769156362901e-01 3.307334175031094170e-01 1.144840930223226388e-01 4.527819638704819738e-01 4.116199671549836125e-01 1.602777302312516916e-01 6.615799544831802992e-01 1.259325023245548847e-01 3.165817629294311875e-01 2.060713674401807305e-01 6.089559207519112949e-01 5.899932854593944453e-01 2.289681860446452777e-01 5.194035794648654836e-01 4.029222437283668801e-01 2.633134139513420569e-01 7.164187302963662685e-01 3.205554604625033832e-01 3.320038697647356152e-01 3.453619231957430480e-01 5.468230450599265158e-01 2.175197767424129902e-01 2.200000000000000178e+00 7.400000000000000355e+00 1.946229581379484708e-01 1.602777302312516916e-01 3.121211603220457875e-01 1.373809116267871444e-01 3.205554604625033832e-01 2.862102325558065763e-01 2.000000000000000000e+00 2.289681860446452777e-01 1.039731706998798355e+00 2.747618232535742888e-01 1.488293209290194319e-01 1.259325023245548847e-01 2.976586418580388638e-01 1.144840930223226388e-01 7.000000000000000000e+00 1.030356837200903652e-01 5.156784387929452818e-01 4.350395534848259804e-01 3.885321635952109776e-01 1.738330620077548905e-01 1.151206410652476919e-01 6.616969315182173739e-02 1.030356837200903652e-01 5.016672421040677815e-02 3.761198334055922410e-01 4.111650208516604704e-02 2.404165953468775097e-01 3.352494767292415467e-01 1.946229581379484708e-01 3.654800185348093533e-02 1.259325023245548847e-01 1.717261395334839513e-01 1.831745488357162110e-01 4.111650208516604704e-02 4.173123238615228381e-01 8.013886511562584580e-02 4.013337936832542252e-02 6.869045581339357220e-02 2.633134139513420569e-01 6.354451733318192130e-02 2.747618232535742888e-01 1.259325023245548847e-01 4.111650208516604704e-02 3.205554604625033832e-01 2.289681860446452777e-01 2.289681860446452777e-01 6.981271785329672130e-02 1.602777302312516916e-01 8.026675873665084504e-02 8.271211643977717520e-02 1.488293209290194319e-01 3.392621307848324164e-01 4.685605872682140072e-02 1.259325023245548847e-01 6.688896561387570883e-02 5.710625289606396232e-02 1.373809116267871444e-01 6.268663890093204571e-01 2.404165953468775097e-01 1.800000000000000044e+00 1.717261395334839513e-01 1.717261395334839513e-01 4.186728597258981832e-01 1.144840930223226388e-01 3.434522790669679027e-01 5.514141095985145014e-02 1.488293209290194319e-01 2.289681860446452777e-01 2.060713674401807305e-01 1.144840930223226388e-01 5.756032053262384318e-01 6.475536059920181664e-01 1.831745488357162110e-01 2.289681860446452777e-01 5.622727047218567531e-02 3.845449437072874788e-01 3.309718430625870900e-01 3.205554604625033832e-01 1.373809116267871444e-01 1.717261395334839513e-01 5.552245159796838081e-01 5.482200278022140300e-02 1.373809116267871444e-01 5.853674174836442229e-02 1.373809116267871444e-01 2.862102325558065763e-01 1.144840930223226388e-01 1.717261395334839513e-01 3.021916827962751739e-01 1.831745488357162110e-01 2.128081215545745697e-01 2.633134139513420569e-01 2.862102325558065763e-01 1.602777302312516916e-01 4.847487790253257600e-01 3.091070511602710957e-01 5.253775266437883673e-02 1.144840930223226388e-01 1.602777302312516916e-01 4.013337936832542252e-02 5.650000000000000000e+01 3.720733023225485381e-01 2.175197767424129902e-01 2.014611218641834400e-01 5.500000000000000000e+00 4.006943255781292290e-01 4.121427348803614610e-01 3.434522790669678471e-01 1.001449983786233400e+00 3.453619231957430480e-01 9.090395821916645858e-01 1.259325023245548847e-01 3.091070511602710957e-01 2.862102325558065763e-01 5.500000000000000000e+00 6.869045581339356943e-01 8.026675873665084504e-02 1.119565031589946802e+00 2.060713674401807305e-01 3.777975069736647096e-01 1.150000000000000000e+01 3.320038697647356152e-01 2.518650046491097694e-01 5.021079535615519118e-01 9.444937674341616907e-01 4.029222437283668801e-01 6.114761922890906698e-01 3.000000000000000000e+00 1.582908814647155937e-01 2.878016026631192159e-01 3.320038697647356152e-01 6.606628554888197558e-01 9.953254009488200493e-01 2.302412821304953838e-01 4.635306661251015758e-01 4.006943255781292290e-01 2.289681860446452777e-01 2.400000000000000000e+01 5.946109278730760117e-01 6.884968638530354346e-01 5.724204651116131526e-01 2.271759686105232490e+00 2.410000000000000000e+02 3.800000000000000000e+01 7.000000000000000000e+00 7.710000000000000000e+02 1.200000000000000000e+01 9.100000000000000000e+01 2.100000000000000000e+01 2.104471359347360959e+00 1.510958413981375870e+00 3.000000000000000000e+01 2.854053495122050865e+00 3.434522790669678471e-01 1.823739354512222022e+00 3.720733023225485381e-01 6.827577439088230449e-01 1.249494899381903973e-01 6.582835348783551144e-01 3.148312558113872117e-01 1.702156730878073843e+00 2.007909540133018478e+00 5.756032053262384318e-01 6.425955236788922775e-01 5.756032053262384318e-01 6.296625116227744234e-01 1.164180436731595103e+00 4.579363720892904999e-01 5.622727047218567531e-02 6.835288063249080892e-01 1.792095856195171921e-01 3.678893108763164194e-02 1.541868828193726781e-01 2.862102325558065763e-01 1.588612933329547894e-01 5.151784186004517707e-01 1.102828219197028864e-01
5.421140400098354295e-01 3.000000000000000000e+00 1.378725502379110290e+00 4.147049805978824111e-01 3.981167813739671657e-01 5.004129600090788665e-01 7.506194400136183553e-01 7.006881926311597786e-01 1.368650363698545647e+00 5.805869728370354199e-01 2.200000000000000178e+00 2.800000000000000266e+00 2.400000000000000355e+00 4.478813790457130128e-01 1.292614232381959605e+00 2.520000000000000284e+01 2.260000000000000000e+02 1.320000000000000000e+02 2.850000000000000000e+01 1.250000000000000000e+01 8.490000000000000000e+02 7.000000000000000000e+00 0.000000000000000000e+00 2.700000000000000000e+01 3.400000000000000000e+01 1.108800000000000000e+04 9.870000000000000000e+02 5.000000000000000000e+00 6.300000000000000000e+01 1.154000000000000000e+03 9.550000000000000000e+02 5.000000000000000000e+00 1.600000000000000000e+01 1.200000000000000000e+01 9.123509573153413266e-01 3.350213904993454062e+00 7.927367058514981357e-01 4.138571380685817758e+00 1.409996934032800242e+00 6.500000000000000000e+00 3.500000000000000000e+00 8.190224745933610828e-01 8.000000000000000000e+00 1.000000000000000000e+01 1.686841945223162442e+00 5.719300462777429095e-01 5.000000000000000000e+00 1.100000000000000000e+01 6.555923657460528409e-01 8.258454147569385118e-01 9.082995089663182808e-01 1.797370894145087661e+00 4.642256553939101416e+00 3.483521837022212075e-01 7.132925666283578270e-01 8.044938507987389187e-01 2.476254061651304017e+00 7.500000000000000000e+00 4.841569754142610371e+00 6.116984165194436773e-01 3.981167813739671657e-01 1.500000000000000000e+01 7.464689650761884288e-01 1.220000000000000107e+01 5.400000000000000355e+00 1.350000000000000000e+01 8.859914631413270403e-01 9.741602852116857392e-01 5.805869728370354199e-01 5.372710127883200126e-01 1.365765634059676881e+00 2.053802371688780326e+00 3.225107041336603420e+00 1.225672683786098727e+00 5.400000000000000355e+00 2.400000000000000355e+00 8.304452653406338980e-01 7.994804723873648600e-01 3.200000000000000178e+00 1.020000000000000107e+01 9.854394679364362197e-01 6.000000000000000000e+00 4.927720172098629670e-01 1.340085561997381713e+00 1.990583906869835829e-01 4.312931798217977120e-01 3.725158769323192232e+00 1.621963408868425383e+00 2.000000000000000000e+00 1.824701914630682820e-01 2.400505845125269655e+00 5.500000000000000000e+00 7.823926897428694627e-01 1.668043200030262740e+00 1.776623271971921714e+00 5.000000000000000000e+00 2.746263460025932357e+00 4.100000000000000000e+01 2.700000000000000000e+01 7.177366757057063396e+00 1.770000000000000000e+02 2.400000000000000000e+01 6.000000000000000000e+00 1.600000000000000000e+01 2.916534716571194785e+00 6.000000000000000000e+00 1.511664150027425491e+00 5.500000000000000000e+00 7.049984670164001210e-01 6.000000000000000000e+00 7.500000000000000000e+00 2.727845095268884190e+00 1.161173945674070840e+00 1.876548600034045666e+00 8.000000000000000000e+00 8.500000000000000000e+00 2.800000000000000266e+00 5.050000000000000000e+01 1.244114941793647233e+00 2.800000000000000266e+00 6.801161681805272252e-01 9.204509398988016677e-01 7.000000000000000000e+00 5.500000000000000000e+00 5.000000000000000000e+00 3.400000000000000355e+00 8.294099611957649054e-02 5.000000000000000000e+00 7.089183600128616813e-01 8.000000000000000000e+00 2.150000000000000000e+01 1.000000000000000000e+01 6.255162000113485554e-01 2.270748772415795536e+00 7.818952500141856943e-01 3.340000000000000000e+02 2.789777063253691569e+00 1.000000000000000000e+01 6.110000000000000000e+02 4.800000000000000000e+01 1.800000000000000000e+01 4.300000000000000000e+01 3.960840506870555444e-01 2.322347891348141846e-01 4.561754786576706633e-01 3.151757852543906613e-01 4.919372457873329857e-02 7.241834135392627436e-02 5.629645800102136555e-01 5.474105743892048181e-01 2.156465899108988560e-01 1.492937930152376802e-01 1.524639329722037084e+00 4.644695782696283692e-01 3.932597213128278257e-01 1.272254216816935957e-01 1.118561855083247958e-01 2.156465899108988560e-01 1.327055937913223793e-01 2.156465899108988560e-01 2.322347891348141846e-01 5.212635000094570925e-01 3.600000000000000089e+00 3.649403829261365639e-01 1.269671618092781118e-01 1.153390642884510875e-01 3.151757852543906613e-01 8.238108364783963689e-02 1.990583906869835829e-01 1.278356405809426277e-01 6.950515962253840663e-02 4.644695782696283692e-01 9.929308517505487652e-02 5.295631209336260081e-02 2.156465899108988560e-01 1.990583906869835829e-01 6.932994418385263202e-01 4.214804147098369369e-02 2.600000000000000089e+00 1.328818610257741284e+00 2.800000000000000266e+00 6.747367780892650213e-01 2.400000000000000355e+00 2.400000000000000355e+00 4.810577774935436146e-01 1.826510182947877148e+00 2.200000000000000178e+00 5.212635000094570925e-01 6.579252860635641520e-01 5.308223751652895173e-01 1.115910825301476672e+00 3.151757852543906613e-01 2.200000000000000178e+00 1.380000000000000071e+01 6.685415262318072926e-01 7.297689000132399073e-01 1.346482878395335758e+00 1.658819922391529811e-01 3.200000000000000178e+00 2.985875860304753604e-01 3.543999390865520960e-01 4.792169527410410912e-01 1.658819922391529811e-01 2.600000000000000089e+00 2.400000000000000355e+00 2.322347891348141846e-01 9.585978102107134413e-01 1.824701914630682820e-01 4.587118800083222481e-01 2.985875860304753604e-01 8.823480944244233015e-01 8.548721400155097072e-01 3.317639844783059622e-01 7.525910217149494041e-01 5.838151200105919925e-01 3.815285821500518093e-01 1.038056581675792289e+00 4.644695782696283692e-01 4.810577774935436146e-01 5.004129600090788665e-01 7.923205200143748073e-01 3.151757852543906613e-01 9.971532587943339188e-01 1.440000000000000036e+01 2.819993868065600595e-01 2.322347891348141846e-01 4.522486795097520051e-01 1.990583906869835829e-01 4.644695782696283692e-01 4.147049805978824111e-01 8.048119647719786940e-01 3.317639844783059622e-01 1.506521669499940153e+00 3.981167813739671657e-01 2.156465899108988560e-01 1.824701914630682820e-01 4.312931798217977120e-01 1.658819922391529811e-01 7.000000000000000000e+00 1.492937930152376802e-01 7.471934704943729022e-01 6.303515705087813226e-01 5.629645800102136555e-01 2.518758185668297234e-01 1.668043200030262796e-01 9.587673043570696385e-02 1.492937930152376802e-01 7.268919145397616244e-02 5.449797053797910129e-01 5.957585110503291898e-02 3.483521837022212075e-01 4.857605072360288156e-01 2.819993868065600595e-01 5.295631209336260081e-02 1.824701914630682820e-01 2.488229883587294577e-01 2.654111875826447586e-01 5.957585110503291898e-02 6.046656600109702184e-01 1.161173945674070923e-01 5.815135316318092301e-02 9.952919534349179143e-02 3.815285821500518093e-01 9.207297584170312521e-02 3.981167813739671657e-01 1.824701914630682820e-01 5.957585110503291898e-02 4.644695782696283692e-01 3.317639844783059622e-01 8.294099611957648222e-01 1.011552995303608704e-01 2.322347891348141846e-01 1.163027063263618460e-01 2.996147826115842516e-01 2.156465899108988560e-01 4.915746516410348099e-01 1.697304875482646969e-01 1.824701914630682820e-01 2.422973048465871804e-01 8.274423764587907071e-02 1.990583906869835829e-01 9.082995089663182808e-01 3.483521837022212075e-01 4.800000000000000711e+00 2.488229883587294577e-01 2.488229883587294577e-01 6.066370116087105302e-01 1.658819922391529811e-01 4.976459767174589155e-01 7.989727536308913192e-02 2.156465899108988560e-01 3.317639844783059622e-01 7.464689650761883177e-01 4.147049805978824111e-01 8.340216000151313702e-01 2.345685750042556972e+00 6.635279689566118133e-01 8.294099611957648222e-01 2.036765850579176362e-01 5.571872885014680366e-01 4.795624200087005851e-01 1.161173945674070840e+00 4.976459767174589155e-01 2.488229883587294577e-01 8.044938507987389187e-01 7.943446814004390122e-02 1.990583906869835829e-01 8.481694778779574895e-02 1.990583906869835829e-01 4.147049805978824111e-01 1.658819922391529811e-01 2.488229883587294577e-01 4.378613400079439666e-01 2.654111875826447586e-01 3.083488215368183072e-01 3.815285821500518093e-01 4.147049805978824111e-01 2.322347891348141846e-01 7.023778682033935405e-01 4.478813790457130128e-01 7.612469863420873173e-02 1.658819922391529811e-01 2.322347891348141846e-01 5.815135316318092301e-02 2.300000000000000000e+01 5.391164747772471122e-01 3.151757852543906613e-01 2.919075600052959962e-01 9.234528113647139103e-01 5.805869728370354199e-01 5.971751720609507208e-01 1.990583906869835829e-01 5.804213111281285586e-01 5.004129600090788665e-01 5.268620047985119736e-01 1.824701914630682820e-01 4.478813790457130128e-01 1.658819922391529811e-01 1.305394192075670645e+00 3.981167813739671657e-01 1.163027063263618460e-01 6.488785401661658625e-01 2.985875860304753604e-01 5.474105743892048181e-01 6.578819072133487156e-01 4.810577774935436146e-01 3.649403829261365639e-01 7.275304844287314721e-01 5.474105743892048181e-01 5.838151200105919925e-01 3.543999390865520960e-01 9.121285088640734839e-01 2.293559400041611240e-01 4.170108000075656851e-01 4.810577774935436146e-01 9.572689774947535923e-01 1.442179049306271388e+00 3.336086400060525592e-01 6.716338342810723727e-01 5.805869728370354199e-01 3.317639844783059622e-01 7.500000000000000000e+00 8.615628837058157963e-01 3.990396514005883910e-01 8.294099611957648222e-01 3.291671468683863289e+00 2.500000000000000000e+00 8.658793086143923290e-01 2.023470503421049838e+00 5.000000000000000000e+00 1.055723740915330389e+00 2.200000000000000000e+01 2.689521266502209240e+00 1.524639329722037084e+00 2.189306700039719722e+00 3.443533188252951405e+00 2.067693717220831395e+00 4.976459767174589155e-01 5.000000000000000000e+00 5.391164747772471122e-01 1.100000000000000000e+01 1.810458533848156859e-01 9.538214553751295233e-01 9.123509573153413266e-01 1.050000000000000000e+02 4.900000000000000000e+01 8.340216000151313702e-01 1.000000000000000000e+01 1.668043200030262740e+00 9.123509573153413266e-01 1.686841945223162442e+00 6.635279689566118133e-01 2.036765850579176362e-01 9.904006500179685091e-01 2.596661449300396995e-01 1.332635176656229437e-01 2.234094416438734687e-01 4.147049805978824111e-01 2.301824396042577991e-01 7.464689650761883177e-01 6.391782029047131386e-02
5.524248002975834515e-01 4.200000000000000178e+00 7.000000000000000000e+00 1.056481197595629640e+00 4.056887798767218611e-01 1.274826462225192358e+00 7.648958773351155482e-01 7.140149605387834386e-01 5.500000000000000000e+00 5.916294706535526471e-01 2.200000000000000178e+00 7.115993887047632471e-01 7.500000000000000000e+00 1.140999693403280002e+00 1.500000000000000000e+01 9.500000000000000000e+01 1.015700000000000000e+04 4.864000000000000000e+03 2.031000000000000000e+03 1.033000000000000000e+03 1.660000000000000000e+02 1.980000000000000000e+02 3.600000000000000000e+01 0.000000000000000000e+00 5.680000000000000000e+02 7.000000000000000000e+01 8.212000000000000000e+03 8.000000000000000000e+00 2.500000000000000000e+01 2.080000000000000000e+03 3.544026266056719887e+00 2.200000000000000000e+01 3.400000000000000000e+01 2.950000000000000000e+02 2.324258634710385074e+00 1.200000000000000000e+01 8.078141942433971767e-01 5.500000000000000000e+00 1.436814428730056381e+00 2.386902133155570205e+00 3.900000000000000000e+01 5.000000000000000000e+00 1.000000000000000000e+01 1.100000000000000000e+01 1.718924905000774883e+00 5.828078933234004388e-01 7.000000000000000000e+00 1.200000000000000000e+01 1.670153579297230628e+00 2.103881539000076462e+00 9.255749488465710995e-01 1.831556063814128388e+00 6.000000000000000000e+00 8.874442059803289151e-01 7.268590639457932490e-01 8.197949546926772690e-01 2.523351277655497160e+00 6.000000000000000000e+00 8.000000000000000000e+00 1.558331599297681613e+00 4.056887798767218611e-01 2.650000000000000000e+01 1.901666155672133263e+00 1.100000000000000000e+01 4.000000000000000000e+00 6.600000000000000533e+00 9.028426142262088172e-01 2.200000000000000178e+00 5.916294706535526471e-01 5.474896609205753828e-01 2.800000000000000266e+00 2.000000000000000000e+00 1.314578838958961216e+00 1.248984415822276928e+00 5.600000000000000533e+00 3.200000000000000178e+00 8.462399532311506434e-01 2.800000000000000266e+00 4.800000000000000711e+00 1.160000000000000142e+01 1.004182074440031158e+00 2.400000000000000355e+00 5.021443148649259447e-01 2.600000000000000089e+00 2.028443899383609306e-01 4.394961781997819839e-01 3.400000000000000355e+00 6.611249634618365789e-01 8.000000000000000444e-01 1.859406907768308415e-01 9.784649459235179592e-01 1.300000000000000000e+01 2.200000000000000178e+00 1.699768616300256552e+00 3.400000000000000355e+00 5.500000000000000000e+00 2.798496130891300560e+00 1.500000000000000000e+01 1.050000000000000000e+01 2.100000000000000000e+01 2.134798166114289852e+00 1.000000000000000000e+01 1.850000000000000000e+01 2.710137732866903626e+00 2.200000000000000178e+00 4.800000000000000711e+00 6.161661234088430250e-01 1.389339884404127590e+00 2.873628857460112651e-01 2.200000000000000178e+00 1.886627258922475070e+00 1.111890982915193282e+00 4.733035765228421621e-01 7.648958773351155482e-01 3.863625052926423997e+00 7.000000000000000000e+00 9.420300113728968805e-01 1.000000000000000000e+01 5.071109748459022848e-01 3.400000000000000355e+00 6.930516656227330152e-01 9.379574944196118480e-01 1.343006440109029809e+00 3.800000000000000266e+00 3.200000000000000178e+00 4.600000000000000533e+00 8.451849580765037617e-02 3.400000000000000355e+00 7.224016619276091289e-01 8.975902411090617150e-01 1.091119062680637075e+00 2.400000000000000355e+00 2.549652924450384606e-01 2.313937372116427582e+00 3.187066155562981451e-01 4.423248561213688035e+00 2.842837342885896845e+00 1.541798675526987017e+00 8.500000000000000000e+00 1.423198777409526494e+00 1.778998471761908062e+00 7.411749945766866743e-01 8.200000000000001066e+00 2.366517882614210810e-01 1.859406907768308415e-01 3.211702840690714433e-01 5.012936664729808478e-02 7.379570497675938534e-02 5.736719080013366057e-01 5.578220723304924134e-01 2.197480890998909919e-01 1.521332924537706910e-01 2.400000000000000355e+00 4.733035765228421621e-01 4.007393407619193049e-01 1.296451908237062633e-01 1.139836388306133819e-01 2.197480890998909919e-01 1.352295932922406019e-01 2.197480890998909919e-01 2.366517882614210810e-01 5.311776925938301863e-01 9.322042772803073030e-01 3.718813815536616829e-01 1.293820189670219500e-01 1.175327603669916732e-01 3.211702840690714433e-01 8.394793405762128458e-02 2.028443899383609306e-01 1.302670158064152817e-01 7.082711586557659256e-02 4.733035765228421621e-01 1.011815940936808683e-01 5.396351684996312376e-02 2.197480890998909919e-01 2.028443899383609306e-01 7.064856790964597621e-01 4.294967787980551871e-02 5.600000000000000533e+00 1.354092130486100221e+00 3.600000000000000089e+00 6.875699620003099533e-01 4.800000000000000711e+00 2.000000000000000000e+00 4.902072756843721679e-01 2.400000000000000355e+00 1.113011898975236447e+00 5.311776925938301863e-01 2.000000000000000000e+00 5.409183731689624075e-01 1.137134937154358871e+00 3.211702840690714433e-01 1.642821327966405676e+00 2.200000000000000178e+00 6.812568792952629071e-01 7.436487696313622831e-01 2.600000000000000089e+00 1.690369916153007523e-01 3.800000000000000266e+00 3.042665849075413820e-01 3.611404633088128868e-01 4.883314392897538103e-01 1.690369916153007523e-01 6.685374274259268113e-01 6.077612976599335859e-01 2.366517882614210810e-01 9.768299007008685031e-01 1.859406907768308415e-01 4.674363694825706128e-01 3.042665849075413820e-01 8.991299503080976141e-01 8.711314158538816521e-01 3.380739832306015047e-01 7.669049576157304093e-01 5.949190157050898708e-01 3.887850807151917443e-01 1.057799941538938304e+00 4.733035765228421621e-01 4.902072756843721679e-01 5.099305848900769211e-01 8.073900927426219676e-01 3.211702840690714433e-01 1.016118656225082351e+00 1.000000000000000000e+01 2.873628857460112651e-01 2.366517882614210810e-01 4.608502418762072672e-01 2.028443899383609306e-01 4.733035765228421621e-01 4.225924790382518670e-01 8.201191190477189474e-01 3.380739832306015047e-01 1.535175020374656363e+00 4.056887798767218611e-01 2.197480890998909919e-01 1.859406907768308415e-01 4.394961781997819839e-01 1.690369916153007523e-01 6.600000000000000533e+00 1.521332924537706910e-01 7.614047474476467459e-01 6.423405681381428867e-01 5.736719080013366057e-01 2.566663810607946461e-01 1.699768616300256774e-01 9.770026185481145431e-02 1.521332924537706910e-01 7.407170652143053868e-02 5.553449693079426375e-01 6.070895645620850989e-02 3.549776823921315660e-01 4.949994491886753334e-01 2.873628857460112651e-01 5.396351684996312376e-02 1.859406907768308415e-01 2.535554874229511424e-01 2.704591865844812038e-01 6.070895645620850989e-02 6.161661234088430250e-01 1.183258941307105405e-01 5.925736521714443372e-02 1.014221949691804653e-01 3.887850807151917443e-01 9.382416159381201659e-02 4.056887798767218611e-01 1.859406907768308415e-01 6.070895645620850989e-02 4.733035765228421621e-01 3.380739832306015047e-01 3.380739832306015047e-01 1.030792269115332477e-01 2.366517882614210810e-01 1.185147304342888674e-01 1.221253273185143318e-01 2.197480890998909919e-01 5.009241759523991311e-01 6.918347341571193243e-02 1.859406907768308415e-01 9.876227536190740341e-02 8.431799507806737870e-02 2.028443899383609306e-01 9.255749488465710995e-01 3.549776823921315660e-01 3.200000000000000178e+00 2.535554874229511424e-01 2.535554874229511424e-01 6.181749692094022919e-01 1.690369916153007523e-01 5.071109748459022848e-01 8.141688487900955451e-02 2.197480890998909919e-01 3.380739832306015047e-01 3.042665849075413820e-01 1.690369916153007523e-01 8.498843081501283869e-01 9.561198466688942688e-01 2.704591865844812038e-01 3.380739832306015047e-01 8.302016809885431892e-02 5.677847350590496944e-01 4.886834771863237670e-01 4.733035765228421621e-01 2.028443899383609306e-01 2.535554874229511424e-01 8.197949546926772690e-01 8.094527527494468910e-02 2.028443899383609306e-01 8.643012721580416169e-02 2.028443899383609306e-01 4.225924790382518670e-01 1.690369916153007523e-01 2.535554874229511424e-01 4.461892617788173476e-01 2.704591865844812038e-01 3.142134746341961882e-01 3.887850807151917443e-01 4.225924790382518670e-01 2.366517882614210810e-01 7.157367729650804256e-01 4.563998773613120452e-01 7.757255547182199951e-02 1.690369916153007523e-01 2.366517882614210810e-01 5.925736521714443372e-02 4.300000000000000000e+01 5.493702227497274659e-01 3.211702840690714433e-01 2.974595078525449354e-01 2.352541150258434577e+00 5.916294706535526471e-01 6.085331698150827640e-01 2.028443899383609306e-01 1.478651645337393683e+00 5.099305848900769211e-01 3.400000000000000355e+00 1.859406907768308415e-01 4.563998773613120452e-01 4.225924790382518670e-01 5.000000000000000000e+00 1.014221949691804570e+00 1.185147304342888674e-01 6.612199122571669196e-01 3.042665849075413820e-01 5.578220723304924134e-01 1.675986298035805566e+00 4.902072756843721679e-01 3.718813815536616829e-01 7.413677804095508694e-01 1.394555180826231089e+00 5.949190157050898708e-01 9.028511582720321060e-01 9.294767745654154423e-01 2.337181847412853064e-01 4.249421540750641935e-01 4.902072756843721679e-01 9.754757941963962953e-01 1.469608633069015236e+00 3.399537232600513548e-01 6.844080016246953946e-01 5.916294706535526471e-01 3.380739832306015047e-01 7.500000000000000000e+00 3.511797657676310469e-01 1.016573006169458226e+00 8.451849580765037340e-01 3.354277549609203213e+00 3.300000000000000000e+01 1.200000000000000000e+01 2.061955983910956913e+00 4.800000000000000000e+01 1.075803122040499327e+00 4.400000000000000000e+01 2.740674726883352896e+00 5.500000000000000000e+00 2.230946308894086627e+00 3.509027609401565773e+00 2.107020302945045387e+00 5.071109748459022848e-01 2.692770723327185145e+00 2.197480890998909919e-01 1.008099133998414665e+00 1.844892624418984495e-01 9.719627017879792774e-01 4.648517269420770481e-01 2.513252675105372980e+00 2.964699978306746697e+00 8.498843081501282759e-01 9.487991849396842925e-01 8.498843081501282759e-01 9.297034538841540963e-01 1.718924905000774883e+00 6.761479664612030094e-01 8.302016809885431892e-02 1.009237615928277432e+00 2.646048758567810522e-01 5.431925144904906771e-02 9.106343468431277177e-02 4.225924790382518670e-01 9.382416159381201659e-02 3.042665849075413820e-01 6.513350790320764083e-02
4.902200982277395980e-01 4.600000000000000533e+00 3.116867030381258896e+00 3.750072887257050458e-01 3.600069971766768351e-01 1.131277149756322098e+00 6.787662898537932810e-01 6.336147180627024200e-01 2.600000000000000089e+00 5.250102042159870974e-01 9.139806867139109725e-01 6.314711469176133019e-01 2.721273212445487921e+00 4.050078718237614672e-01 7.500000000000000000e+00 5.950000000000000000e+01 1.459500000000000000e+04 6.687000000000000000e+03 3.109000000000000000e+03 5.850000000000000000e+02 1.259000000000000000e+03 1.165000000000000000e+03 4.300000000000000000e+01 6.330000000000000000e+02 0.000000000000000000e+00 7.500000000000000000e+01 1.121000000000000000e+03 3.537655176179134386e+00 6.792459258418034551e+00 6.820000000000000000e+02 3.144958197626404495e+00 5.000000000000000000e+00 6.869221669671876640e+00 5.100000000000000000e+01 2.062540087991377558e+00 9.000000000000000000e+00 7.168518745690585225e-01 3.742406060402909684e+00 1.275024781667397189e+00 2.118129739188400862e+00 7.500000000000000000e+00 5.500000000000000000e+00 1.200000000000000000e+01 7.500000000000000000e+00 1.525368765706505814e+00 5.171819631540701678e-01 1.750000000000000000e+01 2.100000000000000000e+01 5.928356954701918813e-01 7.467912477155723705e-01 8.213524123035030877e-01 1.625317315639896343e+00 1.679150360192926517e+00 3.150061225295922585e-01 6.450125366082126721e-01 7.274835651831028649e-01 2.239214297636559436e+00 3.323566133505130527e+00 7.000000000000000000e+00 1.382858751575932299e+00 3.600069971766768351e-01 1.850000000000000000e+01 6.750131197062690935e-01 8.400000000000000355e+00 7.000000000000000000e+00 2.400000000000000355e+00 8.011798072638003365e-01 8.809086565944156400e-01 5.250102042159870974e-01 4.858406704597226788e-01 4.940110116112534921e-01 7.428807417504790234e-01 1.166553288728932714e+00 1.108344995879054329e+00 4.200000000000000178e+00 2.600000000000000089e+00 7.509507769632028928e-01 7.229500931165389055e-01 1.442536550631094094e+00 7.800000000000000711e+00 2.400000000000000355e+00 9.074346075981776227e-01 4.456013474141302666e-01 2.200000000000000178e+00 1.800034985883384175e-01 3.900075802747332565e-01 4.200000000000000178e+00 5.866802945025022531e-01 4.600000000000000533e+00 1.650032070393102346e-01 8.682868358637034767e-01 5.000000000000000000e+00 2.200000000000000178e+00 6.033478132033718300e-01 6.426223049924790764e-01 2.329905340656772239e+00 2.483377008846219258e+00 1.350000000000000000e+01 8.000000000000000000e+00 3.245156163634123292e+00 1.894413440752839906e+00 4.273874227936743431e+00 9.000000000000000000e+00 2.404968033479015332e+00 1.054939610282887630e+00 2.000000000000000000e+00 5.467839557155557140e-01 1.232896014511691840e+00 2.550049563334794711e-01 7.631428130931052767e-01 1.674187327741072595e+00 9.866886978455742252e-01 4.200081633727896779e-01 6.787662898537932810e-01 8.500000000000000000e+00 1.017523750790807036e+00 8.359545850583354198e-01 8.400000000000000355e+00 4.500087464708460994e-01 2.000000000000000000e+00 6.150119535101562507e-01 8.323406458220845572e-01 1.191779856074675736e+00 5.000000000000000000e+00 1.290297896640335118e+00 2.800000000000000266e+00 7.500145774514101193e-02 3.200000000000000178e+00 6.410570515285826110e-01 7.965188672335382636e-01 9.682557586070070776e-01 8.263479779077917975e-01 2.262554299512644362e-01 2.053381030758757664e+00 7.070482185977012834e-01 5.000000000000000000e+00 2.522725266360759555e+00 1.368187484988162117e+00 9.000000000000000000e+00 1.262942293835226604e+00 1.578677867294033144e+00 6.577164501839928290e-01 3.581688499171256090e-01 2.100040816863948390e-01 1.650032070393102346e-01 2.850055394315358370e-01 4.448464846019756225e-02 6.548608556857821172e-02 5.090747173903449330e-01 4.950096211179306760e-01 1.950037901373666283e-01 1.350026239412538132e-01 5.514772072419685811e-01 4.200081633727896779e-01 3.556148798645582532e-01 1.150467505190123918e-01 1.011487366131974819e-01 1.950037901373666283e-01 1.200023323922256302e-01 1.950037901373666283e-01 2.100040816863948390e-01 4.713654790651342075e-01 8.272352583202270404e-01 3.300064140786204692e-01 1.148132126087573757e-01 1.042982163383081584e-01 2.850055394315358370e-01 7.449514297253560791e-02 1.800034985883384175e-01 1.155985561293685349e-01 6.285176856308190285e-02 4.200081633727896779e-01 8.978824080440273026e-02 4.788706176234811679e-02 1.950037901373666283e-01 1.800034985883384175e-01 6.269332564660254903e-01 3.811341434661535271e-02 6.400000000000000355e+00 2.000000000000000000e+00 3.600000000000000089e+00 6.101475062826023921e-01 2.200000000000000178e+00 1.328376896489499082e+00 4.350084549218178331e-01 1.651667241974456246e+00 9.876833953695873802e-01 4.713654790651342075e-01 5.949452966662559517e-01 4.800093295689025208e-01 1.009090106544303866e+00 2.850055394315358370e-01 1.457834681448931136e+00 1.048502020742863694e+00 6.045452957697490248e-01 6.599116706911879460e-01 3.000000000000000000e+00 1.500029154902820239e-01 1.701439889246582737e+00 2.700052478825076263e-01 3.204749556896967499e-01 4.333438433744477014e-01 1.500029154902820239e-01 5.932580926220445416e-01 5.393255387473131490e-01 2.100040816863948390e-01 8.668359016746113310e-01 1.650032070393102346e-01 4.148016215773180915e-01 2.700052478825076263e-01 7.978852005234031708e-01 7.730393856668200669e-01 3.000058309805640477e-01 6.805491416229026980e-01 5.279293365529502680e-01 3.450067056276486799e-01 9.386884712040036716e-01 4.200081633727896779e-01 4.350084549218178331e-01 4.525108599025288725e-01 7.164755281790040620e-01 2.850055394315358370e-01 9.017006245870341496e-01 1.460000000000000142e+01 2.550049563334794711e-01 2.100040816863948390e-01 4.089571118442419939e-01 1.800034985883384175e-01 4.200081633727896779e-01 3.750072887257050458e-01 7.277712276520666990e-01 3.000058309805640477e-01 1.362309673424211720e+00 3.600069971766768351e-01 1.950037901373666283e-01 1.650032070393102346e-01 3.900075802747332565e-01 1.500029154902820239e-01 9.000000000000000000e+00 1.350026239412538132e-01 6.756682717426607532e-01 5.700110788630716740e-01 5.090747173903449330e-01 2.277649708478006463e-01 1.508369533008429575e-01 8.669891709702641502e-02 1.350026239412538132e-01 6.573100850517847593e-02 4.928114473821019192e-01 5.387294448264162705e-02 3.150061225295922585e-01 4.392610152064726492e-01 2.550049563334794711e-01 4.788706176234811679e-02 1.650032070393102346e-01 2.250043732354230497e-01 2.400046647844512604e-01 5.387294448264162705e-02 5.467839557155557140e-01 1.050020408431974195e-01 5.258480680414278491e-02 9.000174929416920877e-02 3.450067056276486799e-01 8.325927743989275376e-02 3.600069971766768351e-01 1.650032070393102346e-01 5.387294448264162705e-02 4.200081633727896779e-01 3.000058309805640477e-01 3.000058309805640477e-01 9.147219443187684651e-02 2.100040816863948390e-01 1.051696136082855698e-01 1.083736463712829945e-01 1.950037901373666283e-01 4.445185998306978026e-01 6.139320522054207002e-02 1.650032070393102346e-01 8.764134467357131975e-02 7.482353400366893725e-02 1.800034985883384175e-01 8.213524123035030877e-01 3.150061225295922585e-01 4.200000000000000178e+00 2.250043732354230497e-01 2.250043732354230497e-01 5.485665994077723040e-01 1.500029154902820239e-01 4.500087464708460994e-01 7.224909758085533429e-02 1.950037901373666283e-01 3.000058309805640477e-01 2.700052478825076263e-01 1.500029154902820239e-01 7.541847665042147320e-01 8.484578623172416290e-01 2.400046647844512604e-01 7.500145774514100916e-01 7.367184626465049513e-02 5.038504579137665917e-01 4.336562407399235375e-01 4.200081633727896779e-01 1.800034985883384175e-01 2.250043732354230497e-01 7.274835651831028649e-01 7.183059264352217865e-02 1.800034985883384175e-01 7.669783367934158991e-02 1.800034985883384175e-01 3.750072887257050458e-01 1.500029154902820239e-01 2.250043732354230497e-01 3.959470024147127565e-01 2.400046647844512604e-01 2.788320877641249917e-01 3.450067056276486799e-01 3.750072887257050458e-01 2.100040816863948390e-01 6.351426492060804341e-01 4.050078718237614672e-01 6.883765128337542005e-02 1.500029154902820239e-01 2.100040816863948390e-01 5.258480680414278491e-02 3.600000000000000000e+01 4.875094753434165429e-01 2.850055394315358370e-01 2.639646682764751340e-01 2.087637906812370936e+00 5.250102042159870974e-01 5.400104957650152526e-01 1.800034985883384175e-01 1.312151001242941151e+00 4.525108599025288725e-01 4.764280662055984661e-01 1.650032070393102346e-01 4.050078718237614672e-01 3.750072887257050458e-01 2.951087879284798987e+00 9.000174929416920877e-01 1.051696136082855698e-01 1.466911379441302676e+00 2.700052478825076263e-01 4.950096211179306760e-01 1.487265175656257377e+00 4.350084549218178331e-01 3.300064140786204692e-01 6.578875277494327101e-01 1.237524052794826579e+00 5.279293365529502680e-01 8.011873892242418194e-01 8.248148806541799605e-01 2.074008107886590457e-01 3.770923832521073660e-01 4.350084549218178331e-01 8.656342716549678684e-01 2.000000000000000000e+00 3.016739066016859150e-01 6.073415922014623325e-01 5.250102042159870974e-01 3.000058309805640477e-01 7.500000000000000000e+00 7.790896569879963707e-01 9.021038133545220550e-01 7.500145774514100916e-01 5.500000000000000000e+00 5.000000000000000000e+01 1.900000000000000000e+01 1.829773508411632665e+00 8.400000000000000000e+01 9.546644391712866273e-01 2.680000000000000000e+02 2.432066469679308174e+00 2.757386036209842572e+00 1.979735012073563727e+00 1.000000000000000000e+01 1.869763448927620697e+00 4.500087464708460439e-01 2.389556601700614458e+00 4.875094753434165429e-01 8.945841247999520851e-01 1.637152139214455293e-01 8.625167640691215887e-01 4.125080175982755448e-01 4.460505656507813832e+00 2.630865800735971316e+00 7.541847665042147320e-01 8.419615292234843285e-01 1.508369533008429464e+00 8.250160351965510896e-01 1.525368765706505814e+00 6.000116619611280955e-01 1.841796156616262170e-01 8.955944102237549664e-01 2.348095671377798399e-01 1.205068489261605508e-01 2.020235418099061153e-01 3.750072887257050458e-01 2.081481935997318566e-01 6.750131197062690935e-01 1.444981951617106686e-01
2.400000000000000355e+00 7.000000000000000000e+00 3.800000000000000266e+00 1.022117598965220475e+00 9.812328950066115940e-01 2.600000000000000089e+00 2.800000000000000266e+00 3.000000000000000000e+00 3.800000000000000266e+00 1.430964638551308621e+00 3.800000000000000266e+00 3.200000000000000178e+00 8.599999999999999645e+00 1.103887006882438016e+00 5.000000000000000000e+00 9.060000000000000853e+01 5.590000000000000000e+02 1.190000000000000000e+02 8.050000000000000000e+01 3.200000000000000000e+01 1.995000000000000000e+03 2.100000000000000000e+01 5.824000000000000000e+03 7.400000000000000000e+01 8.100000000000000000e+01 0.000000000000000000e+00 1.977000000000000000e+03 1.350000000000000000e+01 7.900000000000000000e+01 5.380000000000000000e+02 1.240000000000000000e+02 1.300000000000000000e+01 2.050000000000000000e+01 1.950000000000000000e+01 2.248658717723484912e+00 4.400000000000000355e+00 1.953847135446409533e+00 1.550000000000000000e+01 1.390079934592699740e+00 3.000000000000000000e+00 1.000000000000000000e+01 4.000000000000000000e+00 1.800000000000000000e+01 1.850000000000000000e+01 6.000000000000000000e+00 1.409628032040228351e+00 1.020000000000000107e+01 3.450000000000000000e+01 2.000000000000000000e+00 2.035449709889760594e+00 3.200000000000000178e+00 2.000000000000000000e+00 5.400000000000000355e+00 8.585787831307851725e-01 1.758042270220179226e+00 2.000000000000000000e+00 6.103188951996468603e+00 1.150000000000000000e+01 2.000000000000000000e+01 1.507644581172589149e+00 9.812328950066115940e-01 1.980000000000000071e+01 1.839811678137396989e+00 2.460000000000000142e+01 5.600000000000000533e+00 1.819999999999999929e+01 2.200000000000000178e+00 2.400999308694887979e+00 1.430964638551308621e+00 3.200000000000000178e+00 1.346473426599995804e+00 2.200000000000000178e+00 4.000000000000000000e+00 2.400000000000000355e+00 1.200000000000000000e+01 7.400000000000000355e+00 2.600000000000000089e+00 5.600000000000000533e+00 1.640000000000000213e+01 4.660000000000000142e+01 2.400000000000000355e+00 1.340000000000000036e+01 2.800000000000000266e+00 5.600000000000000533e+00 4.906164475033057970e-01 1.063002302923829134e+00 7.500000000000000000e+00 2.200000000000000178e+00 6.000000000000000000e+00 4.497317435446970268e-01 3.000000000000000000e+00 1.750000000000000000e+01 2.600000000000000089e+00 5.500000000000000000e+00 5.400000000000000355e+00 1.100000000000000000e+01 9.500000000000000000e+00 4.350000000000000000e+01 2.350000000000000000e+01 1.150000000000000000e+01 6.300000000000000000e+01 2.700000000000000000e+01 1.250000000000000000e+01 6.200000000000000000e+01 5.200000000000000178e+00 2.600000000000000000e+01 1.200000000000000000e+01 3.360373923420495235e+00 6.950399672963498698e-01 5.500000000000000000e+00 2.050000000000000000e+01 7.500000000000000000e+00 2.861929277102617242e+00 1.250000000000000000e+01 1.550000000000000000e+01 1.850000000000000000e+01 7.800000000000000711e+00 1.655000000000000000e+02 3.066352796895661204e+00 1.020000000000000107e+01 1.676272862302961464e+00 4.000000000000000000e+00 3.600000000000000089e+00 3.550000000000000000e+01 1.950000000000000000e+01 4.000000000000000000e+01 2.044235197930441006e-01 2.000000000000000000e+01 2.800000000000000266e+00 3.035000000000000000e+02 2.050000000000000000e+01 7.550000000000000000e+01 9.500000000000000000e+00 2.050000000000000000e+01 8.500000000000000000e+00 3.571000000000000000e+03 4.250000000000000000e+01 7.100000000000000000e+01 1.911000000000000000e+03 2.690000000000000000e+02 8.100000000000000000e+01 6.920000000000000000e+02 3.800000000000000266e+00 5.723858554205234483e-01 1.124329358861742456e+00 7.768093752135675212e-01 1.212470889018012754e-01 1.784884789157914764e-01 2.400000000000000355e+00 1.349195230634091081e+00 5.315011514619145672e-01 3.679623356274793755e-01 2.050000000000000000e+01 1.144771710841046897e+00 9.692617666141716271e-01 3.135707276752546790e-01 2.756903849969363218e-01 5.315011514619145672e-01 3.270776316688705498e-01 5.315011514619145672e-01 5.723858554205234483e-01 3.000000000000000000e+00 1.000000000000000000e+01 8.994634870893940537e-01 3.129341981589662258e-01 2.842745878948548799e-01 7.768093752135675212e-01 2.030435113098634226e-01 4.906164475033057970e-01 3.150747257107844312e-01 1.713084004119291570e-01 1.144771710841046897e+00 2.447262863027559188e-01 1.305206860281364900e-01 5.315011514619145672e-01 4.906164475033057970e-01 1.708765493566730687e+00 1.038816917204595791e-01 1.260000000000000142e+01 2.400000000000000355e+00 6.600000000000000533e+00 2.000000000000000000e+00 9.000000000000000000e+00 3.600000000000000089e+00 1.185656414799655556e+00 2.400000000000000355e+00 3.800000000000000266e+00 5.000000000000000000e+00 2.200000000000000178e+00 1.308310526675482199e+00 4.800000000000000711e+00 7.768093752135675212e-01 6.400000000000000355e+00 2.400000000000000000e+01 1.647745003244091677e+00 4.800000000000000711e+00 9.600000000000001421e+00 4.088470395860882012e-01 1.100000000000000000e+01 7.359246712549587510e-01 8.734846017289831233e-01 1.181119359629903443e+00 4.088470395860882012e-01 9.200000000000001066e+00 2.400000000000000355e+00 5.723858554205234483e-01 2.600000000000000089e+00 4.497317435446970268e-01 3.000000000000000000e+00 7.359246712549587510e-01 4.800000000000000711e+00 3.600000000000000089e+00 8.176940791721764024e-01 3.000000000000000000e+00 2.000000000000000000e+00 9.403481910480029349e-01 3.600000000000000089e+00 1.144771710841046897e+00 1.185656414799655556e+00 2.200000000000000178e+00 2.400000000000000355e+00 7.768093752135675212e-01 2.457669770953346600e+00 4.980000000000000426e+01 6.950399672963498698e-01 5.723858554205234483e-01 1.114651031606297416e+00 4.906164475033057970e-01 1.144771710841046897e+00 1.022117598965220475e+00 1.983608858194207292e+00 8.176940791721764024e-01 3.200000000000000178e+00 9.812328950066115940e-01 5.315011514619145672e-01 4.497317435446970268e-01 1.063002302923829134e+00 4.088470395860882012e-01 2.500000000000000000e+01 3.679623356274793755e-01 1.841597356566926358e+00 1.553618750427135042e+00 4.800000000000000711e+00 6.207948275416543815e-01 2.000000000000000000e+00 2.363060442830882679e-01 3.679623356274793755e-01 1.791560393910559545e-01 2.000000000000000000e+00 1.468357717816535513e-01 8.585787831307851725e-01 1.197247167401761736e+00 6.950399672963498698e-01 1.305206860281364900e-01 4.497317435446970268e-01 6.132705593791323295e-01 6.541552633377410997e-01 1.468357717816535513e-01 5.200000000000000178e+00 2.861929277102617242e-01 1.433248315128447803e-01 2.453082237516528985e-01 9.403481910480029349e-01 2.269309832286708906e-01 9.812328950066115940e-01 4.497317435446970268e-01 1.468357717816535513e-01 2.861929277102617242e+00 8.176940791721764024e-01 2.044235197930440950e+00 6.232901503227574747e-01 1.430964638551308621e+00 2.866496630256895606e-01 7.384563883846508858e-01 5.315011514619145672e-01 3.028943020669286224e+00 4.183323724588862702e-01 1.124329358861742456e+00 5.971867979701865892e-01 2.039385719189632518e-01 4.906164475033057970e-01 5.000000000000000000e+00 8.585787831307851725e-01 8.200000000000001066e+00 6.132705593791323295e-01 6.132705593791323295e-01 1.495169806870889184e+00 4.088470395860882012e-01 1.226541118758264659e+00 1.969217035692402418e-01 5.315011514619145672e-01 8.176940791721764024e-01 1.839811678137396767e+00 1.022117598965220475e+00 1.100000000000000000e+01 5.000000000000000000e+00 1.635388158344352583e+00 2.044235197930440950e+00 5.019988469506635465e-01 1.373291761955679924e+00 2.200000000000000178e+00 2.861929277102617242e+00 1.226541118758264437e+00 6.132705593791323295e-01 3.200000000000000178e+00 1.957810290422047350e-01 4.906164475033057970e-01 2.090471517835031379e-01 4.906164475033057970e-01 1.022117598965220475e+00 4.088470395860882012e-01 6.132705593791323295e-01 2.000000000000000000e+00 6.541552633377410997e-01 7.599830526717751278e-01 9.403481910480029349e-01 1.022117598965220475e+00 5.723858554205234483e-01 2.600000000000000089e+00 1.103887006882438016e+00 1.876234861654462183e-01 4.088470395860882012e-01 5.723858554205234483e-01 1.433248315128447803e-01 1.094000000000000057e+02 1.328752878654786418e+00 7.768093752135675212e-01 3.600000000000000089e+00 7.800000000000000711e+00 1.430964638551308621e+00 1.471849342509917502e+00 4.906164475033057970e-01 1.430556334440988620e+00 4.200000000000000178e+00 1.298549456903742794e+00 4.497317435446970268e-01 1.103887006882438016e+00 4.088470395860882012e-01 3.000000000000000000e+00 9.812328950066115940e-01 2.866496630256895606e-01 1.599281914913383229e+00 7.359246712549587510e-01 1.349195230634091081e+00 1.621472388477510185e+00 1.185656414799655556e+00 8.994634870893940537e-01 1.793134268236217466e+00 1.349195230634091081e+00 2.600000000000000089e+00 8.734846017289831233e-01 2.600000000000000089e+00 7.400000000000000355e+00 2.400000000000000355e+00 2.964141036999139001e+00 7.000000000000000000e+00 7.200000000000000178e+00 2.000000000000000000e+00 1.655366571892770144e+00 1.430964638551308621e+00 8.176940791721764024e-01 4.150000000000000000e+01 2.123482058935842076e+00 2.458768699820448767e+00 2.044235197930440950e+00 1.700000000000000000e+01 1.550000000000000000e+01 2.134120691385607671e+00 4.987219612245549882e+00 8.000000000000000000e+00 2.602027623780286625e+00 1.030000000000000000e+02 6.628825666187752041e+00 4.100000000000000000e+01 9.000000000000000000e+00 9.500000000000000000e+00 5.000000000000000000e+00 1.226541118758264437e+00 5.600000000000000000e+01 1.328752878654786418e+00 4.650000000000000000e+01 4.462211972894786771e-01 2.350870477620007115e+00 2.248658717723484912e+00 1.292000000000000000e+03 8.170000000000000000e+02 1.800000000000000000e+01 7.500000000000000000e+01 2.800000000000000000e+01 2.248658717723484912e+00 2.700000000000000000e+01 3.270776316688705165e+00 5.019988469506635465e-01 9.500000000000000000e+00 6.399955366000307233e-01 3.284527388836026018e-01 5.506341441812008242e-01 1.022117598965220475e+00 5.673274580716771709e-01 1.839811678137396767e+00 3.938434071384804835e-01
8.599999999999999645e+00 3.400000000000000000e+01 8.950000000000000000e+01 1.250000000000000000e+01 7.000000000000000000e+00 1.650000000000000000e+01 1.140000000000000036e+01 1.240000000000000036e+01 4.900000000000000000e+01 2.200000000000000178e+00 1.860000000000000142e+01 1.020000000000000107e+01 8.700000000000000000e+01 1.950000000000000000e+01 1.220000000000000000e+02 1.868000000000000000e+03 3.023000000000000000e+03 6.630000000000000000e+02 3.094000000000000000e+03 1.121000000000000000e+03 2.690000000000000000e+02 3.430000000000000000e+02 2.910000000000000000e+02 2.604000000000000000e+03 1.920000000000000000e+02 9.180000000000000000e+02 0.000000000000000000e+00 2.780000000000000000e+02 2.387000000000000000e+03 7.766000000000000000e+03 1.330000000000000000e+02 1.646000000000000000e+03 3.065000000000000000e+03 3.827000000000000000e+03 2.300000000000000000e+01 7.000000000000000000e+01 8.000000000000000000e+00 1.165000000000000000e+02 1.550000000000000000e+01 5.450000000000000000e+01 1.044000000000000000e+03 4.500000000000000000e+01 1.690000000000000000e+02 2.360000000000000000e+02 3.950000000000000000e+01 5.540000000000000568e+01 1.135000000000000000e+02 1.220000000000000000e+02 1.500000000000000000e+01 3.650000000000000000e+01 2.160000000000000142e+01 4.600000000000000000e+01 7.850000000000000000e+01 1.300000000000000000e+01 2.400000000000000000e+01 2.750000000000000000e+01 7.300000000000000000e+01 7.650000000000000000e+01 6.350000000000000000e+01 1.600000000000000000e+01 2.650000000000000000e+01 4.150000000000000000e+02 4.150000000000000000e+01 1.782000000000000171e+02 1.900000000000000000e+01 5.680000000000000426e+01 2.560000000000000142e+01 1.660000000000000142e+01 6.000000000000000000e+00 8.800000000000000711e+00 1.000000000000000000e+01 7.200000000000000178e+00 1.200000000000000000e+01 1.080000000000000071e+01 5.020000000000000284e+01 2.600000000000000000e+01 1.040000000000000036e+01 3.700000000000000000e+01 4.400000000000000000e+01 1.814000000000000057e+02 6.800000000000000711e+00 2.580000000000000071e+01 1.000000000000000000e+01 1.680000000000000071e+01 4.600000000000000533e+00 3.800000000000000266e+00 2.240000000000000213e+01 8.599999999999999645e+00 2.360000000000000142e+01 7.000000000000000000e+00 2.360000000000000142e+01 8.600000000000000000e+01 1.180000000000000071e+01 2.900000000000000000e+01 4.950000000000000000e+01 7.250000000000000000e+01 2.650000000000000000e+01 5.860000000000000000e+02 1.965000000000000000e+02 2.250000000000000000e+02 1.200000000000000000e+02 2.350000000000000000e+02 7.920000000000000000e+02 8.450000000000000000e+01 2.900000000000000000e+01 1.345000000000000000e+02 1.200000000000000000e+01 1.600000000000000000e+01 4.800000000000000711e+00 1.400000000000000000e+01 2.000000000000000000e+01 3.550000000000000000e+01 9.000000000000000000e+00 2.900000000000000000e+01 2.600000000000000000e+01 7.250000000000000000e+01 1.900000000000000000e+01 2.244000000000000057e+02 5.600000000000000533e+00 3.580000000000000426e+01 8.599999999999999645e+00 9.800000000000000711e+00 2.000000000000000000e+01 4.740000000000000568e+01 1.920000000000000284e+01 4.480000000000000426e+01 2.046810921322497645e+00 4.380000000000000426e+01 6.800000000000000711e+00 1.400000000000000000e+01 1.300000000000000000e+01 2.280000000000000071e+01 4.400000000000000355e+00 2.200000000000000000e+01 1.184995796555130321e+00 1.265000000000000000e+02 9.800000000000000711e+00 2.900000000000000000e+01 4.650000000000000000e+01 1.600000000000000000e+01 5.700000000000000000e+01 8.000000000000000000e+00 2.220000000000000284e+01 3.000000000000000000e+00 2.154537811918418644e+00 6.400000000000000355e+00 2.800000000000000266e+00 1.184995796555130321e+00 4.200000000000000178e+00 7.400000000000000355e+00 2.585445374302102639e+00 2.800000000000000266e+00 7.400000000000000355e+00 3.400000000000000355e+00 2.400000000000000355e+00 1.112858175977721631e+00 1.508176468342893095e+00 1.400449577746972096e+00 3.000000000000000000e+00 2.600000000000000089e+00 1.292722687151051320e+00 6.000000000000000000e+00 1.780000000000000071e+01 3.000000000000000000e+00 6.510115603548795038e-01 1.292722687151051320e+00 1.939084030726577090e+00 7.205986136385075236e-01 2.585445374302102639e+00 1.615903358938814094e+00 6.079711439440113052e-01 3.000000000000000000e+00 8.685302056343018329e-01 4.632161096716276849e-01 4.800000000000000711e+00 1.723630249534735093e+00 5.400000000000000355e+00 3.686746872789605778e-01 6.820000000000000284e+01 2.960000000000000142e+01 2.720000000000000284e+01 1.480000000000000071e+01 3.300000000000000000e+01 1.420000000000000107e+01 5.000000000000000000e+00 1.740000000000000213e+01 2.280000000000000071e+01 3.800000000000000266e+00 6.400000000000000355e+00 4.200000000000000178e+00 1.480000000000000071e+01 3.200000000000000178e+00 2.320000000000000284e+01 1.520000000000000107e+01 9.800000000000000711e+00 9.800000000000000711e+00 3.439999999999999858e+01 4.800000000000000711e+00 2.660000000000000142e+01 6.600000000000000533e+00 7.200000000000000178e+00 3.400000000000000355e+00 2.000000000000000000e+00 1.340000000000000036e+01 7.000000000000000000e+00 3.400000000000000355e+00 1.220000000000000107e+01 2.000000000000000000e+00 7.000000000000000000e+00 2.400000000000000355e+00 6.800000000000000711e+00 7.200000000000000178e+00 3.600000000000000089e+00 7.200000000000000178e+00 7.200000000000000178e+00 4.800000000000000711e+00 1.520000000000000107e+01 3.400000000000000355e+00 2.800000000000000266e+00 5.800000000000000711e+00 8.599999999999999645e+00 3.800000000000000266e+00 8.400000000000000355e+00 2.246000000000000227e+02 4.000000000000000000e+00 2.600000000000000089e+00 4.200000000000000178e+00 1.831357140130656092e+00 6.000000000000000000e+00 8.000000000000000000e+00 6.800000000000000711e+00 9.800000000000000711e+00 2.420000000000000284e+01 9.200000000000001066e+00 5.436837695534458836e-01 3.200000000000000178e+00 5.600000000000000533e+00 1.077268905959209322e+00 8.400000000000000000e+01 1.831357140130656092e+00 1.200000000000000000e+01 5.600000000000000533e+00 1.040000000000000036e+01 4.200000000000000178e+00 2.600000000000000089e+00 1.077268905959209322e+00 1.184995796555130321e+00 6.358223061516242725e-01 2.200000000000000178e+00 5.211181233805811663e-01 2.200000000000000178e+00 1.797554202187402472e+00 1.831357140130656092e+00 4.632161096716276849e-01 1.615903358938814094e+00 1.292722687151051320e+00 1.508176468342893095e+00 5.211181233805811663e-01 5.200000000000000178e+00 1.400449577746972096e+00 5.086578449212993958e-01 2.477718483706181640e+00 5.400000000000000355e+00 8.053749211253906637e-01 2.046810921322497645e+00 2.800000000000000266e+00 5.211181233805811663e-01 2.154537811918418644e+00 6.600000000000000533e+00 3.000000000000000000e+00 8.848192494695054089e-01 2.046810921322497645e+00 1.017315689842598792e+00 1.400449577746972096e+00 8.400000000000000355e+00 2.200000000000000000e+01 2.800000000000000266e+00 1.508176468342893095e+00 8.477630748688324003e-01 7.237751713619182681e-01 8.982217442762490123e-01 1.240000000000000036e+01 3.400000000000000355e+00 6.620000000000000284e+01 3.200000000000000178e+00 2.800000000000000266e+00 4.600000000000000533e+00 1.723630249534735093e+00 4.400000000000000355e+00 1.508176468342893095e+00 4.600000000000000533e+00 1.184995796555130321e+00 4.000000000000000000e+00 3.000000000000000000e+00 7.600000000000000533e+00 5.600000000000000533e+00 1.939084030726577090e+00 7.956807959892971960e-01 2.400000000000000355e+00 3.016352936685786190e+00 6.400000000000000355e+00 1.040000000000000036e+01 2.200000000000000178e+00 6.600000000000000533e+00 1.840000000000000213e+01 6.948241645074415551e-01 2.400000000000000355e+00 7.419054506518144576e-01 1.184995796555130321e+00 4.000000000000000000e+00 2.600000000000000089e+00 4.800000000000000711e+00 6.000000000000000000e+00 2.600000000000000089e+00 3.000000000000000000e+00 2.000000000000000000e+00 2.200000000000000178e+00 1.615903358938814094e+00 7.800000000000000711e+00 4.200000000000000178e+00 6.658731576529648422e-01 1.077268905959209322e+00 2.262264702514339643e+00 5.086578449212993958e-01 4.970000000000000000e+02 6.000000000000000000e+00 3.200000000000000178e+00 2.800000000000000266e+00 3.739999999999999858e+01 4.400000000000000355e+00 1.460000000000000142e+01 2.600000000000000089e+00 1.600000000000000000e+01 5.200000000000000178e+00 3.000000000000000000e+00 1.077268905959209322e+00 1.292722687151051320e+00 1.939084030726577090e+00 1.240000000000000036e+01 7.000000000000000000e+00 1.017315689842598792e+00 1.140000000000000036e+01 2.200000000000000178e+00 9.200000000000001066e+00 1.550000000000000000e+01 6.200000000000000178e+00 3.600000000000000089e+00 7.000000000000000000e+00 1.250000000000000000e+01 1.280000000000000071e+01 8.000000000000000000e+00 6.800000000000000711e+00 2.600000000000000089e+00 3.000000000000000000e+00 2.600000000000000089e+00 2.000000000000000000e+00 1.960000000000000142e+01 2.800000000000000266e+00 4.000000000000000000e+00 3.000000000000000000e+00 2.000000000000000000e+00 3.239999999999999858e+01 3.200000000000000178e+00 4.600000000000000533e+00 7.500000000000000000e+00 3.350000000000000000e+01 1.245000000000000000e+02 5.500000000000000000e+01 1.800000000000000000e+01 4.200000000000000000e+01 5.386344529796046388e+00 6.100000000000000000e+01 3.700000000000000000e+01 1.050000000000000000e+01 1.200000000000000000e+01 3.150000000000000000e+01 1.250000000000000000e+01 2.400000000000000355e+00 2.100000000000000000e+01 1.400449577746972096e+00 4.800000000000000711e+00 1.292722687151051320e+00 3.770441170857232738e+00 2.079620262244754159e+00 9.500000000000000000e+00 9.500000000000000000e+00 7.000000000000000000e+00 5.924978982775651382e+00 3.501123944367430241e+00 9.695420153632885452e-01 5.000000000000000000e+00 1.100000000000000000e+01 1.184995796555130321e+00 5.200000000000000178e+00 2.962489491387825691e+00 4.662696911778577702e-01 7.816771850708716940e-01 1.292722687151051320e+00 8.053749211253906637e-01 6.463613435755256598e-01 1.292722687151051320e+00
1.051360123819142567e+00 5.000000000000000000e+00 2.600000000000000000e+01 2.246437699845814873e+00 7.500000000000000000e+00 3.723567105192796323e+00 4.200000000000000178e+00 3.200000000000000178e+00 1.650000000000000000e+01 7.009067492127617482e-01 3.255815984628332771e+00 2.800000000000000266e+00 1.800000000000000000e+01 2.409366950418868392e+00 2.150000000000000000e+01 3.765000000000000000e+02 2.050000000000000000e+01 6.370340663720817531e+00 1.650000000000000000e+01 6.500000000000000000e+00 4.810246721362330113e+00 2.489004714558262332e+00 6.000000000000000000e+00 3.500000000000000000e+00 4.979483270608038303e+00 1.100000000000000000e+01 7.840000000000000000e+02 0.000000000000000000e+00 8.000000000000000000e+00 1.750000000000000000e+01 3.527514262332374972e+00 2.348000000000000000e+03 4.700000000000000000e+01 4.000000000000000000e+01 6.100000000000000000e+01 2.450000000000000000e+01 2.190333591289880477e+00 1.100000000000000000e+01 2.390000000000000000e+02 2.670000000000000000e+02 6.100000000000000000e+01 1.300000000000000000e+01 6.000000000000000000e+00 2.334000000000000000e+03 1.089000000000000000e+03 7.500000000000000000e+00 4.990000000000000000e+02 4.970000000000000000e+02 1.300000000000000000e+01 1.140000000000000000e+02 2.800000000000000000e+01 3.310000000000000000e+02 1.040000000000000000e+02 1.050000000000000000e+01 1.250000000000000000e+01 2.500000000000000000e+01 1.360000000000000000e+03 5.080000000000000000e+02 4.324000000000000000e+03 1.110000000000000000e+02 1.050000000000000000e+01 2.063000000000000000e+04 1.490000000000000000e+02 1.560000000000000142e+01 1.300000000000000000e+01 3.950000000000000000e+01 1.692523205899618466e+00 1.608756133581058512e+00 5.500000000000000000e+00 6.000000000000000000e+00 2.298223047972940858e+00 1.133659002057979537e+00 5.500000000000000000e+00 3.400000000000000355e+00 7.200000000000000178e+00 5.600000000000000533e+00 2.200000000000000178e+00 6.000000000000000000e+00 8.000000000000000000e+00 1.740000000000000213e+01 1.138973467470737688e+00 2.600000000000000089e+00 9.275391835019832776e-01 3.400000000000000355e+00 9.637467801675474455e-01 7.447134210385593089e-01 8.400000000000000355e+00 1.092567935960274239e+00 4.600000000000000533e+00 1.533233513902916290e+00 4.672885058996997465e+00 3.100000000000000000e+01 9.500000000000000000e+00 7.500000000000000000e+00 1.245000000000000000e+02 7.200000000000000000e+01 9.000000000000000000e+00 8.800000000000000000e+01 1.230000000000000000e+02 5.400000000000000000e+01 5.000000000000000000e+00 2.800000000000000000e+01 1.981000000000000000e+03 7.500000000000000000e+00 7.000000000000000000e+00 1.750000000000000000e+01 2.865679110719629996e+00 3.793638666528730496e+00 2.811611208678488794e+00 9.000000000000000000e+00 6.500000000000000000e+00 5.226909900572350942e+00 1.971300232160892341e+00 1.489426842077118618e+00 5.000000000000000000e+00 2.950000000000000000e+01 2.600000000000000089e+00 2.520000000000000284e+01 1.051360123819142567e+00 1.911102199116245348e+00 1.031869717295814670e+00 1.578153685275951901e+00 2.200000000000000178e+00 4.000000000000000000e+00 1.667552196738941284e+00 4.600000000000000533e+00 3.840068930909890099e-01 8.000000000000000000e+00 1.314200154773928375e+00 3.000000000000000000e+00 1.638851903940411692e+00 7.009327588495496419e-01 2.000000000000000000e+00 1.638851903940411692e+00 2.223197802105725818e-01 1.250000000000000000e+01 1.455541263716195743e+00 1.226586811122333032e+00 5.130929836119818788e+00 3.490147573206431986e+00 3.066467027805832579e+00 1.533233513902916290e+00 1.031869717295814670e+00 5.694867337353688441e-01 4.042177822010410981e-01 1.456757247947032541e+00 8.073036606624056644e-02 2.223197802105725818e-01 9.637467801675474455e-01 1.456757247947032541e+00 4.850613386412492289e-01 1.752266873031904371e-01 1.153266154624734030e+00 8.323267646901545413e-01 2.628400309547856417e-01 2.087858757036488155e-01 2.829524475407287354e-01 2.627415584306766472e-01 5.694867337353688441e-01 8.761334365159522131e-01 2.425306693206246145e-01 1.358006826599725825e+00 1.335360810618113181e+00 2.190333591289880533e-01 1.221377724996050018e-01 2.425306693206246145e-01 3.637960039809369217e-01 1.351931592245973479e-01 4.850613386412492289e-01 3.031633366507808236e-01 1.140628612261196662e-01 6.132934055611665158e-01 1.629469446087424001e-01 8.690503712466261799e-02 2.000000000000000000e+00 3.233742257608328563e-01 1.007553451993344895e+00 6.916790395656634283e-02 7.000000000000000000e+00 2.000000000000000000e+00 4.800000000000000711e+00 9.104732799668954213e-01 5.200000000000000178e+00 1.378933828783764470e+00 5.694867337353688441e-01 2.000000000000000000e+00 3.000000000000000000e+00 1.092567935960274239e+00 1.213964373289193821e+00 5.256800619095712834e-01 2.400000000000000355e+00 5.694867337353688441e-01 2.600000000000000089e+00 3.600000000000000089e+00 1.226586811122333032e+00 1.320456843694503668e+00 3.200000000000000178e+00 4.122396371119925185e-01 2.800000000000000266e+00 6.132934055611665158e-01 7.009067492127617482e-01 9.637467801675474455e-01 7.009067492127617482e-01 2.800000000000000266e+00 1.007553451993344895e+00 2.190333591289880533e-01 1.973815489059059125e+00 4.380667182579761065e-01 1.007553451993344895e+00 7.885200928643569807e-01 1.396059029282572972e+00 1.445620170251321168e+00 8.761334365159522131e-01 1.510994440197623412e+00 8.761334365159522131e-01 7.283786239735162704e-01 1.149111523986470429e+00 3.504533746063808741e-01 1.051360123819142567e+00 8.497750613024357413e-01 2.600000000000000089e+00 5.256800619095712834e-01 8.323267646901545413e-01 1.819999999999999929e+01 4.818733900837737227e-01 3.066467027805832579e-01 5.694867337353688441e-01 3.435851148708848890e-01 6.183594556679888887e-01 3.942600464321784903e-01 3.091797278339944444e-01 5.256800619095712834e-01 3.000000000000000000e+00 8.761334365159522131e-01 1.020017594176793052e-01 5.694867337353688441e-01 7.890768426379759504e-01 2.021088911005205491e-01 1.040000000000000036e+01 3.435851148708848890e-01 1.094168387729313352e+00 1.138973467470737688e+00 8.497750613024357413e-01 1.007553451993344895e+00 3.942600464321784903e-01 2.021088911005205491e-01 2.223197802105725818e-01 1.192880816687623552e-01 8.761334365159522131e-01 9.776816676524544003e-02 3.504533746063808741e-01 2.000000000000000000e+00 3.435851148708848890e-01 8.690503712466261799e-02 3.031633366507808236e-01 2.425306693206246145e-01 2.829524475407287354e-01 9.776816676524544003e-02 4.380667182579761065e-01 2.627415584306766472e-01 9.543046533500988693e-02 4.648504495311971962e-01 5.491292155178658652e-01 1.510982367804323268e-01 3.840068930909890099e-01 2.628400309547856417e-01 9.776816676524544003e-02 4.042177822010410981e-01 5.694867337353688441e-01 2.190333591289880533e-01 1.660029694957592394e-01 3.840068930909890099e-01 1.908609306700197739e-01 2.627415584306766472e-01 5.256800619095712834e-01 4.855857493156775506e-01 3.504533746063808741e-01 2.829524475407287354e-01 1.590507755583498162e-01 1.357891205072853102e-01 1.685174422967351260e-01 1.396059029282572972e+00 4.818733900837737227e-01 6.000000000000000000e+00 4.380667182579761065e-01 8.323267646901545413e-01 1.051360123819142567e+00 3.233742257608328563e-01 6.571000773869641876e-01 2.829524475407287354e-01 4.818733900837737227e-01 2.223197802105725818e-01 7.885200928643569807e-01 3.942600464321784903e-01 9.104732799668954213e-01 2.200000000000000178e+00 3.637960039809369217e-01 1.492794997217394559e-01 3.942600464321784903e-01 5.659048950814574708e-01 1.007553451993344895e+00 1.012458429449349273e+00 0.000000000000000000e+00 1.226586811122333032e+00 3.000000000000000000e+00 1.303575556869938923e-01 6.132934055611665158e-01 1.391905838024325437e-01 2.223197802105725818e-01 6.571000773869641876e-01 5.256800619095712834e-01 3.942600464321784903e-01 7.815488483780810292e-01 6.571000773869641876e-01 6.183594556679888887e-01 9.199401083417497738e-01 1.138973467470737688e+00 3.031633366507808236e-01 2.000000000000000000e+00 5.694867337353688441e-01 1.249259908667024882e-01 2.021088911005205491e-01 4.244286713110931308e-01 9.543046533500988693e-02 3.120000000000000284e+01 1.752266873031904371e-01 3.504533746063808741e-01 6.132934055611665158e-01 2.090763960228940288e+00 5.256800619095712834e-01 7.890768426379759504e-01 2.190333591289880533e-01 6.571000773869641876e-01 8.761334365159522131e-01 8.323267646901545413e-01 2.021088911005205491e-01 2.425306693206246145e-01 3.637960039809369217e-01 2.400000000000000355e+00 1.314200154773928209e-01 1.908609306700197739e-01 9.199401083417497738e-01 4.818733900837737227e-01 2.200000000000000178e+00 4.492875399691629856e-01 3.000000000000000000e+00 2.400000000000000355e+00 8.497750613024357413e-01 6.132934055611665158e-01 1.396059029282572972e+00 2.200000000000000178e+00 1.007553451993344895e+00 4.380667182579761065e-01 4.818733900837737227e-01 4.818733900837737227e-01 4.818733900837737227e-01 3.000000000000000000e+00 6.132934055611665158e-01 5.694867337353688441e-01 4.380667182579761065e-01 2.628400309547856417e-01 2.600000000000000089e+00 7.447134210385593089e-01 6.571000773869641876e-01 7.009067492127617482e-01 1.168221264749249366e+00 2.000000000000000000e+00 1.972692106594939876e+00 3.400000000000000355e+00 7.000000000000000000e+00 4.042177822010410981e-01 5.007603039817923651e+00 1.226586811122333032e+00 6.571000773869641876e-01 4.818733900837737227e-01 1.456757247947032541e+00 5.462839679801371195e-01 3.942600464321784903e-01 1.456757247947032541e+00 2.627415584306766472e-01 4.380667182579761065e-01 2.425306693206246145e-01 2.829524475407287354e-01 1.560649315272730764e-01 6.500000000000000000e+00 1.423716834338422110e+00 6.132934055611665158e-01 4.446395604211451635e-01 2.627415584306766472e-01 1.818980019904684609e-01 4.380667182579761065e-01 2.190333591289880533e-01 2.223197802105725818e-01 7.009067492127617482e-01 2.223197802105725818e-01 8.747792655709241139e-02 1.466522501478681739e-01 2.425306693206246145e-01 1.510982367804323268e-01 1.212653346603123072e-01 2.425306693206246145e-01
7.194215046971970118e-01 2.400000000000000355e+00 2.800000000000000266e+00 6.148742200192472973e-01 4.605968213282620738e-01 2.547951162469239250e+00 3.600000000000000089e+00 1.047358231711795318e+00 2.000000000000000000e+00 4.796143364647980079e-01 2.800000000000000266e+00 1.760978591459552156e+00 2.200000000000000178e+00 6.594697126390972608e-01 9.000000000000000000e+00 1.345000000000000000e+02 6.700000000000000000e+01 1.700000000000000000e+01 2.700000000000000000e+01 1.250000000000000000e+01 1.900000000000000000e+01 3.406337136777223495e+00 5.600000000000000000e+01 2.500000000000000000e+01 1.500000000000000000e+01 9.600000000000000000e+01 6.734000000000000000e+03 1.500000000000000000e+01 0.000000000000000000e+00 1.352000000000000000e+03 8.300000000000000000e+02 8.100000000000000000e+01 2.797000000000000000e+03 3.400000000000000000e+01 1.773945338311745168e+00 1.150000000000000000e+01 1.498794801452493886e+00 7.500000000000000000e+00 2.365260451082326743e+00 3.391421278771911574e+00 1.150000000000000000e+01 2.034852767263146678e+00 4.582192263739104376e+00 8.500000000000000000e+00 2.562365488672520897e+00 7.805348972563983523e-01 8.500000000000000000e+00 5.600000000000000000e+01 1.535322737760873579e+00 2.365260451082326743e+00 1.669702960758063348e+00 1.400000000000000000e+01 1.000000000000000000e+01 1.631280408870928067e+00 1.535322737760873579e+00 2.759470526262714607e+00 5.550000000000000000e+01 2.500000000000000000e+01 5.500000000000000000e+00 2.878730133301637739e+00 1.013748226174538525e+00 2.350000000000000000e+01 2.832531808428857101e+00 1.340000000000000036e+01 5.087131918157867361e+00 1.300000000000000000e+01 1.158154626504255935e+00 3.000000000000000000e+00 2.836595210886112550e+00 2.590857119971474276e+00 6.500000000000000000e+00 5.000000000000000000e+00 2.430908525595019576e+00 1.182630225541163593e+00 1.100000000000000000e+01 4.600000000000000533e+00 1.134638084354445020e+00 9.000000000000000000e+00 1.020000000000000107e+01 1.120000000000000107e+01 1.948433241888241962e+00 3.600000000000000089e+00 5.600000000000000533e+00 1.981100915391995843e+00 6.594697126390972608e-01 5.095902324938478278e-01 7.000000000000000000e+00 1.869047652333406973e+00 1.220911660357888229e+00 1.049156361016745587e+00 3.197547561732491772e+00 1.650000000000000000e+01 5.500000000000000000e+00 2.981612429925112995e+00 2.713137023017528904e+00 9.000000000000000000e+00 1.000000000000000000e+01 1.300000000000000000e+02 7.600000000000000000e+01 1.490000000000000000e+02 1.840000000000000000e+02 2.210000000000000000e+03 4.830000000000000000e+02 1.490000000000000000e+02 6.500000000000000000e+00 1.400000000000000000e+01 1.960918177421658193e+00 2.595899517129732104e+00 8.000000000000000000e+00 2.181996316066240116e+00 4.582192263739104376e+00 3.576653993616084382e+00 1.348915321307244453e+00 2.547951162469239250e+00 7.500000000000000000e+00 1.050000000000000000e+01 1.431173966364054362e+00 2.680000000000000071e+01 7.194215046971970118e-01 5.200000000000000178e+00 7.060846686592872068e-01 1.079894199125968512e+00 8.727985264264961351e-01 2.200000000000000178e+00 1.560000000000000142e+01 3.400000000000000355e+00 2.627670677085127138e-01 3.400000000000000355e+00 8.992768808714963757e-01 3.428854294413879789e+00 2.803571478500110459e+00 1.199080335649684415e+00 6.141290951043494317e-01 2.803571478500110459e+00 3.803207558939000199e-01 1.900000000000000000e+01 5.500000000000000000e+00 2.098312722033491173e+00 1.600000000000000000e+01 2.388227555759353304e+00 2.098312722033491173e+00 1.049156361016745587e+00 7.060846686592872068e-01 3.896866483776484369e-01 6.914922834434545917e-01 9.968254145778170372e-01 5.524192911098199654e-02 1.521283023575600302e-01 6.594697126390972608e-01 9.968254145778170372e-01 3.319162960528582174e-01 1.199035841161995020e-01 1.972883633018596150e+00 5.695420245519476898e-01 1.798553761742992529e-01 1.428673633850693903e-01 1.936178393641672935e-01 1.797879936952981872e-01 3.896866483776484369e-01 5.995179205809976208e-01 1.659581480264291087e-01 9.292527769005461957e-01 9.137566300296656729e-01 1.498794801452494052e-01 8.357606312177873198e-02 1.659581480264291087e-01 2.489372220396436630e-01 9.250956340328027327e-02 3.319162960528582174e-01 2.074476850330363720e-01 7.805058741934806088e-02 4.196625444066982569e-01 1.115008391704972318e-01 5.946711422426518429e-02 4.989798897722839133e-01 2.212775307019054782e-01 6.894456086681471918e-01 4.733000274009265679e-02 5.400000000000000355e+00 2.000000000000000000e+00 3.600000000000000089e+00 6.230158841111357315e-01 3.400000000000000355e+00 2.800000000000000266e+00 3.896866483776484369e-01 1.571037347567693088e+00 2.200000000000000178e+00 7.476190609333628334e-01 8.306878454815141977e-01 3.597107523485985059e-01 1.013748226174538525e+00 3.896866483776484369e-01 8.944837289775340317e-01 2.000000000000000000e+00 8.393250888133965137e-01 9.035581889177932702e-01 2.600000000000000089e+00 4.800000000000000711e+00 3.000000000000000000e+00 4.196625444066982569e-01 4.796143364647980079e-01 6.594697126390972608e-01 4.796143364647980079e-01 7.232016799358664816e-01 6.894456086681471918e-01 1.498794801452494052e-01 1.350636453639908696e+00 2.997589602904988104e-01 6.894456086681471918e-01 5.395661285228977588e-01 9.552910223037414106e-01 9.892045689586459467e-01 5.995179205809976208e-01 1.033938675367783500e+00 5.995179205809976208e-01 4.984127072889085186e-01 2.000000000000000000e+00 2.398071682323990039e-01 7.194215046971970118e-01 5.814814918370599939e-01 2.000000000000000000e+00 3.597107523485985059e-01 5.695420245519476898e-01 2.580000000000000071e+01 3.297348563195486304e-01 2.098312722033491284e-01 3.896866483776484369e-01 2.351073763707745568e-01 2.200000000000000178e+00 2.697830642614488794e-01 2.000000000000000000e+00 3.597107523485985059e-01 2.000000000000000000e+00 5.995179205809976208e-01 6.979745339347845356e-02 3.896866483776484369e-01 5.399470995629842562e-01 1.382984566886909239e-01 1.140000000000000036e+01 2.351073763707745568e-01 7.487142131973604231e-01 7.793732967552968738e-01 5.814814918370599939e-01 6.894456086681471918e-01 2.697830642614488794e-01 1.382984566886909239e-01 1.521283023575600302e-01 8.162608535583554259e-02 5.995179205809976208e-01 6.690050350229834186e-02 2.398071682323990039e-01 2.307677967883369208e-01 2.351073763707745568e-01 5.946711422426518429e-02 2.074476850330363720e-01 1.659581480264291087e-01 1.936178393641672935e-01 6.690050350229834186e-02 2.997589602904988104e-01 1.797879936952981872e-01 6.530086828466842575e-02 3.180864503839891388e-01 3.757564677895400274e-01 1.033930414507250178e-01 2.627670677085127138e-01 1.798553761742992529e-01 6.690050350229834186e-02 2.765969133773818478e-01 3.896866483776484369e-01 1.498794801452494052e-01 1.135920065762223707e-01 2.627670677085127138e-01 1.306017365693368515e-01 1.797879936952981872e-01 3.597107523485985059e-01 3.322751381926056791e-01 2.398071682323990039e-01 1.936178393641672935e-01 1.088347804744473762e-01 9.291736597541436216e-02 1.153126023692481184e-01 9.552910223037414106e-01 3.297348563195486304e-01 3.000000000000000000e+00 2.997589602904988104e-01 5.695420245519476898e-01 7.194215046971970118e-01 2.212775307019054782e-01 4.496384404357481879e-01 1.936178393641672935e-01 3.297348563195486304e-01 1.521283023575600302e-01 5.395661285228977588e-01 2.697830642614488794e-01 6.230158841111357315e-01 8.060444373244586291e-01 2.489372220396436630e-01 2.553713039832127829e-01 2.697830642614488794e-01 3.872356787283345869e-01 6.894456086681471918e-01 6.928019717087066098e-01 0.000000000000000000e+00 8.393250888133965137e-01 9.642689065811552718e-01 8.920067133639779378e-02 4.196625444066982569e-01 9.524490892337959813e-02 1.521283023575600302e-01 4.496384404357481879e-01 3.597107523485985059e-01 2.697830642614488794e-01 5.347958665695431435e-01 4.496384404357481879e-01 3.200000000000000178e+00 6.294938166100474408e-01 7.793732967552968738e-01 2.074476850330363720e-01 1.036342847988589666e+00 3.896866483776484369e-01 8.548397669738121152e-02 1.382984566886909239e-01 2.904267590462509818e-01 6.530086828466842575e-02 2.660000000000000142e+01 1.199035841161995020e-01 2.398071682323990039e-01 4.196625444066982569e-01 1.430661597446433841e+00 3.597107523485985059e-01 5.399470995629842562e-01 1.498794801452494052e-01 4.496384404357481879e-01 5.995179205809976208e-01 5.695420245519476898e-01 1.382984566886909239e-01 1.659581480264291087e-01 2.489372220396436630e-01 1.013748226174538525e+00 8.992768808714962647e-02 1.306017365693368515e-01 6.294938166100474408e-01 3.297348563195486304e-01 7.676613688804367897e-01 3.074371100096236487e-01 9.211936426565241476e-01 4.605968213282620738e-01 5.814814918370599939e-01 4.196625444066982569e-01 9.552910223037414106e-01 5.757460266603275922e-01 6.894456086681471918e-01 2.997589602904988104e-01 3.297348563195486304e-01 3.297348563195486304e-01 3.297348563195486304e-01 8.944837289775340317e-01 4.196625444066982569e-01 3.896866483776484369e-01 2.997589602904988104e-01 1.798553761742992529e-01 4.600000000000000533e+00 5.095902324938478278e-01 4.496384404357481879e-01 1.199035841161995020e+00 1.998467226082807358e+00 4.363992632132480232e+00 1.349867748907460641e+00 1.823195751091037264e+00 2.534370565436346201e+00 6.914922834434545917e-01 3.426587362611245968e+00 2.098312722033491173e+00 1.124096101089370414e+00 8.243371407988715482e-01 2.492063536444542482e+00 9.345238261667034863e-01 2.697830642614488794e-01 2.492063536444542482e+00 1.797879936952981872e-01 7.493974007262469428e-01 4.148953700660727439e-01 4.840445984104181920e-01 2.669790905279042503e-01 4.605968213282620738e+00 9.742166209441209812e-01 1.049156361016745587e+00 7.606415117878000398e-01 4.494699842382454680e-01 3.111715275495545718e-01 7.493974007262469428e-01 3.746987003631234714e-01 1.521283023575600302e-01 1.199035841161995020e+00 3.803207558939000199e-01 5.985912926094605346e-02 1.003507552534474989e-01 1.659581480264291087e-01 1.033930414507250178e-01 8.297907401321455434e-02 1.659581480264291087e-01
1.335779312961156151e+00 4.000000000000000000e+00 5.200000000000000178e+00 1.141662096298519335e+00 8.552089443099399890e-01 4.730885066737427813e+00 2.000000000000000000e+00 3.000000000000000000e+00 4.800000000000000711e+00 8.905195419741041007e-01 5.800000000000000711e+00 2.600000000000000089e+00 3.800000000000000266e+00 1.224464370214393361e+00 1.250000000000000000e+01 2.570000000000000000e+02 1.434000000000000000e+03 1.976000000000000000e+03 4.640000000000000000e+02 1.570000000000000000e+02 8.180000000000000000e+02 1.220000000000000000e+02 8.930000000000000000e+02 1.414000000000000000e+03 3.740000000000000000e+02 4.140000000000000000e+02 1.945300000000000000e+04 2.650000000000000000e+01 8.840000000000000000e+02 0.000000000000000000e+00 8.090000000000000000e+02 7.000000000000000000e+01 1.560000000000000000e+02 2.270000000000000000e+02 7.000000000000000000e+00 2.150000000000000000e+01 2.782873568669075315e+00 1.450000000000000000e+01 1.400000000000000000e+01 1.100000000000000000e+01 5.400000000000000000e+01 8.500000000000000000e+00 1.650000000000000000e+01 1.400000000000000000e+01 5.500000000000000000e+00 1.449251046836855128e+00 1.550000000000000000e+01 4.100000000000000000e+01 1.140278592413253245e+00 6.500000000000000000e+00 3.200000000000000178e+00 7.500000000000000000e+00 1.700000000000000000e+01 1.211546004439081559e+00 1.140278592413253245e+00 2.200000000000000178e+00 3.100000000000000000e+01 1.850000000000000000e+01 5.700000000000000000e+01 5.345055901937124432e+00 6.400000000000000355e+00 3.950000000000000000e+01 8.000000000000000000e+00 2.540000000000000213e+01 6.600000000000000533e+00 9.800000000000000711e+00 2.800000000000000266e+00 3.200000000000000178e+00 2.000000000000000000e+00 1.924220124697364698e+00 2.000000000000000000e+00 1.440342094581603671e+00 3.600000000000000089e+00 2.200000000000000178e+00 4.080000000000000426e+01 5.200000000000000178e+00 4.600000000000000533e+00 5.000000000000000000e+00 5.200000000000000178e+00 2.280000000000000071e+01 1.447094255707919386e+00 3.400000000000000355e+00 1.178461713748584883e+00 3.400000000000000355e+00 1.224464370214393361e+00 9.461770133474856070e-01 6.000000000000000000e+00 2.200000000000000178e+00 4.000000000000000000e+00 7.792045992273410882e-01 3.600000000000000089e+00 2.400000000000000000e+01 4.000000000000000000e+00 6.000000000000000000e+00 8.500000000000000000e+00 1.200000000000000000e+01 6.000000000000000000e+00 6.700000000000000000e+01 4.450000000000000000e+01 3.300000000000000000e+01 2.800000000000000000e+01 7.200000000000000000e+01 8.800000000000000000e+01 3.500000000000000000e+01 2.150000000000000000e+01 2.250000000000000000e+01 3.640916929376229128e+00 6.500000000000000000e+00 3.572222308565034421e+00 8.500000000000000000e+00 6.500000000000000000e+00 6.500000000000000000e+00 2.504586211802168005e+00 4.730885066737427813e+00 6.500000000000000000e+00 3.600000000000000000e+01 3.600000000000000089e+00 3.260000000000000142e+01 1.335779312961156151e+00 7.200000000000000178e+00 2.800000000000000266e+00 3.000000000000000000e+00 2.000000000000000000e+00 8.400000000000000355e+00 4.800000000000000711e+00 1.100000000000000000e+01 4.878903547930908968e-01 5.600000000000000533e+00 1.669724141201445411e+00 2.600000000000000089e+00 9.000000000000000000e+00 7.000000000000000000e+00 1.140278592413253245e+00 8.000000000000000000e+00 7.061570924636841884e-01 5.000000000000000000e+01 1.000000000000000000e+01 3.896022996136705441e+00 1.900000000000000000e+01 5.500000000000000000e+00 3.896022996136705441e+00 3.896022996136705441e+00 2.200000000000000178e+00 7.235471278539596929e-01 5.135687945190431369e-01 2.800000000000000266e+00 1.025699477048227781e-01 2.824628369854736976e-01 1.224464370214393361e+00 2.200000000000000178e+00 6.162825534228516533e-01 2.226298854935260252e-01 2.000000000000000000e+00 1.057491956094248620e+00 3.339448282402890378e-01 2.652676730693554474e-01 3.594981561633301403e-01 3.338197164373780113e-01 7.235471278539596929e-01 1.113149427467630126e+00 3.081412767114258267e-01 1.725381612574826695e+00 3.000000000000000000e+00 2.782873568669075315e-01 1.551790924345478329e-01 3.081412767114258267e-01 4.622119150671387122e-01 1.717662875495799824e-01 6.162825534228516533e-01 3.851765958892823249e-01 1.449197158529665352e-01 7.792045992273410882e-01 2.070281655042379154e-01 1.104150216022602021e-01 9.264763563357683029e-01 4.108550356152344540e-01 1.280121841587774867e+00 8.787955062480484747e-02 1.819999999999999929e+01 6.800000000000000711e+00 5.800000000000000711e+00 2.000000000000000000e+00 1.160000000000000142e+01 3.200000000000000178e+00 7.235471278539596929e-01 6.000000000000000000e+00 7.000000000000000000e+00 4.000000000000000000e+00 3.200000000000000178e+00 6.678896564805780756e-01 2.200000000000000178e+00 7.235471278539596929e-01 4.200000000000000178e+00 4.000000000000000000e+00 1.558409198454682176e+00 1.677673420842543228e+00 3.600000000000000089e+00 5.237607616660376886e-01 5.400000000000000355e+00 7.792045992273410882e-01 8.905195419741041007e-01 1.224464370214393361e+00 8.905195419741041007e-01 1.342798118835339727e+00 1.280121841587774867e+00 2.782873568669075315e-01 6.800000000000000711e+00 5.565747137338150630e-01 1.280121841587774867e+00 1.001834484720867335e+00 2.000000000000000000e+00 1.836696555321589930e+00 1.113149427467630126e+00 1.919756199125648211e+00 1.113149427467630126e+00 2.400000000000000355e+00 2.200000000000000178e+00 4.452597709870520504e-01 1.335779312961156151e+00 2.200000000000000178e+00 2.188611273668653823e+00 6.678896564805780756e-01 1.057491956094248620e+00 2.900000000000000000e+01 6.122321851071966803e-01 3.896022996136705441e-01 7.235471278539596929e-01 4.365334753411866386e-01 7.856411424990565884e-01 5.009172423604336677e-01 3.928205712495282942e-01 6.678896564805780756e-01 2.600000000000000089e+00 1.113149427467630126e+00 1.295957845736359360e-01 7.235471278539596929e-01 2.000000000000000000e+00 2.567843972595215685e-01 1.500000000000000000e+01 4.365334753411866386e-01 1.390168282125469501e+00 1.447094255707919386e+00 2.600000000000000089e+00 1.280121841587774867e+00 5.009172423604336677e-01 2.567843972595215685e-01 2.824628369854736976e-01 1.515584890143352736e-01 1.113149427467630126e+00 1.242168993025427465e-01 4.452597709870520504e-01 4.284760005571812691e-01 4.365334753411866386e-01 1.104150216022602021e-01 3.851765958892823249e-01 3.081412767114258267e-01 3.594981561633301403e-01 1.242168993025427465e-01 5.565747137338150630e-01 3.338197164373780113e-01 1.212467912114682245e-01 5.906041136968995797e-01 6.976823921824284458e-01 1.919740860848246911e-01 4.878903547930908968e-01 3.339448282402890378e-01 1.242168993025427465e-01 5.135687945190431369e-01 7.235471278539596929e-01 2.782873568669075315e-01 2.109109214995316395e-01 4.878903547930908968e-01 2.424935824229364489e-01 3.338197164373780113e-01 6.678896564805780756e-01 2.600000000000000089e+00 4.452597709870520504e-01 3.594981561633301403e-01 2.020779853524470315e-01 1.725234712535315962e-01 2.141056220350114059e-01 3.000000000000000000e+00 6.122321851071966803e-01 1.120000000000000107e+01 5.565747137338150630e-01 1.057491956094248620e+00 1.335779312961156151e+00 4.108550356152344540e-01 8.348620706007227055e-01 3.594981561633301403e-01 6.122321851071966803e-01 2.824628369854736976e-01 1.001834484720867335e+00 5.009172423604336677e-01 2.200000000000000178e+00 1.496615652542394814e+00 4.622119150671387122e-01 4.741583379944516730e-01 5.009172423604336677e-01 7.189963123266602807e-01 1.280121841587774867e+00 2.000000000000000000e+00 0.000000000000000000e+00 1.558409198454682176e+00 1.790397491780453043e+00 1.656225324033903101e-01 7.792045992273410882e-01 1.768451153795702890e-01 2.824628369854736976e-01 8.348620706007227055e-01 6.678896564805780756e-01 5.009172423604336677e-01 9.929773443753353579e-01 8.348620706007227055e-01 7.856411424990565884e-01 1.168806898841011632e+00 1.447094255707919386e+00 3.851765958892823249e-01 1.924220124697364698e+00 7.235471278539596929e-01 1.587215935532490518e-01 2.567843972595215685e-01 5.392472342449952105e-01 1.212467912114682245e-01 9.320000000000000284e+01 5.565747137338150630e-01 4.452597709870520504e-01 7.792045992273410882e-01 3.400000000000000355e+00 6.678896564805780756e-01 2.400000000000000355e+00 2.782873568669075315e-01 2.087155176501806597e+00 1.113149427467630126e+00 1.057491956094248620e+00 2.567843972595215685e-01 3.081412767114258267e-01 4.622119150671387122e-01 1.100000000000000000e+01 4.174310353003612972e-01 2.424935824229364489e-01 1.168806898841011632e+00 6.122321851071966803e-01 1.425348240516566500e+00 1.427077620373149003e+00 1.710417888619879978e+00 8.552089443099399890e-01 2.000000000000000000e+00 7.792045992273410882e-01 5.000000000000000000e+00 2.672527950968562216e+00 1.280121841587774867e+00 5.565747137338150630e-01 6.122321851071966803e-01 6.122321851071966803e-01 6.122321851071966803e-01 5.400000000000000355e+00 7.792045992273410882e-01 7.235471278539596929e-01 5.565747137338150630e-01 3.339448282402890378e-01 1.700000000000000000e+01 9.461770133474856070e-01 8.348620706007227055e-01 2.226298854935260252e+00 8.500000000000000000e+00 1.650000000000000000e+01 5.500000000000000000e+00 3.385202071226845355e+00 9.000000000000000000e+00 1.283921986297607676e+00 5.200000000000000000e+01 3.896022996136705441e+00 2.087155176501806597e+00 1.530580462767991534e+00 2.000000000000000000e+01 5.000000000000000000e+00 1.252293105901084003e+00 5.000000000000000000e+00 3.338197164373780113e-01 1.391436784334537657e+00 7.703531917785645389e-01 8.987453904083253509e-01 4.957109897214722061e-01 8.552089443099399446e+00 3.617735639269798131e+00 1.948011498068352720e+00 1.412314184927368377e+00 8.345492910934450004e-01 5.777648938339233764e-01 1.391436784334537657e+00 6.957183921672688287e-01 7.061570924636841884e-01 2.226298854935260252e+00 7.061570924636841884e-01 1.111428919438458562e-01 4.658133723845352403e-01 7.703531917785645389e-01 1.919740860848246911e-01 1.540706383557129133e-01 3.081412767114258267e-01
3.412274763071788675e-01 8.024899464687793582e-01 0.000000000000000000e+00 2.916398480913107716e-01 2.184648219587253526e-01 4.834055914351700345e-01 4.938399670577103828e-01 4.967705355805133727e-01 6.000000000000000888e-01 2.274849842047858839e-01 4.226806197365008955e-01 2.200000000000000178e+00 2.400000000000000355e+00 3.127918532815806008e-01 6.000000000000000888e-01 1.140000000000000036e+01 5.500000000000000000e+01 4.135091713393505231e+00 7.000000000000000000e+00 2.203556982611234005e+00 6.600000000000000000e+01 1.615653434106251840e+00 1.278000000000000000e+03 1.700000000000000000e+01 3.232263562690888659e+00 6.170000000000000000e+02 7.900000000000000000e+02 2.500000000000000000e+00 1.962000000000000000e+03 1.689000000000000000e+03 0.000000000000000000e+00 2.700000000000000000e+01 7.200000000000000000e+01 2.000000000000000000e+00 8.413967152035284336e-01 4.500000000000000000e+00 7.108905756399558351e-01 2.500000000000000000e+00 1.121862286938037911e+00 1.608578721228088648e+00 1.500000000000000000e+00 9.651472327368532111e-01 2.173371093164746082e+00 3.500000000000000000e+00 1.215350810849540997e+00 3.702140559067466641e-01 0.000000000000000000e+00 1.150000000000000000e+01 2.912864292783004516e-01 1.121862286938037911e+00 7.919537069188726797e-01 1.851899876466413852e+00 2.000000000000000000e+00 3.094918311081942264e-01 7.282160731957511013e-01 5.235357339044176550e-01 1.388924907349810223e+00 4.500000000000000000e+00 2.000000000000000000e+00 1.365405137242033273e+00 4.808290363436013570e-01 7.500000000000000000e+00 1.343492895665944653e+00 7.200000000000000178e+00 9.651472327368533222e-01 9.000000000000000000e+00 5.493221675961256212e-01 5.221348832039128807e-01 1.345420200530556887e+00 1.228864623517829990e+00 7.459069760055897502e-01 9.198456159340306915e-01 1.050000000000000000e+01 5.609311434690189557e-01 5.000000000000000000e+00 1.000000000000000000e+00 5.381680802122227325e-01 0.000000000000000000e+00 8.000000000000000444e-01 5.200000000000000178e+00 3.696630993327770787e-01 6.610670947833702238e-01 3.010403833965918929e-01 2.400000000000000355e+00 3.127918532815806008e-01 2.417027957175850172e-01 2.203556982611234005e+00 8.865045169479914833e-01 5.790883396421119267e-01 4.976234029479691401e-01 1.516622838959184705e+00 5.000000000000000000e+00 2.314874845583017038e+00 1.414203048069415436e+00 1.286862976982470874e+00 3.500000000000000000e+00 3.500000000000000000e+00 4.000000000000000000e+01 4.100000000000000000e+01 7.000000000000000000e+00 2.623000000000000000e+03 2.410000000000000000e+02 2.700000000000000000e+01 1.090000000000000000e+02 6.500000000000000000e+00 3.500000000000000000e+00 9.300794548921580418e-01 1.231256273538877011e+00 6.500000000000000000e+00 1.034938615792736050e+00 2.173371093164746082e+00 1.696436105811564454e+00 6.398015180759603071e-01 1.208513978587925086e+00 2.019927234060297838e+00 2.570816479713106339e+00 6.788174630733194714e-01 1.320000000000000107e+01 3.412274763071788675e-01 6.202637570090259178e-01 3.349017064025745505e-01 5.122026097921729137e-01 4.139754463170944310e-01 2.000000000000000000e+00 9.500000000000000000e+00 1.800000000000000044e+00 1.246325593346733485e-01 8.000000000000000444e-01 4.265343453839735566e-01 1.626333505279827785e+00 1.329756775421987225e+00 5.687335646096942643e-01 7.282160731957511013e-01 1.329756775421987225e+00 1.803892306159745884e-01 3.300000000000000000e+01 1.181019378675516984e+00 9.952468058959382802e-01 1.030000000000000000e+02 2.265511543311533593e+00 1.990493611791876560e+00 9.952468058959382802e-01 3.349017064025745505e-01 1.848315496663885393e-01 3.279804193017719638e-01 4.728024090389287837e-01 2.620169668797210985e-02 7.215569224638983259e-02 3.127918532815806008e-01 4.728024090389287837e-01 1.574306012648505337e-01 5.687124605119647097e-02 9.357547678895465904e-01 2.701384187431832284e-01 8.530686907679471687e-02 6.776315350076553279e-02 9.183451740449616318e-02 8.527490901846071503e-02 1.848315496663885393e-01 2.843562302559823340e-01 7.871530063242526687e-02 4.407521568967726622e-01 4.334022082856847646e-01 7.108905756399558351e-02 3.964080711034262405e-02 7.871530063242526687e-02 1.180729509486379003e-01 4.387803901923487127e-02 1.574306012648505337e-01 9.839412579053159746e-02 3.702002900317354073e-02 1.990493611791876727e-01 5.288575571881934390e-02 2.820573638337031327e-02 2.366702237886190996e-01 1.049537341765670456e-01 3.270096647943797064e-01 2.244900560125916850e-02 1.800000000000000044e+00 1.400000000000000133e+00 6.000000000000000888e-01 2.955015056493305314e-01 1.000000000000000000e+00 4.475441856033538501e-01 1.848315496663885393e-01 7.451558033707700313e-01 1.000000000000000000e+00 3.546018067791966155e-01 3.940020075324406901e-01 1.706137381535894337e-01 4.808290363436013570e-01 1.848315496663885393e-01 4.242609144208246974e-01 8.000000000000000444e-01 3.980987223583753454e-01 2.000000000000000000e+00 2.000000000000000000e+00 1.337957259540408506e-01 9.548746924648681134e-01 1.990493611791876727e-01 2.274849842047858839e-01 3.127918532815806008e-01 2.274849842047858839e-01 3.430204441963344286e-01 3.270096647943797064e-01 7.108905756399558351e-02 6.406178651526479584e-01 1.421781151279911670e-01 3.270096647943797064e-01 2.559206072303841228e-01 4.531023086623067186e-01 4.691877799223709289e-01 2.843562302559823340e-01 4.904055307613197079e-01 2.843562302559823340e-01 2.364012045194643918e-01 3.729534880027948751e-01 1.137424921023929419e-01 3.412274763071788675e-01 2.758014052727084664e-01 5.590850930876124503e-01 1.706137381535894337e-01 2.701384187431832284e-01 3.600000000000000089e+00 1.563959266407903004e-01 9.952468058959383634e-02 1.848315496663885393e-01 1.115133425626024660e-01 2.006935889310612620e-01 1.279603036151920614e-01 1.003467944655306310e-01 1.706137381535894337e-01 4.407113965222468344e-01 2.843562302559823340e-01 3.310550034801786057e-02 1.848315496663885393e-01 2.561013048960864569e-01 6.559608386035439831e-02 9.000000000000000000e+00 1.115133425626024660e-01 3.551212464133695068e-01 3.696630993327770787e-01 2.758014052727084664e-01 3.270096647943797064e-01 1.279603036151920614e-01 6.559608386035439831e-02 7.215569224638983259e-02 3.871591678167782963e-02 2.843562302559823340e-01 3.173145343129159940e-02 1.137424921023929419e-01 1.094550446392277276e-01 1.115133425626024660e-01 2.820573638337031327e-02 9.839412579053159746e-02 7.871530063242526687e-02 9.183451740449616318e-02 3.173145343129159940e-02 1.421781151279911670e-01 8.527490901846071503e-02 3.097273342534226370e-02 1.508709928788151133e-01 1.782243516113566073e-01 4.904016125679191984e-02 1.246325593346733485e-01 8.530686907679471687e-02 3.173145343129159940e-02 1.311921677207087966e-01 1.848315496663885393e-01 7.108905756399558351e-02 5.387761344302199884e-02 1.246325593346733485e-01 6.194546685068452740e-02 8.527490901846071503e-02 1.706137381535894337e-01 1.576008030129762705e-01 1.137424921023929419e-01 9.183451740449616318e-02 5.162122237557044413e-02 4.407146309901611297e-02 5.469370603459117186e-02 4.531023086623067186e-01 1.563959266407903004e-01 1.000000000000000000e+00 1.421781151279911670e-01 2.701384187431832284e-01 3.412274763071788675e-01 1.049537341765670456e-01 2.132671726919867783e-01 9.183451740449616318e-02 1.563959266407903004e-01 7.215569224638983259e-02 2.559206072303841228e-01 1.279603036151920614e-01 2.955015056493305314e-01 3.823134384277693254e-01 2.951823773715947508e-01 1.211246883927135642e-01 1.279603036151920614e-01 1.836690348089923264e-01 3.270096647943797064e-01 3.286016151078233749e-01 0.000000000000000000e+00 3.980987223583753454e-01 4.573605922617791641e-01 4.230860457505547512e-02 1.990493611791876727e-01 4.517543566717702186e-02 7.215569224638983259e-02 2.132671726919867783e-01 1.706137381535894337e-01 1.279603036151920614e-01 2.536580331524067589e-01 2.132671726919867783e-01 2.006935889310612620e-01 2.985740417687814952e-01 3.696630993327770787e-01 9.839412579053159746e-02 4.915458494071320295e-01 1.848315496663885393e-01 4.054574605109482338e-02 6.559608386035439831e-02 1.377517761067442448e-01 3.097273342534226370e-02 9.400000000000000355e+00 5.687124605119647097e-02 1.137424921023929419e-01 1.990493611791876727e-01 6.785744423246258261e-01 1.706137381535894337e-01 2.561013048960864569e-01 7.108905756399558351e-02 2.132671726919867783e-01 2.843562302559823340e-01 2.701384187431832284e-01 6.559608386035439831e-02 7.871530063242526687e-02 1.180729509486379003e-01 4.808290363436013570e-01 4.265343453839735843e-02 6.194546685068452740e-02 2.985740417687814952e-01 1.563959266407903004e-01 3.641080365978755506e-01 1.458199240456553858e-01 4.369296439174507052e-01 2.184648219587253526e-01 2.758014052727084664e-01 1.990493611791876727e-01 4.531023086623067186e-01 2.730810274484066769e-01 3.270096647943797064e-01 1.421781151279911670e-01 1.563959266407903004e-01 1.563959266407903004e-01 1.563959266407903004e-01 4.242609144208246974e-01 1.990493611791876727e-01 1.848315496663885393e-01 1.421781151279911670e-01 8.530686907679471687e-02 1.400000000000000133e+00 2.417027957175850172e-01 2.132671726919867783e-01 5.687124605119646681e-01 9.478892743494904405e-01 2.069877231585472099e+00 6.402532622402160589e-01 8.647565869199543842e-01 1.202072590859003309e+00 3.279804193017719638e-01 3.250516562142635291e+00 9.952468058959382802e-01 5.331679317299669041e-01 3.909898166019757371e-01 1.182006022597321904e+00 4.432522584739957416e-01 1.279603036151920614e-01 1.182006022597321904e+00 8.527490901846071503e-02 3.554452878199779176e-01 1.967882515810631672e-01 2.295862935112403802e-01 1.266303560469278222e-01 2.184648219587253415e+00 9.241577483319426412e-01 4.976234029479691401e-01 3.607784612319491768e-01 2.131872725461517737e-01 1.475911886857973754e-01 3.554452878199779176e-01 1.777226439099889588e-01 1.803892306159745884e-01 5.687124605119646681e-01 1.803892306159745884e-01 7.097918076640935547e-02 1.189929503673435029e-01 1.967882515810631672e-01 4.904016125679191984e-02 3.935765031621263343e-02 7.871530063242526687e-02
5.878907057953453030e-01 5.000000000000000000e+00 8.000000000000000000e+00 8.000000000000000000e+00 9.409664174958722871e-01 2.082112916358514365e+00 2.200000000000000178e+00 8.558712327076913873e-01 6.000000000000000000e+00 9.798178429922421717e-01 1.820559781352502071e+00 1.439021408540448022e+00 5.000000000000000000e+00 1.347249534114332903e+00 6.500000000000000000e+00 1.025000000000000000e+02 2.150000000000000000e+01 3.562113479582429409e+00 2.650000000000000000e+01 3.796443017388765995e+00 2.689753278637670331e+00 1.250000000000000000e+01 3.500000000000000000e+00 1.600000000000000000e+01 2.784385547950885442e+00 1.350000000000000000e+01 5.984000000000000000e+03 2.252000000000000000e+03 4.000000000000000000e+01 8.300000000000000000e+01 3.944971475335249611e+00 0.000000000000000000e+00 7.140000000000000000e+02 1.590000000000000000e+02 5.500000000000000000e+00 1.400000000000000000e+01 1.224772303740302659e+00 9.000000000000000000e+00 2.200000000000000000e+01 1.190000000000000000e+02 5.910000000000000000e+02 1.100000000000000000e+01 3.744436643096149542e+00 1.685000000000000000e+03 2.200000000000000000e+01 7.500000000000000000e+00 4.900000000000000000e+01 3.400000000000000000e+01 1.254621889994496309e+00 1.200000000000000000e+01 3.411083925277539564e+00 2.500000000000000000e+01 2.350000000000000000e+01 1.333035758119152314e+00 1.254621889994496309e+00 5.000000000000000000e+00 4.800000000000000000e+01 5.400000000000000000e+01 9.600000000000000000e+01 4.704832087479361213e+00 2.071015240347077846e+00 8.730000000000000000e+02 2.314664092152616259e+00 1.200000000000000000e+01 3.800000000000000266e+00 8.500000000000000000e+00 2.200000000000000178e+00 8.995707154918245463e-01 9.271938354333322252e-01 2.117174439365712590e+00 5.140404088524711534e-01 6.339098999019671110e-01 7.945876065728599835e-01 2.000000000000000000e+00 4.000000000000000000e+00 4.600000000000000533e+00 9.271938354333322252e-01 3.200000000000000178e+00 8.000000000000000000e+00 7.000000000000000000e+00 6.368815979449573561e-01 1.138932905216629932e+00 5.186535544652457475e-01 1.618899084608004246e+00 5.388998136457331389e-01 4.164225832717028952e-01 1.518577206955506576e+00 6.109329433836707679e-01 3.000000000000000000e+00 8.573406126182118170e-01 2.612944540311326058e+00 1.150000000000000000e+01 5.500000000000000000e+00 2.436488518055385466e+00 6.000000000000000000e+00 1.050000000000000000e+01 5.500000000000000000e+00 4.600000000000000000e+01 6.300000000000000000e+01 1.380000000000000000e+02 3.000000000000000000e+00 3.300000000000000000e+01 3.145000000000000000e+03 3.000000000000000000e+00 4.500000000000000000e+00 1.000000000000000000e+01 1.602406327590324198e+00 2.121294942304412512e+00 1.572173093162167357e+00 1.783065068141023612e+00 3.744436643096149542e+00 7.500000000000000000e+00 1.102295073366272415e+00 8.328451665434057904e-01 3.480072765939702162e+00 4.429183520286893661e+00 1.169514488666585139e+00 6.600000000000000533e+00 5.878907057953453030e-01 1.068634043874728823e+00 5.769922243068001944e-01 8.824586959986355783e-01 7.132260272564094894e-01 2.200000000000000178e+00 9.324478032610591383e-01 3.200000000000000178e+00 2.147257426784183465e-01 3.200000000000000178e+00 7.348633822441816843e-01 1.120784718305477545e+00 9.163994150755061519e-01 3.919416810466989087e-01 5.018487559977985457e-01 9.163994150755061519e-01 1.243149036559264009e-01 8.000000000000000000e+00 8.138973140164127429e-01 1.714681225236423634e+00 2.869070163880181656e+00 1.951591346920059422e+00 1.714681225236423634e+00 8.573406126182118170e-01 5.769922243068001944e-01 3.184407989724786781e-01 2.260270975562297946e-01 8.145772578448943202e-01 4.514212667054038480e-02 1.243149036559264009e-01 5.388998136457331389e-01 8.145772578448943202e-01 2.712325170674758090e-01 9.798178429922421717e-02 6.448736624605414525e-01 4.654134754213150038e-01 1.469726764488363258e-01 1.167471288350212522e-01 1.582189682893608840e-01 1.469176134115493804e-01 3.184407989724786781e-01 4.899089214961210859e-01 1.356162585337379045e-01 7.593588283189877108e-01 7.466958196911531731e-01 1.224772303740302715e-01 6.829597171541189338e-02 1.356162585337379045e-01 2.034243878006068429e-01 7.559617299022000636e-02 2.712325170674758090e-01 1.695203231671723598e-01 6.378071078791955340e-02 3.429362450472847601e-01 9.111530112559936001e-02 4.859482726698632904e-02 4.077521142482113392e-01 1.808216780449838357e-01 5.633952597205392765e-01 3.867672641767933017e-02 3.200000000000000178e+00 5.200000000000000178e+00 2.800000000000000266e+00 5.091107861530590473e-01 2.200000000000000178e+00 7.710606132787067857e-01 3.184407989724786781e-01 1.283806849061537081e+00 2.600000000000000089e+00 6.109329433836707679e-01 6.788143815374120260e-01 2.939453528976726515e-01 8.284060961388312050e-01 3.184407989724786781e-01 7.309465554166156842e-01 2.400000000000000355e+00 6.858724900945695202e-01 7.383619448985244693e-01 1.200000000000000178e+00 2.305126908734425606e-01 1.645125307535132198e+00 3.429362450472847601e-01 3.919271371968968687e-01 5.388998136457331389e-01 3.919271371968968687e-01 5.909797570324595295e-01 5.633952597205392765e-01 1.224772303740302715e-01 2.400000000000000355e+00 2.449544607480605429e-01 5.633952597205392765e-01 4.409180293465089773e-01 7.806365387680238577e-01 8.083497204685997639e-01 4.899089214961210859e-01 8.449051545476256031e-01 4.899089214961210859e-01 4.072886289224471601e-01 6.425505110655889141e-01 1.959635685984484343e-01 5.878907057953453030e-01 4.751700670761884182e-01 1.200000000000000000e+01 2.939453528976726515e-01 4.654134754213150038e-01 1.100000000000000000e+01 2.694499068228665695e-01 1.714681225236423801e-01 3.184407989724786781e-01 1.921230329227953393e-01 3.457690363101638686e-01 2.204590146732544886e-01 1.728845181550819343e-01 2.939453528976726515e-01 7.592886034777532878e-01 4.899089214961210859e-01 5.703648538485180108e-02 3.184407989724786781e-01 4.412293479993177892e-01 1.130135487781148973e-01 5.400000000000000355e+00 1.921230329227953393e-01 6.118278705344875057e-01 6.368815979449573561e-01 4.751700670761884182e-01 5.633952597205392765e-01 2.204590146732544886e-01 1.130135487781148973e-01 1.243149036559264009e-01 6.670250557960588633e-02 4.899089214961210859e-01 5.466918067535961323e-02 1.959635685984484343e-01 1.885768524334476837e-01 1.921230329227953393e-01 4.859482726698632904e-02 1.695203231671723598e-01 1.356162585337379045e-01 1.582189682893608840e-01 5.466918067535961323e-02 2.449544607480605429e-01 1.469176134115493804e-01 5.336200446368471323e-02 2.599311621896642777e-01 6.000000000000000000e+00 8.448984040083412639e-02 2.147257426784183465e-01 1.469726764488363258e-01 5.466918067535961323e-02 2.260270975562297946e-01 3.184407989724786781e-01 1.224772303740302715e-01 9.282414340243040629e-02 2.147257426784183465e-01 1.067240089273694265e-01 1.469176134115493804e-01 2.939453528976726515e-01 2.715257526149647549e-01 1.959635685984484343e-01 1.582189682893608840e-01 8.893667410614120028e-02 7.592941760466613565e-02 9.423016514148885303e-02 7.806365387680238577e-01 2.694499068228665695e-01 3.800000000000000266e+00 2.449544607480605429e-01 4.654134754213150038e-01 5.878907057953453030e-01 1.808216780449838357e-01 3.674316911220908421e-01 1.582189682893608840e-01 2.694499068228665695e-01 1.243149036559264009e-01 4.409180293465089773e-01 2.204590146732544886e-01 5.091107861530590473e-01 6.586764922471106676e-01 2.034243878006068429e-01 8.347285431883674778e-02 2.204590146732544886e-01 3.164379365787217679e-01 5.633952597205392765e-01 5.661379837341207200e-01 0.000000000000000000e+00 6.858724900945695202e-01 7.879730093766127430e-01 7.289224090047949356e-02 3.429362450472847601e-01 7.783141922334750606e-02 1.243149036559264009e-01 3.674316911220908421e-01 2.939453528976726515e-01 2.204590146732544886e-01 4.370199075246339326e-01 3.674316911220908421e-01 3.457690363101638686e-01 5.144043675709272234e-01 6.368815979449573561e-01 1.695203231671723598e-01 8.468697757462850806e-01 3.184407989724786781e-01 6.985506419629283759e-02 1.130135487781148973e-01 2.373284524340412982e-01 5.336200446368471323e-02 2.280000000000000071e+01 9.798178429922421717e-02 1.959635685984484343e-01 3.429362450472847601e-01 2.200000000000000178e+00 2.939453528976726515e-01 4.412293479993177892e-01 1.224772303740302715e-01 3.674316911220908421e-01 4.899089214961210859e-01 4.654134754213150038e-01 1.130135487781148973e-01 1.356162585337379045e-01 2.034243878006068429e-01 8.284060961388312050e-01 1.837158455610453933e-01 1.067240089273694265e-01 5.144043675709272234e-01 2.694499068228665695e-01 6.273109449972482654e-01 3.150000000000000000e+01 7.527731339966978741e-01 3.763865669983489370e-01 4.751700670761884182e-01 8.573406126182118170e-01 7.806365387680238577e-01 1.176208021869840303e+00 5.633952597205392765e-01 2.449544607480605429e-01 2.694499068228665695e-01 2.694499068228665695e-01 2.694499068228665695e-01 7.309465554166156842e-01 3.429362450472847601e-01 3.184407989724786781e-01 2.449544607480605429e-01 1.469726764488363258e-01 3.000000000000000000e+00 4.164225832717028952e-01 3.674316911220908421e-01 3.919271371968968687e-01 6.532361350778316256e-01 3.566130136282047225e+00 1.103073369998294417e+00 5.959453977473857522e-01 2.071015240347077846e+00 2.260270975562297946e-01 2.800109323841824427e+00 6.858724900945695202e-01 9.185792278052270499e-01 2.694499068228665695e-01 2.036443144612235745e+00 7.636661792295884599e-01 2.204590146732544886e-01 8.145772578448943202e-01 1.469176134115493804e-01 2.449544607480605429e-01 1.356162585337379045e-01 1.582189682893608840e-01 8.726707496969296485e-02 1.881932834991744574e+00 7.961019974311966951e-01 3.429362450472847601e-01 6.215745182796319490e-01 3.672940335288734093e-01 1.017121939003034214e-01 2.449544607480605429e-01 1.224772303740302715e-01 1.243149036559264009e-01 3.919271371968968687e-01 1.243149036559264009e-01 4.891517075837765322e-02 8.200377101303941985e-02 1.356162585337379045e-01 8.448984040083412639e-02 6.780812926686895226e-02 1.356162585337379045e-01
7.643208764199802552e-01 1.797510053531220953e+00 3.200000000000000178e+00 6.532487556525968797e-01 4.893428454047238363e-01 2.706969770654096497e+00 1.106160032942289595e+00 3.000000000000000000e+00 8.500000000000000000e+00 5.095472509466535405e-01 9.467690738711653786e-01 2.800000000000000266e+00 1.800000000000000000e+01 1.751568675129121289e+00 8.000000000000000000e+00 1.285000000000000000e+02 9.500000000000000000e+01 1.900000000000000000e+01 5.150000000000000000e+01 1.400000000000000000e+01 2.200000000000000000e+01 1.600000000000000000e+01 2.100000000000000000e+01 3.400000000000000000e+01 7.239998800191263406e+00 1.300000000000000000e+01 1.392100000000000000e+04 4.500000000000000000e+01 2.169000000000000000e+03 2.210000000000000000e+02 5.400000000000000000e+01 7.700000000000000000e+02 0.000000000000000000e+00 7.200000000000000000e+01 1.884657946484726398e+00 1.250000000000000000e+01 1.592335159208291939e+00 6.500000000000000000e+00 2.512877261979635346e+00 5.000000000000000000e+00 4.200000000000000000e+01 1.400000000000000000e+01 5.000000000000000000e+00 1.700000000000000000e+01 5.444567400955876657e+00 2.200000000000000000e+01 1.250000000000000000e+01 5.900000000000000000e+01 1.631142818015746121e+00 2.512877261979635346e+00 4.434774405530120589e+00 4.148100123533586370e+00 1.250000000000000000e+01 1.733089244141730267e+00 1.631142818015746121e+00 2.931690138976240867e+00 6.222150185300379555e+00 4.700000000000000000e+01 2.300000000000000000e+01 3.058392783779523949e+00 2.692541603357573088e+00 6.800000000000000000e+01 3.009311203752581765e+00 3.850000000000000000e+01 1.100000000000000000e+01 2.400000000000000000e+01 3.200000000000000178e+00 1.169538267723204239e+00 5.000000000000000000e+00 2.752553505401571510e+00 1.670768953890291675e+00 2.060376892712094232e+00 2.582622457972830521e+00 1.256438630989817673e+00 1.550000000000000000e+01 4.200000000000000178e+00 2.400000000000000355e+00 8.000000000000000000e+00 6.000000000000000000e+00 1.460000000000000142e+01 8.280142827883119061e-01 4.200000000000000178e+00 6.743051648875945103e-01 4.000000000000000000e+00 7.006274700516486043e-01 5.413939541308193659e-01 6.500000000000000000e+00 1.985695632358738694e+00 2.400000000000000355e+00 1.114634611445804335e+00 5.500000000000000000e+00 2.100000000000000000e+01 5.185125154416982518e+00 3.167696003950085881e+00 6.000000000000000000e+00 1.200000000000000000e+01 1.900000000000000000e+01 3.560000000000000000e+02 1.140000000000000000e+02 6.250000000000000000e+02 1.700000000000000000e+01 8.280000000000000000e+02 5.438000000000000000e+03 5.900000000000000000e+01 8.000000000000000000e+00 2.450000000000000000e+01 5.500000000000000000e+00 2.757910600498248321e+00 2.043993389594309651e+00 6.000000000000000000e+00 8.500000000000000000e+00 6.000000000000000000e+00 1.433101643287462812e+00 2.706969770654096497e+00 7.000000000000000000e+00 1.050000000000000000e+01 1.520494081896041294e+00 2.960000000000000142e+01 7.643208764199802552e-01 3.600000000000000089e+00 7.501516833355235114e-01 1.147290809807271383e+00 2.000000000000000000e+00 3.800000000000000266e+00 5.200000000000000178e+00 3.200000000000000178e+00 2.791664610718179174e-01 7.800000000000000711e+00 9.554010955249752080e-01 1.457140161817039647e+00 2.978543448538108152e+00 5.000000000000000000e+00 6.524571272062984484e-01 2.978543448538108152e+00 4.040567199723680281e-01 7.500000000000000000e+00 2.645384176992961578e+00 2.229269222891608671e+00 3.500000000000000000e+01 2.537277752458388491e+00 2.229269222891608671e+00 1.114634611445804335e+00 7.501516833355235114e-01 4.140071413941559531e-01 7.346485817679418995e-01 1.059037670591327363e+00 5.868959907030796286e-02 1.616226879889472168e-01 7.006274700516486043e-01 1.059037670591327363e+00 3.526313192486121295e-01 1.273868127366633851e-01 8.384048225514675323e-01 6.050873604991510168e-01 1.910802191049950638e-01 1.517837702672630018e-01 2.057016028950237330e-01 1.910086312596649127e-01 4.140071413941559531e-01 6.369340636833168423e-01 1.763156596243060648e-01 9.872477987091411444e-01 9.707845313753834526e-01 1.592335159208292106e-01 8.879207723969276267e-02 1.763156596243060648e-01 2.644734894364590971e-01 9.828312069623956759e-02 3.526313192486121295e-01 2.203945745303825809e-01 8.292175448183097819e-02 4.458538445783217785e-01 1.184596492597585482e-01 6.317847960520456274e-02 5.301214158551175171e-01 2.350875461657414012e-01 7.324741732358144297e-01 5.028388634350566128e-02 7.400000000000000355e+00 1.020000000000000107e+01 3.000000000000000000e+00 6.618985441195796016e-01 2.000000000000000000e+00 1.002461372334175094e+00 4.140071413941559531e-01 2.800000000000000266e+00 2.600000000000000089e+00 7.942782529434955219e-01 8.825313921594395428e-01 3.821604382099901276e-01 1.077016641343029324e+00 4.140071413941559531e-01 9.503088011850258088e-01 2.800000000000000266e+00 8.917076891566435570e-01 9.599496016466360082e-01 2.600000000000000089e+00 2.996911843944864429e-01 2.800000000000000266e+00 4.458538445783217785e-01 5.095472509466535405e-01 7.006274700516486043e-01 5.095472509466535405e-01 2.200000000000000178e+00 7.324741732358144297e-01 1.592335159208292106e-01 1.434930192148384798e+00 3.184670318416584212e-01 7.324741732358144297e-01 5.732406573149851914e-01 1.014911100983355352e+00 1.050941205077472906e+00 6.369340636833168423e-01 2.000000000000000000e+00 6.369340636833168423e-01 5.295188352956636813e-01 8.353844769451458374e-01 2.547736254733267702e-01 7.643208764199802552e-01 6.177719745116077021e-01 1.252303633243733838e+00 3.821604382099901276e-01 6.050873604991510168e-01 1.660000000000000142e+01 3.503137350258243021e-01 2.229269222891608893e-01 4.140071413941559531e-01 2.497805178011002492e-01 4.495367765917296921e-01 2.866203286574925957e-01 2.247683882958648460e-01 3.821604382099901276e-01 4.800000000000000711e+00 6.369340636833168423e-01 7.415353919958242446e-02 4.140071413941559531e-01 5.736454049036356917e-01 1.469297163535883965e-01 8.599999999999999645e+00 2.497805178011002492e-01 2.800000000000000266e+00 8.280142827883119061e-01 6.177719745116077021e-01 7.324741732358144297e-01 2.866203286574925957e-01 1.469297163535883965e-01 1.616226879889472168e-01 8.672040061432903513e-02 6.369340636833168423e-01 7.107578955585512615e-02 2.547736254733267702e-01 2.451701033944040375e-01 2.497805178011002492e-01 6.317847960520456274e-02 2.203945745303825809e-01 1.763156596243060648e-01 2.057016028950237330e-01 7.107578955585512615e-02 3.184670318416584212e-01 1.910086312596649127e-01 6.937632049146323643e-02 3.379383476132533093e-01 3.992075728988092043e-01 1.098458407781501278e-01 2.791664610718179174e-01 1.910802191049950638e-01 7.107578955585512615e-02 2.938594327071767931e-01 4.140071413941559531e-01 1.592335159208292106e-01 1.206813272244135898e-01 2.791664610718179174e-01 1.387526409829264729e-01 1.910086312596649127e-01 3.821604382099901276e-01 3.530125568637758060e-01 2.547736254733267702e-01 2.057016028950237330e-01 1.156272008191053802e-01 9.871637438313213275e-02 1.225093060600524891e-01 1.014911100983355352e+00 3.503137350258243021e-01 6.400000000000000355e+00 3.184670318416584212e-01 6.050873604991510168e-01 7.643208764199802552e-01 2.350875461657414012e-01 4.777005477624876040e-01 2.057016028950237330e-01 3.503137350258243021e-01 1.616226879889472168e-01 5.732406573149851914e-01 2.866203286574925957e-01 6.618985441195796016e-01 8.563499794582667413e-01 2.644734894364590971e-01 1.085236499596244769e-01 2.866203286574925957e-01 4.114032057900474659e-01 7.324741732358144297e-01 3.400000000000000355e+00 0.000000000000000000e+00 8.917076891566435570e-01 2.000000000000000000e+00 9.476771940780684411e-02 4.458538445783217785e-01 1.011891801781753392e-01 1.616226879889472168e-01 4.777005477624876040e-01 3.821604382099901276e-01 2.866203286574925957e-01 2.000000000000000000e+00 4.777005477624876040e-01 4.495367765917296921e-01 6.687807668674826678e-01 8.280142827883119061e-01 2.203945745303825809e-01 1.101021402160628604e+00 4.140071413941559531e-01 9.081906443248155547e-02 1.469297163535883965e-01 3.085524043425356133e-01 6.937632049146323643e-02 4.840000000000000568e+01 1.273868127366633851e-01 2.547736254733267702e-01 4.458538445783217785e-01 2.000000000000000000e+00 3.821604382099901276e-01 5.736454049036356917e-01 1.592335159208292106e-01 4.777005477624876040e-01 6.369340636833168423e-01 6.050873604991510168e-01 1.469297163535883965e-01 1.763156596243060648e-01 2.644734894364590971e-01 1.077016641343029324e+00 2.388502738812438020e-01 1.387526409829264729e-01 6.687807668674826678e-01 3.503137350258243021e-01 8.155714090078730605e-01 3.266243778262984399e-01 9.786856908094476726e-01 4.893428454047238363e-01 6.177719745116077021e-01 4.458538445783217785e-01 1.014911100983355352e+00 6.116785567559048786e-01 7.324741732358144297e-01 3.184670318416584212e-01 3.503137350258243021e-01 3.503137350258243021e-01 3.503137350258243021e-01 9.503088011850258088e-01 4.458538445783217785e-01 4.140071413941559531e-01 3.184670318416584212e-01 1.910802191049950638e-01 4.000000000000000000e+00 5.413939541308193659e-01 4.777005477624876040e-01 5.095472509466535405e-01 2.400000000000000355e+00 1.000000000000000000e+01 1.434113512259089118e+00 7.747928385574794907e-01 2.692541603357573088e+00 2.938594327071767931e-01 3.640441992657687642e+00 2.229269222891608671e+00 1.194251369406218899e+00 8.757843375645606443e-01 2.647594176478318406e+00 9.928478161793693468e-01 2.866203286574925957e-01 2.647594176478318406e+00 1.910086312596649127e-01 3.184670318416584212e-01 1.763156596243060648e-01 2.057016028950237330e-01 2.836413578490185050e-01 2.446714227023619070e+00 1.035017853485389772e+00 1.114634611445804335e+00 8.081134399447360561e-01 4.775215781491622402e-01 1.322367447182295486e-01 7.961675796041459696e-01 3.980837898020729848e-01 1.616226879889472168e-01 5.095472509466535405e-01 1.616226879889472168e-01 6.359496045050795632e-02 1.066136843337826962e-01 1.763156596243060648e-01 1.098458407781501278e-01 8.815782981215303238e-02 1.763156596243060648e-01
1.254296489762171340e+00 1.200000000000000000e+01 5.700000000000000000e+01 6.050000000000000000e+01 3.144754520438594270e+00 7.500000000000000000e+00 2.800000000000000266e+00 5.000000000000000000e+00 1.200000000000000000e+01 2.661606976565837890e+00 6.500000000000000000e+00 2.103264118198529875e+00 1.250000000000000000e+01 3.606102408066242493e+00 1.300000000000000000e+01 3.175000000000000000e+02 5.140000000000000000e+02 5.700000000000000000e+01 5.920000000000000000e+02 1.013000000000000000e+03 2.600000000000000000e+01 5.700000000000000000e+01 1.200000000000000000e+01 2.390000000000000000e+02 2.600000000000000000e+01 2.200000000000000000e+01 1.144800000000000000e+04 4.500000000000000000e+01 1.700000000000000000e+01 2.050000000000000000e+02 5.000000000000000000e+00 1.460000000000000000e+02 5.000000000000000000e+01 0.000000000000000000e+00 7.500000000000000000e+00 1.410000000000000000e+02 3.300000000000000000e+01 1.540000000000000000e+02 3.078560216627268531e+00 6.700000000000000000e+01 1.939000000000000000e+03 1.400000000000000000e+01 4.440000000000000000e+02 9.300000000000000000e+01 2.000000000000000000e+01 2.200000000000000178e+00 2.650000000000000000e+01 1.100000000000000000e+01 1.891546679569103162e+00 6.000000000000000000e+00 2.000000000000000000e+00 1.050000000000000000e+01 8.600000000000000000e+01 2.433727817730154008e+00 2.400000000000000355e+00 7.000000000000000000e+00 7.500000000000000000e+00 8.000000000000000000e+00 1.700000000000000000e+01 3.054681488743825835e+00 2.593661790952377810e+00 6.700000000000000000e+01 4.477905769639662914e+00 1.619999999999999929e+01 4.800000000000000711e+00 7.400000000000000355e+00 3.400000000000000355e+00 2.200000000000000178e+00 9.370944500054824156e-01 8.325996209346403498e-01 7.717573733663938285e-01 8.134739881429556840e-01 1.189019079145782865e+00 1.149036558195777769e+00 4.600000000000000533e+00 3.400000000000000355e+00 3.000000000000000000e+00 2.600000000000000089e+00 4.400000000000000355e+00 1.780000000000000071e+01 8.325996209346403498e-01 2.400000000000000355e+00 6.588908949564500350e-01 2.200000000000000178e+00 3.545912256007755503e-01 5.680093922038362830e-01 3.600000000000000089e+00 9.659800745125990407e-01 2.800000000000000266e+00 2.294413812710900946e-01 1.224245311151844540e+00 1.350000000000000000e+01 3.000000000000000000e+00 1.280695609552644276e+00 3.600000000000000089e+00 6.500000000000000000e+00 3.402186664731565280e+00 2.100000000000000000e+01 1.600000000000000000e+01 8.000000000000000000e+00 6.000000000000000000e+00 2.569801327635024446e+00 2.900000000000000000e+01 9.000000000000000000e+00 5.600000000000000533e+00 2.800000000000000266e+00 7.591349484992309105e-01 2.289098059446397659e+00 2.800000000000000266e+00 1.153044206395608118e+00 3.183469138867742299e+00 2.000000000000000000e+00 7.717573733663938285e-01 3.400000000000000355e+00 3.303865786393022308e+00 3.600000000000000089e+00 2.200000000000000178e+00 1.920000000000000284e+01 7.591349484992309105e-01 3.400000000000000355e+00 7.445950848652209686e-01 1.322364103837370131e+00 1.364647926530225597e+00 4.200000000000000178e+00 9.200000000000001066e+00 4.000000000000000000e+00 2.604767662123264604e-01 5.200000000000000178e+00 1.110362026393533208e+00 1.161242346010721072e+00 9.060642933700497892e-01 2.200000000000000178e+00 8.081113967895039440e-01 9.004344526873406807e-01 4.171661477656183337e-01 1.550000000000000000e+01 3.000000000000000000e+00 5.423159920953039004e-01 6.500000000000000000e+00 1.285631767619665133e+00 5.500000000000000000e+00 4.171661477656182782e-01 2.000000000000000000e+00 3.337329182124946225e-01 3.337329182124946225e-01 7.512289902616010595e-01 6.657004067402673420e-02 9.799810790420453166e-02 8.051100046562817969e-01 8.969072176960793952e-01 5.005993773187420448e-01 2.920163034359328225e-01 7.091824512015511006e-01 3.754495329890564781e-01 3.200000000000000178e+00 2.711579960476519502e-01 1.513662745135936072e-01 1.460081517179664112e-01 3.128746108242137502e-01 3.128746108242137502e-01 1.251498443296855112e-01 6.257492216484275005e-01 1.416249795289320490e+00 1.877247664945282390e-01 1.007144755972287503e-01 3.551955902895360673e-01 3.128746108242137502e-01 1.114799120450801068e-01 1.251498443296855112e-01 1.729900280155355352e-01 9.405592568462201042e-02 2.920163034359328225e-01 1.343656081208885744e-01 7.166165766447391006e-02 4.380244551538992615e-01 2.085830738828091668e-01 9.803404472492029953e-01 2.294413812710900946e-01 5.600000000000000533e+00 2.800000000000000266e+00 2.800000000000000266e+00 1.020371042222710134e+00 2.600000000000000089e+00 2.200000000000000178e+00 8.969072176960793952e-01 1.343504239873141604e+00 2.400000000000000355e+00 8.760489103077985229e-01 5.877173794832755149e-01 5.214576847070229171e-01 3.200000000000000178e+00 5.005993773187420448e-01 2.200000000000000178e+00 3.600000000000000089e+00 8.070486505146631240e-01 1.267945501571982270e+00 4.000000000000000000e+00 2.711579960476519502e-01 2.063574952736662471e+00 3.963078403773374059e-01 6.257492216484275005e-01 6.074866100766882493e-01 5.631742994835846616e-01 1.232744283883125069e+00 1.467623159295151858e+00 2.920163034359328225e-01 1.491910083991386360e+00 3.545912256007755503e-01 8.969072176960793952e-01 4.611706574369504041e-01 6.883241438132702283e-01 1.126458310676277996e+00 7.717573733663938285e-01 1.101970086531141702e+00 8.570878450797767556e-01 7.346467243540943937e-01 1.416998539991908501e+00 4.171661477656183337e-01 3.985914966540888837e-01 9.296508337869975325e-01 3.000000000000000000e+00 4.588827625421801892e-01 9.245582129123438575e-01 2.060000000000000142e+01 2.920163034359328225e-01 3.545912256007755503e-01 2.000000000000000000e+00 3.337329182124946225e-01 4.380244551538992615e-01 4.171661477656183337e-01 2.711579960476519502e-01 5.694164237915554372e-01 2.400000000000000355e+00 7.300407585898320839e-01 2.294413812710900946e-01 3.128746108242137502e-01 4.380244551538992615e-01 3.963078403773374059e-01 7.000000000000000000e+00 4.797410699304611170e-01 9.537094964753732862e-01 8.551906029195175396e-01 9.795289658054593396e-01 7.270520220209104600e-01 2.294413812710900946e-01 1.297425210116516514e-01 4.407880346124566362e-01 9.836462827507068407e-02 2.085830738828091668e-01 8.061936487253315575e-02 4.797410699304611170e-01 6.257492216484275005e-01 3.545912256007755503e-01 7.166165766447391006e-02 2.085830738828091668e-01 1.877247664945282390e-01 1.460081517179664112e-01 8.061936487253315575e-02 4.797410699304611170e-01 2.502996886593710224e-01 7.869170262005655003e-02 2.502996886593710224e-01 6.883241438132702283e-01 1.245951958150895433e-01 2.502996886593710224e-01 4.588827625421801892e-01 8.061936487253315575e-02 4.171661477656183337e-01 5.404578815956718740e-01 2.920163034359328225e-01 2.085830738828091668e-01 3.337329182124946225e-01 1.573834052401131001e-01 1.621781512645645851e-01 3.862463866986086125e-01 5.392721929632315891e-01 9.187322616019175103e-02 3.754495329890564781e-01 1.311528377000942269e-01 1.119713401007405018e-01 1.389590253904198214e-01 8.497498771735924050e-01 3.128746108242137502e-01 7.600000000000000533e+00 4.588827625421801892e-01 5.840326068718656449e-01 2.920163034359328225e-01 1.460081517179664112e-01 6.257492216484275005e-01 1.081187675097097095e-01 1.668664591062473113e-01 1.668664591062473113e-01 3.754495329890564781e-01 2.920163034359328225e-01 6.883241438132702283e-01 5.387409311930025924e-01 3.337329182124946225e-01 1.230954701743906948e-01 1.102478713922300929e-01 4.171661477656183337e-01 6.466075290367083728e-01 5.631742994835846616e-01 2.502996886593710224e-01 7.926156807546748118e-01 1.317979712793122093e+00 1.074924864967108928e-01 4.380244551538992615e-01 2.502996886593710224e-01 2.711579960476519502e-01 7.926156807546748118e-01 3.754495329890564781e-01 4.588827625421801892e-01 1.008608959540738814e+00 4.171661477656183337e-01 6.466075290367083728e-01 5.005993773187420448e-01 6.156723565018625832e-01 4.797410699304611170e-01 9.212600501987255885e-01 3.128746108242137502e-01 1.030136328926812700e-01 3.504730442750124131e-01 1.877247664945282390e-01 7.869170262005655003e-02 4.080000000000000426e+01 2.316372583456634271e-01 4.171661477656183337e-01 2.711579960476519502e-01 3.432072153992791197e+00 5.214576847070229171e-01 8.551906029195175396e-01 1.263475954612709728e-01 1.704028176611508627e+00 6.674658364249892450e-01 1.018227358830003260e+00 2.502996886593710224e-01 5.005993773187420448e-01 8.817955505311075859e-01 2.801691554279829521e+00 1.206357314557546800e+00 1.573834052401131001e-01 9.803404472492029953e-01 4.797410699304611170e-01 1.939986047047189466e+00 2.668849749584415676e+00 1.552264302282728936e+00 5.000000000000000000e+00 9.816352270234700583e-01 2.436667551435708123e+00 1.309369922731806968e+00 6.000000000000000000e+00 6.221111835511399235e-01 2.711579960476519502e-01 6.466075290367083728e-01 3.545912256007755503e-01 3.963078403773374059e-01 2.339200849378279656e+00 5.214576847070229171e-01 4.380244551538992615e-01 3.754495329890564781e-01 2.711579960476519502e-01 3.000000000000000000e+00 5.214576847070229171e-01 3.963078403773374059e-01 1.095061137884748126e+00 2.448822414513648127e+00 1.000000000000000000e+01 5.300000000000000000e+01 1.775977951447680336e+00 2.402654444293858216e+00 3.200000000000000178e+00 5.000000000000000000e+00 8.000000000000000000e+00 9.369077724393017892e-01 1.921780430296499809e+00 2.357874355411252676e+00 8.361946176378433071e-01 4.588827625421801892e-01 7.717573733663938285e-01 3.963078403773374059e-01 5.005993773187420448e-01 9.799810790420453166e-02 1.431939415227737600e-01 3.217267970467029281e-01 1.929393433415984571e+00 8.864780640019388480e-01 3.754495329890564781e-01 1.460081517179663946e+00 2.737531234994204365e-01 3.798001897012205919e-01 3.545912256007755503e-01 2.105793257687849362e-01 1.102478713922300929e-01 3.963078403773374059e-01 1.405543977626226293e-01 7.213406073505183869e-02 1.209290473087997475e-01 2.711579960476519502e-01 1.245951958150895433e-01 3.754495329890564781e-01 8.649501400776776761e-02
9.500000000000000000e+00 2.050000000000000000e+01 1.750000000000000000e+01 6.000000000000000000e+01 1.700000000000000000e+01 1.450000000000000000e+01 2.200000000000000000e+01 2.000000000000000000e+01 1.040000000000000000e+02 2.944508004676502644e+00 1.200000000000000000e+01 1.000000000000000000e+01 4.100000000000000000e+01 3.500000000000000000e+01 5.600000000000000000e+01 1.712000000000000000e+03 7.000000000000000000e+00 3.036519405845711450e+00 9.500000000000000000e+00 3.067514976436557017e+00 1.551103491488843300e+00 1.293370926570033941e+00 1.440145441323516184e+00 2.309590940303631879e+00 2.809442316102994663e+00 3.800000000000000266e+00 2.300000000000000000e+02 1.680000000000000000e+02 6.500000000000000000e+00 7.800000000000000000e+01 2.624029817475522108e+00 7.000000000000000000e+00 5.000000000000000000e+00 1.400000000000000000e+01 0.000000000000000000e+00 2.180000000000000000e+02 1.653648078524861509e+00 3.800000000000000000e+01 1.149000000000000000e+03 1.286000000000000000e+03 2.300000000000000000e+01 3.369000000000000000e+03 5.000000000000000000e+00 2.130000000000000000e+02 8.700000000000000000e+01 2.800000000000000000e+01 2.270000000000000000e+02 2.650000000000000000e+01 8.600000000000000000e+01 6.000000000000000000e+01 1.800000000000000000e+01 4.800000000000000000e+01 2.800000000000000000e+01 5.400000000000000000e+01 3.704688328410209675e+00 2.300000000000000000e+01 6.700000000000000000e+01 2.450000000000000000e+01 1.700000000000000000e+01 7.220000000000000000e+02 1.500000000000000000e+01 4.414000000000000000e+03 1.712900000000000000e+04 1.360000000000000142e+01 1.944429082822728860e+00 6.600000000000000533e+00 2.600000000000000089e+00 1.594303827898317927e+00 1.036697804549361335e+00 9.210962663224846469e-01 8.537871231753015877e-01 8.999377784820746795e-01 1.315399391075813940e+00 5.800000000000000711e+00 4.200000000000000178e+00 2.600000000000000089e+00 1.505731393015077968e+00 2.800000000000000266e+00 3.000000000000000000e+00 1.180000000000000071e+01 9.210962663224846469e-01 5.600000000000000533e+00 7.289241167044787639e-01 1.168920932950457292e+00 3.922805701075710028e-01 6.283828592279989689e-01 4.400000000000000355e+00 4.200000000000000178e+00 3.000000000000000000e+00 2.538286041872518384e-01 1.354369803698593833e+00 6.200000000000000178e+00 2.800000000000000266e+00 2.000000000000000000e+00 2.081430072893711181e+00 1.050000000000000000e+01 1.505521432113355651e+00 1.250000000000000000e+01 2.300000000000000000e+01 4.546565476346652979e+00 6.955765992362614725e-01 2.842944373933361746e+00 1.150000000000000000e+01 1.281406061820466569e+00 1.817195815746008636e+00 3.800000000000000266e+00 8.398230663528537532e-01 1.012962111818034971e+00 4.121935402881549138e-01 1.275600765015409310e+00 1.408735466140270676e+00 1.624575498331839674e+00 8.537871231753015877e-01 1.288104813400484217e+00 2.400000000000000355e+00 2.000000000000000000e+00 2.000000000000000000e+00 1.360000000000000142e+01 8.398230663528537532e-01 2.099495767138506164e+00 8.237377670452575851e-01 1.462917599453358086e+00 1.509695750954929139e+00 2.088208492194307375e+00 5.800000000000000711e+00 2.600000000000000089e+00 2.881627264646122732e-01 2.200000000000000178e+00 1.228381914982445533e+00 1.284670281263560199e+00 1.002369466292115652e+00 8.914440047264474698e-01 8.940051996659410527e-01 9.961412323337424102e-01 4.615065530677306405e-01 1.583579236293714887e+00 1.386902067960918750e+00 5.999585189880497493e-01 1.030483850720387284e+00 5.689123997874169225e-01 8.243870805763098275e-01 1.846026212270922562e-01 1.142224744077580345e+00 3.692052424541845124e-01 3.692052424541845124e-01 8.310767873115448845e-01 7.364574084834399348e-02 1.084142834414245915e-01 8.906847908906198041e-01 9.922390890956207521e-01 5.538078636812766575e-01 3.230545871474114206e-01 7.845611402151420055e-01 4.153558977609574931e-01 4.121935402881549138e-01 2.999792594940248747e-01 1.674549288709802630e-01 1.615272935737057103e-01 3.461299148007979110e-01 3.461299148007979110e-01 1.384519659203191644e-01 6.922598296015958219e-01 2.000000000000000000e+00 2.076779488804787466e-01 1.114193726548870500e-01 3.929491724517439888e-01 3.461299148007979110e-01 1.233290625804200485e-01 1.384519659203191644e-01 1.913770615668345942e-01 1.040530884176456977e-01 3.230545871474114206e-01 1.486472691680652825e-01 7.927854355630148397e-02 4.845818807211171309e-01 2.307532765338653202e-01 1.084540399709166936e+00 2.538286041872518384e-01 5.600000000000000533e+00 2.000000000000000000e+00 1.772902657122099601e+00 1.128825828913871510e+00 3.600000000000000089e+00 2.800000000000000266e+00 9.922390890956207521e-01 1.486304711196503092e+00 2.099495767138506164e+00 9.691637614422342617e-01 6.501855997570480383e-01 5.768831913346631479e-01 9.569991099028375414e-01 5.538078636812766575e-01 2.200000000000000178e+00 3.800000000000000266e+00 8.928294945596800813e-01 2.600000000000000089e+00 2.400000000000000355e+00 2.999792594940248747e-01 2.400000000000000355e+00 4.384312254143440390e-01 6.922598296015958219e-01 6.720560931248201753e-01 6.230338466414363507e-01 1.363772128481748780e+00 1.623616175656765748e+00 3.230545871474114206e-01 1.650484546835033761e+00 3.922805701075710028e-01 9.922390890956207521e-01 5.101882826055313958e-01 7.614858125617555151e-01 1.246189066201008666e+00 8.537871231753015877e-01 1.219097999544465072e+00 9.481873329790282412e-01 8.127319996963100479e-01 1.567610687962849081e+00 4.615065530677306405e-01 4.409576105065189378e-01 1.028463009655883775e+00 1.276050929147658497e+00 5.076572083745036768e-01 1.022829096361311363e+00 1.420000000000000107e+01 3.230545871474114206e-01 3.922805701075710028e-01 2.600000000000000089e+00 3.692052424541845124e-01 4.845818807211171309e-01 4.615065530677306405e-01 2.999792594940248747e-01 6.299394435807412762e-01 2.600000000000000089e+00 8.076364678685286069e-01 2.538286041872518384e-01 3.461299148007979110e-01 4.845818807211171309e-01 4.384312254143440390e-01 5.600000000000000533e+00 5.307325360278901671e-01 2.600000000000000089e+00 9.460884337888476603e-01 1.083642666261746657e+00 8.043300598118385825e-01 2.538286041872518384e-01 1.435327961751259318e-01 4.876391998177859732e-01 1.088197611003706433e-01 2.307532765338653202e-01 8.918836150083918335e-02 5.307325360278901671e-01 6.922598296015958219e-01 3.922805701075710028e-01 7.927854355630148397e-02 2.307532765338653202e-01 2.076779488804787466e-01 1.615272935737057103e-01 8.918836150083918335e-02 5.307325360278901671e-01 2.769039318406383288e-01 8.705580888029651465e-02 2.769039318406383288e-01 7.614858125617555151e-01 1.378383640604694815e-01 2.769039318406383288e-01 5.076572083745036768e-01 8.918836150083918335e-02 4.615065530677306405e-01 5.979029107453935898e-01 3.230545871474114206e-01 2.307532765338653202e-01 3.692052424541845124e-01 1.741116177605930293e-01 1.794159952189074425e-01 4.273003442750393233e-01 5.965911957927304554e-01 1.016383907263355424e-01 4.153558977609574931e-01 1.450930148004941633e-01 1.238727243067210826e-01 1.537289187271617952e-01 2.200000000000000178e+00 3.461299148007979110e-01 2.600000000000000089e+00 5.076572083745036768e-01 6.461091742948228411e-01 3.230545871474114206e-01 1.615272935737057103e-01 6.922598296015958219e-01 1.196106634792716145e-01 1.846026212270922562e-01 1.846026212270922562e-01 4.153558977609574931e-01 3.230545871474114206e-01 7.614858125617555151e-01 5.960034664439607388e-01 3.692052424541845124e-01 1.361792332448619469e-01 1.219660688716026620e-01 4.615065530677306405e-01 7.153351572549824233e-01 6.230338466414363507e-01 2.769039318406383288e-01 8.768624508286880781e-01 4.000000000000000000e+00 1.189178153344522260e-01 4.845818807211171309e-01 2.769039318406383288e-01 2.999792594940248747e-01 8.768624508286880781e-01 4.153558977609574931e-01 5.076572083745036768e-01 1.115813559666885224e+00 4.615065530677306405e-01 7.153351572549824233e-01 5.538078636812766575e-01 6.811118989163562620e-01 5.307325360278901671e-01 1.019180373391887828e+00 3.461299148007979110e-01 1.139629063621833832e-01 3.877246691104732079e-01 2.076779488804787466e-01 8.705580888029651465e-02 2.700000000000000000e+01 1.025031520258721518e-01 4.615065530677306405e-01 2.999792594940248747e-01 1.518746233991038252e+00 5.768831913346631479e-01 9.460884337888476603e-01 1.397770254898256514e-01 7.540594310735987404e-01 7.384104849083690247e-01 1.126454294361666220e+00 2.769039318406383288e-01 5.538078636812766575e-01 3.902084838050834392e-01 1.239792844074317113e+00 1.334580499859491676e+00 1.741116177605930293e-01 1.084540399709166936e+00 5.307325360278901671e-01 1.220000000000000107e+01 2.100000000000000000e+01 3.800000000000000266e+00 1.409575223831157409e+00 1.480000000000000071e+01 7.500000000000000000e+00 1.448542272586386126e+00 6.000000000000000000e+00 6.882351060443250290e-01 2.999792594940248747e-01 7.153351572549824233e-01 3.922805701075710028e-01 4.384312254143440390e-01 2.400000000000000355e+00 5.768831913346631479e-01 4.845818807211171309e-01 4.153558977609574931e-01 2.999792594940248747e-01 1.739078856244175020e+00 5.768831913346631479e-01 4.384312254143440390e-01 4.845818807211171309e-01 1.083642666261746657e+00 1.211400146563525793e+00 2.455864918624781179e+00 7.858983449034879776e-01 1.063212608921389357e+00 3.212342110428214048e-01 8.501491768443195651e-01 1.030483850720387284e+00 4.145965140429012097e-01 8.504182488340007451e-01 3.400000000000000355e+00 3.700293494539736994e-01 5.076572083745036768e-01 8.537871231753015877e-01 4.384312254143440390e-01 5.538078636812766575e-01 1.084142834414245915e-01 1.584139622218024013e-01 1.423691983923556781e-01 8.537871231753015877e-01 3.922805701075710028e-01 4.153558977609574931e-01 6.461091742948228411e-01 1.211400887578489016e-01 4.201689838504356067e-01 3.922805701075710028e-01 9.318468365988376301e-02 1.219660688716026620e-01 4.384312254143440390e-01 1.554938625230531113e-01 7.980115814027180510e-02 1.337825422512587681e-01 2.999792594940248747e-01 1.378383640604694815e-01 4.153558977609574931e-01 9.568853078341729712e-02
9.000000000000000000e+00 6.900000000000000000e+01 1.410000000000000000e+02 4.900000000000000000e+01 2.500000000000000000e+01 1.143000000000000000e+03 2.100000000000000000e+01 2.950000000000000000e+01 6.110000000000000000e+02 8.500000000000000000e+00 3.600000000000000000e+01 1.750000000000000000e+01 5.200000000000000000e+02 6.700000000000000000e+01 1.077000000000000000e+03 4.611900000000000000e+04 5.000000000000000000e+01 3.901194058457115421e+00 1.700000000000000000e+01 1.400000000000000000e+01 4.981983412817210244e+00 1.661669266596008221e+00 1.000000000000000000e+01 2.967266547492871887e+00 3.609454841638478406e+00 6.400000000000000355e+00 2.770000000000000000e+02 2.200000000000000000e+01 7.500000000000000000e+00 1.750000000000000000e+01 6.000000000000000000e+00 1.092184068973032218e+01 4.594019938010986515e+00 1.550000000000000000e+02 8.000000000000000000e+01 0.000000000000000000e+00 1.200000000000000000e+01 3.440000000000000000e+03 2.700000000000000000e+01 7.350000000000000000e+02 5.890000000000000000e+02 2.118000000000000000e+03 1.450000000000000000e+02 1.060000000000000000e+02 1.700000000000000000e+01 1.400000000000000000e+01 1.800000000000000000e+01 1.150000000000000000e+01 2.688483463191907230e+00 1.200000000000000000e+01 5.500000000000000000e+00 1.500000000000000000e+01 2.150000000000000000e+01 3.459093588622491389e+00 1.903851899303645290e+00 7.500000000000000000e+00 2.800000000000000000e+01 9.500000000000000000e+00 6.115634614606104691e+00 8.500000000000000000e+00 3.686410126382202446e+00 5.700000000000000000e+02 3.600000000000000000e+01 5.220000000000000284e+01 6.000000000000000000e+00 1.380000000000000071e+01 3.000000000000000000e+00 2.800000000000000266e+00 2.800000000000000266e+00 3.400000000000000355e+00 1.096910247208188194e+00 1.156202693003225423e+00 3.400000000000000355e+00 4.200000000000000178e+00 1.160000000000000142e+01 8.000000000000000000e+00 7.400000000000000355e+00 2.800000000000000266e+00 5.000000000000000000e+00 4.140000000000000568e+01 2.200000000000000178e+00 1.840000000000000213e+01 9.364914407196458512e-01 7.000000000000000000e+00 5.039857892578161191e-01 8.073202075169361169e-01 8.599999999999999645e+00 1.372961864568742030e+00 5.000000000000000000e+00 3.261084518727045967e-01 2.800000000000000266e+00 8.400000000000000355e+00 3.600000000000000089e+00 1.820271741033170132e+00 4.000000000000000000e+00 1.260000000000000142e+01 2.000000000000000000e+00 2.450000000000000000e+01 2.450000000000000000e+01 1.100000000000000000e+01 2.234119837105520201e+00 1.050000000000000000e+01 1.200000000000000000e+01 3.800000000000000266e+00 5.000000000000000000e+00 2.440000000000000213e+01 4.600000000000000533e+00 1.301411663781569583e+00 5.295691465731604541e-01 2.800000000000000266e+00 2.000000000000000000e+00 2.600000000000000089e+00 1.096910247208188194e+00 1.654903583041126502e+00 2.000000000000000000e+00 1.360000000000000142e+01 3.800000000000000266e+00 4.180000000000000426e+01 2.400000000000000355e+00 9.600000000000001421e+00 2.200000000000000178e+00 3.000000000000000000e+00 5.600000000000000533e+00 1.180000000000000071e+01 8.800000000000000711e+00 1.600000000000000000e+01 3.702195066457839578e-01 9.000000000000000000e+00 2.600000000000000089e+00 4.400000000000000355e+00 3.200000000000000178e+00 1.145290245137573271e+00 2.800000000000000266e+00 1.279800896211365613e+00 5.929244579503719637e-01 2.034516853681850090e+00 2.800000000000000266e+00 7.708017953354835416e-01 1.323922866432901024e+00 3.000000000000000000e+00 1.059138293146320908e+00 2.371697831801488077e-01 5.200000000000000178e+00 4.743395663602976153e-01 4.743395663602976153e-01 1.067732950607780618e+00 9.461699012202208492e-02 1.392861700799093994e-01 1.144314838723332173e+00 1.274787584593299883e+00 7.115093495404463120e-01 4.150471205652603857e-01 1.007971578515632238e+00 5.336320121553347340e-01 5.295691465731604541e-01 3.854008976677417708e-01 2.151391400012744315e-01 2.075235602826301928e-01 4.446933434627789450e-01 4.446933434627789450e-01 1.778773373851115780e-01 8.893866869255578900e-01 4.200000000000000178e+00 2.668160060776673670e-01 1.431469839321522497e-01 5.048447817897053769e-01 4.446933434627789450e-01 1.584480590664359978e-01 1.778773373851115780e-01 2.458733028585993186e-01 1.336830877871419410e-01 4.150471205652603857e-01 1.909758396959170268e-01 1.018537811711557606e-01 6.225706808478905785e-01 2.964622289751859818e-01 1.393372476183374120e+00 3.261084518727045967e-01 1.440000000000000036e+01 5.000000000000000000e+00 8.000000000000000000e+00 3.000000000000000000e+00 6.000000000000000000e+00 2.000000000000000000e+00 1.274787584593299883e+00 3.000000000000000000e+00 5.600000000000000533e+00 1.245141361695781157e+00 2.200000000000000178e+00 7.411555724379650378e-01 2.000000000000000000e+00 7.115093495404463120e-01 5.000000000000000000e+00 6.400000000000000355e+00 1.147070264950736274e+00 2.600000000000000089e+00 9.400000000000000355e+00 3.854008976677417708e-01 9.000000000000000000e+00 5.632782350528533488e-01 8.893866869255578900e-01 8.634297651452809141e-01 8.004480182330020455e-01 3.600000000000000089e+00 6.200000000000000178e+00 4.150471205652603857e-01 3.000000000000000000e+00 5.039857892578161191e-01 1.274787584593299883e+00 6.554687228289921563e-01 9.783253556181137345e-01 2.800000000000000266e+00 1.096910247208188194e+00 2.600000000000000089e+00 7.200000000000000178e+00 2.400000000000000355e+00 8.800000000000000711e+00 5.929244579503719637e-01 4.000000000000000000e+00 2.200000000000000178e+00 1.639417253021985266e+00 6.522169037454091933e-01 2.000000000000000000e+00 4.740000000000000568e+01 4.150471205652603857e-01 5.039857892578161191e-01 8.384049098707143655e-01 4.743395663602976153e-01 6.225706808478905785e-01 5.929244579503719637e-01 3.854008976677417708e-01 3.000000000000000000e+00 8.000000000000000000e+00 1.037617801413150964e+00 3.261084518727045967e-01 4.446933434627789450e-01 6.225706808478905785e-01 5.632782350528533488e-01 1.719999999999999929e+01 6.818631266429278082e-01 1.355521509280020354e+00 1.215495138798262431e+00 3.600000000000000089e+00 1.033369865621678318e+00 3.261084518727045967e-01 1.844049771439494889e-01 2.200000000000000178e+00 1.398071109409729507e-01 2.964622289751859818e-01 1.145855038175502272e-01 6.818631266429278082e-01 8.893866869255578900e-01 5.039857892578161191e-01 1.018537811711557606e-01 2.964622289751859818e-01 2.668160060776673670e-01 2.075235602826301928e-01 1.145855038175502272e-01 6.818631266429278082e-01 3.557546747702231560e-01 1.118456887527783661e-01 3.557546747702231560e-01 9.783253556181137345e-01 1.770890071918990727e-01 3.557546747702231560e-01 6.522169037454091933e-01 1.145855038175502272e-01 5.929244579503719637e-01 2.200000000000000178e+00 4.150471205652603857e-01 2.964622289751859818e-01 4.743395663602976153e-01 2.236913775055567322e-01 2.305062214299368473e-01 5.489777411115165373e-01 7.664755983030538955e-01 1.305807844499150550e-01 5.336320121553347340e-01 1.864094812546306101e-01 1.591465330799308742e-01 1.975045320628894541e-01 2.000000000000000000e+00 4.446933434627789450e-01 9.400000000000000355e+00 6.522169037454091933e-01 8.300942411305207713e-01 4.150471205652603857e-01 2.075235602826301928e-01 8.893866869255578900e-01 1.536708142866245741e-01 2.371697831801488077e-01 2.371697831801488077e-01 5.336320121553347340e-01 4.150471205652603857e-01 9.783253556181137345e-01 2.200000000000000178e+00 4.743395663602976153e-01 1.749574248059638792e-01 1.566969413398980882e-01 5.929244579503719637e-01 9.190329098230765048e-01 8.004480182330020455e-01 3.557546747702231560e-01 1.126556470105706698e+00 8.599999999999999645e+00 1.527806717567336270e-01 6.225706808478905785e-01 3.557546747702231560e-01 3.854008976677417708e-01 1.126556470105706698e+00 5.336320121553347340e-01 6.522169037454091933e-01 6.000000000000000000e+00 5.929244579503719637e-01 9.190329098230765048e-01 7.115093495404463120e-01 8.750642884354893347e-01 6.818631266429278082e-01 2.600000000000000089e+00 4.446933434627789450e-01 1.464148104335364076e-01 4.981325568145850702e-01 2.668160060776673670e-01 1.118456887527783661e-01 8.180000000000001137e+01 3.292294846581801937e-01 5.929244579503719637e-01 3.854008976677417708e-01 2.400000000000000355e+00 7.411555724379650378e-01 1.215495138798262431e+00 1.795797189044619213e-01 2.421960622550808129e+00 9.486791327205952307e-01 1.447221707797155643e+00 3.557546747702231560e-01 7.115093495404463120e-01 1.253309147019905145e+00 2.000000000000000000e+00 1.714613615365486954e+00 2.236913775055567322e-01 1.393372476183374120e+00 6.818631266429278082e-01 1.650000000000000000e+01 3.000000000000000000e+01 4.000000000000000000e+00 8.500000000000000000e+00 5.800000000000000711e+00 2.350000000000000000e+01 2.000000000000000000e+00 5.150000000000000000e+01 8.842158892028987305e-01 3.854008976677417708e-01 9.190329098230765048e-01 5.039857892578161191e-01 5.632782350528533488e-01 5.200000000000000178e+00 7.411555724379650378e-01 6.225706808478905785e-01 5.336320121553347340e-01 3.854008976677417708e-01 4.600000000000000533e+00 7.411555724379650378e-01 5.632782350528533488e-01 6.225706808478905785e-01 7.000000000000000000e+00 7.500000000000000000e+00 3.155193281646056391e+00 1.009689563579410754e+00 3.414928540235687038e+00 4.127083769268327096e-01 2.730590912017858418e+00 3.309807166082252561e+00 5.326563874834596701e-01 4.800000000000000711e+00 3.351281933074729658e+00 1.188495862043193352e+00 6.522169037454091933e-01 1.096910247208188194e+00 5.632782350528533488e-01 7.115093495404463120e-01 1.392861700799093994e-01 2.035236814250568627e-01 1.829100350244167728e-01 1.096910247208188194e+00 5.039857892578161191e-01 5.336320121553347340e-01 8.300942411305207713e-01 1.556357563838670077e-01 5.398156653271097838e-01 5.039857892578161191e-01 1.197198126029746235e-01 1.566969413398980882e-01 5.632782350528533488e-01 1.997720585726119324e-01 1.025252146900468286e-01 1.718782557263253408e-01 3.854008976677417708e-01 1.770890071918990727e-01 5.336320121553347340e-01 1.229366514292996593e-01
3.392138006176505516e-01 1.700000000000000000e+01 4.700000000000000000e+01 1.304589183217009341e+00 8.504720706742782133e-01 4.900000000000000000e+01 1.600000000000000089e+00 3.500000000000000000e+00 7.000000000000000000e+00 7.198089332471487856e-01 5.000000000000000000e+00 2.000000000000000000e+00 1.100000000000000000e+01 9.752396767757451901e-01 1.500000000000000000e+01 2.060000000000000000e+02 2.050000000000000000e+01 7.423018687110685132e-01 9.200000000000000000e+01 7.700000000000000000e+01 9.479496640790893158e-01 1.400000000000000000e+01 8.801381692573402304e-01 2.250000000000000000e+01 6.867910270108674720e-01 1.640174941480842641e+00 6.000000000000000000e+01 1.500000000000000000e+00 1.178208157272980783e+00 2.500000000000000000e+00 6.414654335209656333e-01 1.039079655134838909e+00 8.741296981853149406e-01 4.800000000000000000e+01 1.375331141114054523e+00 8.100000000000000000e+01 0.000000000000000000e+00 8.920000000000000000e+02 8.325703851012470347e-01 3.000000000000000000e+00 4.600000000000000000e+01 6.500000000000000000e+00 1.420000000000000000e+03 7.000000000000000000e+00 1.042912537699267617e+00 2.979750107712192952e-01 0.000000000000000000e+00 4.125993423342163569e-01 2.046210743502900609e-01 4.334594292109681390e-01 2.062996711671081784e-01 5.065575183110728741e-01 1.800000000000000044e+00 2.632723823942712538e-01 3.622564787666914254e-01 4.574889446815273431e-01 2.062996711671081673e+00 8.000000000000000444e-01 4.654623107440692964e-01 8.261125865620888575e-01 2.805734946424220388e-01 1.000000000000000000e+01 1.211011469238177485e+00 1.000000000000000000e+00 4.753315058605618870e-01 8.000000000000000444e-01 4.398811524937078499e-01 3.897405392713184646e-01 2.200000000000000178e+00 2.251694747735491497e-01 2.087152072186282403e-01 2.199971103115270776e-01 3.215600809984058839e-01 3.107471488085871147e-01 7.564321276127300431e-01 4.125993423342163569e-01 3.680882870895785253e-01 6.477899027743596605e-01 6.710286357351005204e-01 2.800000000000000266e+00 2.251694747735491497e-01 4.771418011580633167e-01 1.781914296139994747e-01 2.857522304103128907e-01 9.589617628964000606e-02 1.536133013913788536e-01 4.813658993899190830e-01 2.612410822089365481e-01 1.000000000000000000e+00 6.205046701094353578e-02 3.310867153609727276e-01 1.100264912891243618e+00 4.545428938942980834e-01 3.463532176774757332e-01 5.088225122902186870e-01 5.501324564456218091e-01 3.680369604392680905e-01 8.939652417241354954e-01 1.000000000000000000e+00 1.111444913808936619e+00 1.700393577102671527e-01 6.949808775632044799e-01 5.000000000000000000e+00 3.132501351500844855e-01 4.442282987704166408e-01 1.031498355835541059e+00 2.053015799405889519e-01 2.476268279690499452e-01 1.007640638283064799e-01 3.118309831240771990e-01 3.443768437713104480e-01 3.971406953475646873e-01 2.087152072186282403e-01 3.148876994634577375e-01 3.574009428490070861e-01 5.159837143039854856e-01 4.514295165897190265e-01 2.200000000000000178e+00 2.053015799405889519e-01 5.132388182000896526e-01 2.013693976822378273e-01 3.576221069932839502e-01 3.690574066352418914e-01 5.104795520259283181e-01 4.652621888609567158e-01 3.438327852785136862e-01 7.044372248560785976e-02 5.501324564456218091e-01 3.002879511413473756e-01 3.140481001450806664e-01 2.450373696065093476e-01 2.179207382260817671e-01 2.185468431625623986e-01 2.435148271530773734e-01 1.128190309289882481e-01 3.871188256165550290e-01 3.390394919870125534e-01 1.466647402076846907e-01 2.519101595707661789e-01 1.390752638307215239e-01 2.015281276566129598e-01 4.512761237159529371e-02 2.792261298855968077e-01 9.025522474319058741e-02 9.025522474319058741e-02 5.580000000000000426e+01 1.800330040674026633e-02 2.650275346128645737e-02 2.177351422282425009e-01 2.425609164973247245e-01 1.353828371147859089e-01 7.897332165029176398e-02 1.917923525792800121e-01 1.015371278360894247e-01 1.007640638283064799e-01 7.333237010384234533e-02 4.093571949071338201e-02 3.948666082514588199e-02 8.461427319674118264e-02 8.461427319674118264e-02 3.384570927869647722e-02 1.692285463934823653e-01 3.830126924577070269e-01 5.076856391804471236e-02 2.723737196380690562e-02 9.605962157128344892e-02 8.461427319674118264e-02 3.014879254306393475e-02 3.384570927869647722e-02 4.678367941795814888e-02 2.543662386246611437e-02 7.897332165029176398e-02 3.633803408923730327e-02 1.938028484759322934e-02 1.184599824754376529e-01 5.640951546449412407e-02 2.651247226831223713e-01 6.205046701094353578e-02 1.600000000000000089e+00 5.159194475311074113e-01 2.000000000000000000e+00 2.759506560830666255e-01 4.450465062068467148e-01 3.793822904918484618e-01 2.425609164973247245e-01 3.633392766966193621e-01 5.132388182000896526e-01 2.369199649508753058e-01 1.589431586636817495e-01 1.410237886612352998e-01 2.339462169311756767e-01 1.353828371147859089e-01 4.879152838868052178e-01 4.356386463275046528e-01 2.182594324858018187e-01 3.429050595890912323e-01 5.496348585682182541e-01 7.333237010384234533e-02 5.580762668879974964e-01 1.071780793825388295e-01 1.692285463934823653e-01 1.642895786685322768e-01 1.523056917541341093e-01 3.333851901355215919e-01 3.969061811162268860e-01 7.897332165029176398e-02 4.034743730060778022e-01 9.589617628964000606e-02 2.425609164973247245e-01 1.247196757061724837e-01 1.861514010328305935e-01 3.046410541053900523e-01 2.087152072186282403e-01 2.980184224944033011e-01 2.317921063845359009e-01 1.986789483296022008e-01 3.832151840841527823e-01 1.128190309289882481e-01 1.077956747686887873e-01 2.514161485344259539e-01 3.119410294079744683e-01 1.241009340218870716e-01 2.500388926016411939e-01 2.200000000000000178e+00 7.897332165029176398e-02 9.589617628964000606e-02 1.595279604162268827e-01 9.025522474319058741e-02 1.184599824754376529e-01 1.128190309289882481e-01 7.333237010384234533e-02 1.539938210981268707e-01 4.181165081321718269e-01 1.974333041257294308e-01 6.205046701094353578e-02 8.461427319674118264e-02 1.184599824754376529e-01 1.071780793825388295e-01 1.000000000000000000e+00 1.297418855683364902e-01 2.579226089087585105e-01 2.312790134044259149e-01 2.649052644394696010e-01 1.966250257809649404e-01 6.205046701094353578e-02 3.508775956346861513e-02 1.192073689977613260e-01 2.660187577329170550e-02 5.640951546449412407e-02 2.180282045354238127e-02 1.297418855683364902e-01 1.692285463934823653e-01 9.589617628964000606e-02 1.938028484759322934e-02 5.640951546449412407e-02 5.076856391804471236e-02 3.948666082514588199e-02 2.180282045354238127e-02 1.297418855683364902e-01 6.769141855739295444e-02 2.128150061863336509e-02 6.769141855739295444e-02 1.861514010328305935e-01 3.369570931283616400e-02 6.769141855739295444e-02 1.241009340218870716e-01 2.180282045354238127e-02 1.128190309289882481e-01 1.461622300518385098e-01 7.897332165029176398e-02 5.640951546449412407e-02 9.025522474319058741e-02 4.256300123726673018e-02 4.385969945433576545e-02 1.044570449461376116e-01 1.458415706617803842e-01 2.484633136995605118e-02 1.015371278360894247e-01 3.546916769772227862e-02 3.028169507436441824e-02 3.758028465960753378e-02 2.298076154746242217e-01 8.461427319674118264e-02 8.000000000000000444e-01 1.241009340218870716e-01 1.579466433005835280e-01 7.897332165029176398e-02 3.948666082514588199e-02 1.692285463934823653e-01 2.923979963622384826e-02 4.512761237159529371e-02 4.512761237159529371e-02 1.015371278360894247e-01 7.897332165029176398e-02 1.861514010328305935e-01 1.456978954417082750e-01 9.025522474319058741e-02 3.329012128909732832e-02 2.981559764394726281e-02 1.128190309289882481e-01 1.748694979399317839e-01 1.523056917541341093e-01 6.769141855739295444e-02 2.143561587650776590e-01 3.564363857848993900e-01 2.907042727138984400e-02 1.184599824754376529e-01 6.769141855739295444e-02 7.333237010384234533e-02 2.143561587650776590e-01 1.015371278360894247e-01 1.241009340218870716e-01 2.727697010199721661e-01 1.128190309289882481e-01 1.748694979399317839e-01 1.353828371147859089e-01 1.665033440568912948e-01 1.297418855683364902e-01 2.491469325919675737e-01 8.461427319674118264e-02 2.785915946841526283e-02 9.478244923184553361e-02 5.076856391804471236e-02 2.128150061863336509e-02 5.000000000000000000e+01 6.264432325963352477e-02 1.128190309289882481e-01 7.333237010384234533e-02 9.281746770818497527e-01 3.525594716530882633e-01 2.312790134044259149e-01 3.416963086889101414e-02 4.608399041741365609e-01 4.512761237159529371e-01 6.884272879275312729e-01 6.769141855739295444e-02 1.353828371147859089e-01 4.769481896901529017e-01 7.576936139443671836e-01 2.000000000000000000e+01 4.256300123726673018e-02 6.628118067078059283e-01 3.243547139208411978e-01 1.311631750418249975e+00 2.300000000000000000e+01 1.049491643001148944e+00 8.614553234242163793e-01 6.636872121079183673e-01 1.317951963846975882e+00 8.852698535186697137e-01 1.440000000000000000e+02 1.682446699816088909e-01 7.333237010384234533e-02 1.748694979399317839e-01 9.589617628964000606e-02 1.071780793825388295e-01 6.326169426465484413e-01 1.410237886612352998e-01 1.184599824754376529e-01 1.015371278360894247e-01 7.333237010384234533e-02 4.251319725936082428e-01 1.410237886612352998e-01 1.071780793825388295e-01 2.961499561885941323e-01 6.622631610986740025e-01 7.500000000000000000e+00 7.070000000000000000e+02 4.802981078564171891e-01 1.900000000000000000e+01 7.852831590404402151e-02 5.195647041147052336e-01 6.297753989269153641e-01 2.533787257728937203e-01 5.197291462061781608e-01 6.376670332782318207e-01 3.700000000000000000e+01 3.102523350547176650e-01 2.087152072186282403e-01 1.071780793825388295e-01 1.353828371147859089e-01 2.650275346128645737e-02 3.872558165140982389e-02 3.480330862041993573e-02 5.217880180465706008e-01 2.397404407241000013e-01 1.015371278360894247e-01 1.579466433005835280e-01 7.403420021593053180e-02 1.027137258817362730e-01 9.589617628964000606e-02 2.277975391259401405e-02 2.981559764394726281e-02 1.071780793825388295e-01 3.801173952709099857e-02 1.950804223374725394e-02 3.270423068031357711e-02 7.333237010384234533e-02 3.369570931283616400e-02 1.015371278360894247e-01 2.339183970897907444e-02
6.500000000000000000e+00 3.900000000000000000e+01 1.000000000000000000e+02 3.200000000000000000e+01 9.500000000000000000e+00 1.783000000000000000e+03 9.200000000000001066e+00 2.500000000000000000e+01 8.500000000000000000e+01 6.500000000000000000e+00 2.400000000000000000e+01 7.500000000000000000e+00 1.510000000000000000e+02 1.500000000000000000e+01 5.070000000000000000e+02 1.078600000000000000e+04 5.700000000000000000e+01 2.823405845711547624e+00 4.300000000000000000e+01 4.600000000000000000e+01 5.500000000000000000e+00 7.000000000000000000e+00 1.400000000000000000e+01 7.500000000000000000e+00 2.612265820927747839e+00 2.450000000000000000e+01 3.265000000000000000e+02 1.450000000000000000e+01 6.500000000000000000e+00 1.950000000000000000e+01 2.439866220422975296e+00 5.500000000000000000e+00 3.324823772910553199e+00 2.850000000000000000e+02 1.000000000000000000e+01 4.638000000000000000e+03 3.770000000000000000e+02 0.000000000000000000e+00 7.500000000000000000e+00 5.600000000000000000e+01 4.490000000000000000e+02 1.280000000000000000e+02 1.675000000000000000e+03 9.300000000000000000e+01 3.966803102111159163e+00 1.133372314888902777e+00 1.100000000000000000e+01 9.500000000000000000e+00 1.945732463531152145e+00 4.121745942921096528e+00 2.400000000000000355e+00 4.816832338277835746e+00 5.000000000000000000e+00 5.000000000000000000e+00 1.377872133843257574e+00 1.740096603831937871e+00 5.000000000000000000e+00 2.100000000000000000e+01 5.500000000000000000e+00 3.142186763136340044e+00 2.667960564011037761e+00 8.300000000000000000e+01 1.150000000000000000e+01 1.740000000000000213e+01 3.000000000000000000e+00 1.080000000000000071e+01 1.673123926692532182e+00 4.200000000000000178e+00 9.639387240424306391e-01 8.564505063894606307e-01 7.938653544995246669e-01 8.367769952832827540e-01 2.000000000000000000e+00 2.600000000000000089e+00 6.200000000000000178e+00 3.800000000000000266e+00 2.400000000000000355e+00 2.400000000000000355e+00 4.000000000000000000e+00 1.940000000000000213e+01 8.564505063894606307e-01 8.800000000000000711e+00 6.777656708603703173e-01 4.800000000000000711e+00 3.647489466619437959e-01 5.842807507416986068e-01 3.400000000000000355e+00 2.000000000000000000e+00 5.600000000000000533e+00 2.360140243106694791e-01 1.259315390396062107e+00 5.400000000000000355e+00 2.400000000000000355e+00 1.317382780094040973e+00 2.200000000000000178e+00 2.400000000000000355e+00 1.399858668477368839e+00 2.200000000000000000e+01 4.400000000000000355e+00 4.227471597617610932e+00 1.616896497222325202e+00 2.643416587077809687e+00 6.000000000000000000e+00 2.000000000000000000e+00 2.400000000000000355e+00 7.200000000000000178e+00 7.808813440609787548e-01 2.600000000000000089e+00 3.832643548971437775e-01 1.186074638550038030e+00 1.309865480360351553e+00 1.510557103623176411e+00 7.938653544995246669e-01 1.197701109053574298e+00 1.359403706008289525e+00 3.000000000000000000e+00 4.200000000000000178e+00 2.240000000000000213e+01 7.808813440609787548e-01 3.800000000000000266e+00 7.659249673595304175e-01 1.360244921912672877e+00 1.403740019011955775e+00 5.600000000000000533e+00 4.800000000000000711e+00 6.800000000000000711e+00 2.679384577124958033e-01 4.800000000000000711e+00 1.142169772684800355e+00 2.000000000000000000e+00 9.320196687179423956e-01 8.288793442991917448e-01 8.312607856132999684e-01 2.200000000000000178e+00 4.291164078375808710e-01 4.000000000000000000e+00 1.289564426485096726e+00 5.578513301888551323e-01 9.581608872428595269e-01 5.289841362993727980e-01 7.665287097942875549e-01 1.716465631350323484e-01 1.062059413595883406e+00 3.432931262700646968e-01 3.432931262700646968e-01 7.727489094959580918e-01 6.847702498547357519e-02 1.008053895647324505e-01 8.281734147477142205e-01 9.226002768507989282e-01 5.149396894050970452e-01 3.003814854863066097e-01 7.294978933238875918e-01 3.862047670538227839e-01 3.832643548971437775e-01 2.789256650944275662e-01 1.557023558477334535e-01 1.501907427431533049e-01 3.218373058781856533e-01 3.218373058781856533e-01 1.287349223512742613e-01 6.436746117563713065e-01 1.456820089574273114e+00 1.931023835269113920e-01 1.035995710989721652e-01 3.653706241534033783e-01 3.218373058781856533e-01 1.146733972999927770e-01 1.287349223512742613e-01 1.779455495402667842e-01 9.675027847249953461e-02 3.003814854863066097e-01 1.382146835321421963e-01 7.371449788380916857e-02 4.505722282294599146e-01 2.145582039187904355e-01 1.008423558418314991e+00 2.360140243106694791e-01 7.400000000000000355e+00 2.600000000000000089e+00 4.800000000000000711e+00 1.049600881196393720e+00 3.800000000000000266e+00 1.443011558887847601e+00 9.226002768507989282e-01 3.600000000000000089e+00 3.000000000000000000e+00 9.011444564589198292e-01 6.045532986278545629e-01 5.363955097969761443e-01 8.898335627424969196e-01 5.149396894050970452e-01 2.800000000000000266e+00 3.200000000000000178e+00 8.301675956065246442e-01 2.200000000000000178e+00 6.400000000000000355e+00 2.789256650944275662e-01 3.400000000000000355e+00 4.076605874457018830e-01 6.436746117563713065e-01 2.200000000000000178e+00 5.793071505807342314e-01 2.200000000000000178e+00 2.000000000000000000e+00 3.003814854863066097e-01 1.534647764417214066e+00 3.647489466619437959e-01 9.226002768507989282e-01 4.743814832037283047e-01 7.080420729320084927e-01 1.158727155703387801e+00 7.938653544995246669e-01 1.133537434927227361e+00 8.816402271656212930e-01 7.556916232848182036e-01 2.800000000000000266e+00 4.291164078375808710e-01 4.100096619894155747e-01 9.562818758774821459e-01 1.186493208587850345e+00 4.720280486213389581e-01 2.800000000000000266e+00 2.760000000000000142e+01 3.003814854863066097e-01 3.647489466619437959e-01 6.067776399050566205e-01 3.432931262700646968e-01 4.505722282294599146e-01 4.291164078375808710e-01 2.789256650944275662e-01 5.857280885563079798e-01 3.200000000000000178e+00 7.509537137157664688e-01 2.360140243106694791e-01 3.218373058781856533e-01 4.505722282294599146e-01 4.076605874457018830e-01 8.000000000000000000e+00 4.934838690132180017e-01 9.810297298572644431e-01 8.796886360670408411e-01 1.007588831046424271e+00 7.478793609493741279e-01 2.360140243106694791e-01 1.334591621552000951e-01 4.534149739708908666e-01 1.011824093823465581e-01 2.145582039187904355e-01 8.292881011928532331e-02 4.934838690132180017e-01 6.436746117563713065e-01 3.647489466619437959e-01 7.371449788380916857e-02 2.145582039187904355e-01 1.931023835269113920e-01 1.501907427431533049e-01 8.292881011928532331e-02 4.934838690132180017e-01 2.574698447025485226e-01 8.094592750587725760e-02 2.574698447025485226e-01 7.080420729320084927e-01 1.281643852176389820e-01 2.574698447025485226e-01 4.720280486213389581e-01 8.292881011928532331e-02 4.291164078375808710e-01 5.559399917275776870e-01 3.003814854863066097e-01 2.145582039187904355e-01 3.432931262700646968e-01 1.618918550117545152e-01 1.668239526940001050e-01 3.973109105043550193e-01 4.200000000000000178e+00 9.450505271693665499e-02 3.862047670538227839e-01 1.349098791764620775e-01 1.151789029434518163e-01 1.429396851387150225e-01 8.740920537445637795e-01 3.218373058781856533e-01 6.600000000000000533e+00 4.720280486213389581e-01 6.007629709726132194e-01 3.003814854863066097e-01 1.501907427431533049e-01 6.436746117563713065e-01 1.112159684626667505e-01 1.716465631350323484e-01 1.716465631350323484e-01 3.862047670538227839e-01 3.003814854863066097e-01 7.080420729320084927e-01 5.541738570755333493e-01 3.432931262700646968e-01 1.266216980098548717e-01 1.134060632603239860e-01 4.291164078375808710e-01 6.651304321482504056e-01 5.793071505807342314e-01 2.574698447025485226e-01 8.153211748914037660e-01 2.000000000000000000e+00 1.105717468257137459e-01 4.505722282294599146e-01 2.574698447025485226e-01 2.789256650944275662e-01 8.153211748914037660e-01 3.862047670538227839e-01 4.720280486213389581e-01 2.000000000000000000e+00 4.291164078375808710e-01 6.651304321482504056e-01 5.149396894050970452e-01 6.333090818658990706e-01 4.934838690132180017e-01 2.000000000000000000e+00 3.218373058781856533e-01 1.059645907079756894e-01 2.400000000000000355e+00 1.931023835269113920e-01 8.094592750587725760e-02 5.980000000000000426e+01 2.382728051042233008e-01 4.291164078375808710e-01 2.789256650944275662e-01 8.500000000000000000e+00 5.363955097969761443e-01 8.796886360670408411e-01 1.299669846023036313e-01 1.752842252225095487e+00 6.865862525401293937e-01 2.618489473099390619e+00 2.574698447025485226e-01 5.149396894050970452e-01 9.070557165718733383e-01 5.500000000000000000e+00 1.000000000000000000e+01 1.618918550117545152e-01 1.008423558418314991e+00 4.934838690132180017e-01 1.050000000000000000e+01 9.000000000000000000e+01 6.500000000000000000e+00 8.000000000000000000e+00 2.600000000000000089e+00 1.800000000000000000e+01 1.346878505800829018e+00 7.840000000000000000e+02 6.399323573854309721e-01 2.789256650944275662e-01 6.651304321482504056e-01 3.647489466619437959e-01 4.076605874457018830e-01 4.200000000000000178e+00 5.363955097969761443e-01 4.505722282294599146e-01 3.862047670538227839e-01 2.789256650944275662e-01 4.000000000000000000e+00 5.363955097969761443e-01 4.076605874457018830e-01 1.126430570573649703e+00 1.007588831046424271e+00 5.000000000000000000e+00 3.400000000000000000e+01 1.826853120767016669e+00 2.471481566595498336e+00 2.986888697483012778e-01 1.976206829938397469e+00 2.395402218107148595e+00 9.637466988576154359e-01 7.907329195510157671e-01 2.425418694555488752e+00 1.100000000000000000e+01 4.720280486213389581e-01 7.938653544995246669e-01 4.076605874457018830e-01 5.149396894050970452e-01 1.008053895647324505e-01 1.472959158826107895e-01 1.323772297375755413e-01 7.938653544995246669e-01 9.118723666548593787e-01 3.862047670538227839e-01 6.007629709726132194e-01 1.126380533219964869e-01 3.906800539150837581e-01 3.647489466619437959e-01 8.664465640153574955e-02 1.134060632603239860e-01 4.076605874457018830e-01 1.445807590014667743e-01 7.420043354705414818e-02 1.243932151789279711e-01 2.789256650944275662e-01 1.281643852176389820e-01 3.862047670538227839e-01 8.897277477013339209e-02
1.995680300171842170e+00 1.000000000000000000e+01 5.500000000000000000e+00 7.500000000000000000e+00 4.002833267279979346e+00 3.176502921600726559e+00 5.500000000000000000e+00 7.000000000000000000e+00 2.500000000000000000e+01 1.693926963293835630e+00 2.495823724114856645e+00 5.000000000000000000e+00 9.000000000000000000e+00 4.590064690395236902e+00 2.250000000000000000e+01 5.680000000000000000e+02 5.500000000000000000e+00 1.746859607091518996e+00 6.500000000000000000e+00 1.764690848400125356e+00 2.230810735544957790e+00 7.440549941035095038e-01 2.071229888191982393e+00 1.328669632327695638e+00 1.616225896994425204e+00 1.543930023407662944e+00 1.265000000000000000e+02 4.920000000000000000e+02 2.772678239729739591e+00 1.950000000000000000e+01 1.509561140010257096e+00 3.000000000000000000e+01 2.057090148204093083e+00 6.500000000000000000e+00 5.400000000000000000e+02 4.600000000000000000e+01 9.513165063784749798e-01 3.000000000000000000e+00 0.000000000000000000e+00 9.480000000000000000e+02 2.800000000000000000e+01 8.300000000000000000e+01 6.000000000000000000e+00 9.360000000000000000e+02 2.240000000000000000e+02 9.500000000000000000e+00 1.940000000000000000e+02 1.250000000000000000e+01 2.600000000000000000e+01 4.300000000000000000e+01 1.100000000000000000e+01 3.700000000000000000e+01 1.500000000000000000e+01 2.100000000000000000e+01 2.131246184465195537e+00 2.500000000000000000e+01 1.420000000000000000e+02 9.500000000000000000e+00 2.300000000000000000e+01 3.840000000000000000e+02 3.301369195408354607e+00 2.125500000000000000e+04 7.220000000000000000e+02 9.000000000000000000e+00 1.118598029407628314e+00 5.400000000000000355e+00 1.035172683245954461e+00 9.171767363071711143e-01 5.963951740408388602e-01 5.298915128893850746e-01 4.911696713212401200e-01 5.177193832845504717e-01 7.567276069566716279e-01 2.800000000000000266e+00 6.600000000000000533e+00 3.600000000000000089e+00 8.662224731789950338e-01 1.524444518782063218e+00 1.579132248451386777e+00 8.400000000000000355e+00 5.298915128893850746e-01 1.122858198841936606e+00 4.193380400120575446e-01 2.000000000000000000e+00 2.256725516881373794e-01 3.614983103552220634e-01 2.600000000000000089e+00 6.147788567689772554e-01 3.200000000000000178e+00 1.460234157982065184e-01 7.791466435521131606e-01 7.500000000000000000e+00 2.674190428798107089e+00 2.037683290483736087e+00 1.197412442786913056e+00 9.500000000000000000e+00 2.165254215324967646e+00 1.000000000000000000e+01 8.500000000000000000e+00 2.615564243171621062e+00 1.000384405995172532e+00 1.635499079133701628e+00 7.000000000000000000e+00 1.842929511142837429e+00 2.600000000000000089e+00 2.400000000000000355e+00 4.831363793991452216e-01 1.456851052262761348e+00 2.371281554951520099e-01 2.800000000000000266e+00 8.104223138308240815e-01 9.345915297768601082e-01 4.911696713212401200e-01 7.410254859223499579e-01 2.102679842647570574e+00 5.000000000000000000e+00 1.062349458110251943e+00 1.160000000000000142e+01 4.831363793991452216e-01 1.207805339170036740e+00 4.738827716091462694e-01 8.415924028243173538e-01 2.400000000000000355e+00 1.201311955779764684e+00 1.094901897309573657e+00 4.000000000000000000e+00 1.657752709109380218e-01 3.600000000000000089e+00 7.066678860123816186e-01 7.390496561457644553e-01 5.766466463796249275e-01 5.128330551231314871e-01 5.143064683926383829e-01 5.730636459533958726e-01 2.654971196331027961e-01 9.110070553755863498e-01 7.978619194227953848e-01 3.451462555230336293e-01 5.928203887378800108e-01 3.272859344316789709e-01 4.742563109903040197e-01 1.061988478532411295e-01 6.571030844750531674e-01 2.123976957064822590e-01 2.123976957064822590e-01 4.781047891052710996e-01 4.236718187100523003e-02 6.236895183709500329e-02 5.123962919065356836e-01 5.708188072111710643e-01 3.185965435597233331e-01 1.858479837431719628e-01 4.513451033762747588e-01 2.389474076697925276e-01 2.371281554951520099e-01 1.725731277615168147e-01 9.633406283851099483e-02 9.292399187158598139e-02 1.991228397248271109e-01 1.991228397248271109e-01 7.964913588993083327e-02 3.982456794496542218e-01 9.013440887862853579e-01 1.194737038348962638e-01 6.409773017211833901e-02 2.260571876058246055e-01 1.991228397248271109e-01 7.094917865087556341e-02 7.964913588993083327e-02 1.100960718154411211e-01 5.986002816250184794e-02 1.858479837431719628e-01 8.551432594643121332e-02 4.560764050476331238e-02 2.787719756147579164e-01 1.327485598165513980e-01 6.239182311377915457e-01 1.460234157982065184e-01 5.000000000000000000e+00 1.214113666411716252e+00 2.400000000000000355e+00 6.493949092421633651e-01 4.200000000000000178e+00 8.928006608104459563e-01 5.708188072111710643e-01 8.550466230581768023e-01 1.207805339170036740e+00 5.575439512295158329e-01 3.740410679219188239e-01 3.318713995413784534e-01 5.505458275331526208e-01 3.185965435597233331e-01 1.148211444737997855e+00 1.025188789944641021e+00 5.136301046071725107e-01 8.069587628865980689e-01 1.293456171340989114e+00 1.725731277615168147e-01 1.313321344584313266e+00 2.522222636514476757e-01 3.982456794496542218e-01 3.866228025809416158e-01 3.584211115046887497e-01 7.845556461571449036e-01 9.340396472405498862e-01 1.858479837431719628e-01 9.494965786961174770e-01 2.256725516881373794e-01 5.708188072111710643e-01 2.935029169183842601e-01 4.380702473946195830e-01 7.169120468503444865e-01 4.911696713212401200e-01 7.013270023535977948e-01 5.454765573861316552e-01 4.675513349023985299e-01 9.018206124997801831e-01 2.654971196331027961e-01 2.536756513890600639e-01 5.916578321538065177e-01 7.340910848217738760e-01 2.920468315964130368e-01 5.884167346178587055e-01 1.580000000000000071e+01 1.858479837431719628e-01 2.256725516881373794e-01 3.754172823742025766e-01 2.123976957064822590e-01 2.787719756147579164e-01 2.654971196331027961e-01 1.725731277615168147e-01 3.623937876986572659e-01 9.839539275072723967e-01 4.646199593579298792e-01 1.460234157982065184e-01 1.991228397248271109e-01 2.787719756147579164e-01 2.522222636514476757e-01 4.400000000000000355e+00 3.053216875780682127e-01 6.069694907823895980e-01 5.442690952478607125e-01 6.234017798698647805e-01 4.627178372546842389e-01 1.460234157982065184e-01 8.257205386158085469e-02 2.805308009414391179e-01 6.260221645665491053e-02 1.327485598165513980e-01 5.130859556785871689e-02 3.053216875780682127e-01 3.982456794496542218e-01 2.256725516881373794e-01 4.560764050476331238e-02 1.327485598165513980e-01 1.194737038348962638e-01 9.292399187158598139e-02 5.130859556785871689e-02 3.053216875780682127e-01 1.592982717798616665e-01 5.008177316532393120e-02 1.592982717798616665e-01 4.380702473946195830e-01 7.929614084509623018e-02 1.592982717798616665e-01 2.920468315964130368e-01 5.130859556785871689e-02 2.654971196331027961e-01 3.439636979539341111e-01 1.858479837431719628e-01 1.327485598165513980e-01 2.123976957064822590e-01 1.001635463306478624e-01 1.032150673269760510e-01 2.458188510415509898e-01 3.432090899437187925e-01 5.847089234727656515e-02 2.389474076697925276e-01 8.346962194220655662e-02 7.126193828869266389e-02 8.843771525034634096e-02 5.408064532717711259e-01 1.991228397248271109e-01 2.400000000000000355e+00 2.920468315964130368e-01 3.716959674863439256e-01 1.858479837431719628e-01 9.292399187158598139e-02 3.982456794496542218e-01 6.881004488465070068e-02 1.061988478532411295e-01 1.061988478532411295e-01 2.389474076697925276e-01 1.858479837431719628e-01 4.380702473946195830e-01 3.428709789284256071e-01 2.123976957064822590e-01 7.834167021036686496e-02 7.016507081673188650e-02 2.654971196331027961e-01 4.115205354313093422e-01 3.584211115046887497e-01 1.592982717798616665e-01 5.044445273028953514e-01 3.000000000000000000e+00 6.841146075714496511e-02 2.787719756147579164e-01 1.592982717798616665e-01 1.725731277615168147e-01 5.044445273028953514e-01 2.389474076697925276e-01 2.920468315964130368e-01 6.419091650376640423e-01 2.654971196331027961e-01 4.115205354313093422e-01 3.185965435597233331e-01 3.918324585167626273e-01 3.053216875780682127e-01 5.863176843827496709e-01 1.991228397248271109e-01 6.556098322559725244e-02 2.230516168736201288e-01 1.194737038348962638e-01 5.008177316532393120e-02 2.280000000000000071e+01 5.896837528152960861e-02 2.654971196331027961e-01 1.725731277615168147e-01 8.737096968568205391e-01 3.318713995413784534e-01 5.442690952478607125e-01 8.041142083844947386e-02 4.337979724262664982e-01 4.247953914129645181e-01 6.480306044700304691e-01 1.592982717798616665e-01 3.185965435597233331e-01 2.244805145625866916e-01 7.132324055974045285e-01 3.071048731818987743e-01 1.001635463306478624e-01 6.239182311377915457e-01 3.053216875780682127e-01 1.234665637128401272e+00 1.698536482510311085e+00 9.879078237117648875e-01 8.109054126007942953e-01 6.247422680412371143e-01 1.550768728178532729e+00 8.333225140186318880e-01 2.949609855772103106e+00 5.200000000000000178e+00 1.725731277615168147e-01 4.115205354313093422e-01 2.256725516881373794e-01 2.522222636514476757e-01 1.488737979051391491e+00 3.318713995413784534e-01 2.787719756147579164e-01 2.389474076697925276e-01 1.725731277615168147e-01 1.000463425878802770e+00 3.318713995413784534e-01 2.522222636514476757e-01 2.787719756147579164e-01 6.234017798698647805e-01 6.968985543061906318e-01 1.412818643134570396e+00 4.521143752116492109e-01 6.116487043355116615e-01 1.848007513491681242e-01 4.890768207087510255e-01 5.928203887378800108e-01 2.385105467227483789e-01 4.892316133931873257e-01 6.002489446197009082e-01 2.128717908916082369e-01 2.920468315964130368e-01 4.911696713212401200e-01 2.522222636514476757e-01 3.185965435597233331e-01 6.236895183709500329e-02 9.113294361690940648e-02 8.190265521992899644e-02 4.911696713212401200e-01 2.256725516881373794e-01 2.389474076697925276e-01 3.716959674863439256e-01 6.968989805998954123e-02 3.600000000000000089e+00 2.256725516881373794e-01 5.360761389229964924e-02 7.016507081673188650e-02 2.522222636514476757e-01 8.945305835004592476e-02 4.590829206821360475e-02 7.696289335178807534e-02 1.725731277615168147e-01 7.929614084509623018e-02 2.389474076697925276e-01 5.504803590772056054e-02
[truncated: 3,629,051 more chars]
